# Supplementary material for: Dynamic changes in lung responses after single and repeated exposures to cigarette smoke in mice
Source: PLoS One. 2019 Feb 28;14(2):e0212866. doi: 10.1371/journal.pone.0212866 (PMC6395068; doi:10.1371/journal.pone.0212866)
Supplement: S1 Table — Genotype-response genes after 1 and 5 days with a fold change greater than +/-1.3 that were identified in this study were compared with previously published DEGs in βENaC mice versus WT mice [35]. Orange coloring indicates that the gene was present in both our gene list(s) and the published study, while blue coloring indicates that this gene was not present on our genotype-response gene list(s). (XLSX) [file pone.0212866.s001.xlsx]

## Sheet: Sheet1
S1 Table: Genotype-response genes after 1 and 5 days with a fold change greater than +/-1.3 that were identified in this study and their overlap with previously published DEGs in βENaC mice compared with WT mice. Orange coloring indicates that the gene was present in both our gene list(s) and the published study, while blue coloring indicates that this gene was not present on our genotype-respons…
	Previously identified DEGs for βENaC compared to WT mice [35]	Overlap between our dataset and published gene list:
		1-day lung samples	5-day lung samples
	Arg1	Yes	Yes
	Awat1	Yes	Yes
	BC048546	Yes	Yes
	Bcl2a1b	Yes	Yes
	Bcl2a1d	Yes	Yes
	Ccl6	Yes	Yes
	Ccl9	Yes	Yes
	Cd177	Yes	Yes
	Cd200r4	Yes	Yes
	Cd68	Yes	Yes
	Cd84	Yes	Yes
	Ch25h	Yes	Yes
	Clca3	Yes	Yes
	Ctsd	Yes	Yes
	Ctsk	Yes	Yes
	Cxcr1	Yes	Yes
	F7	Yes	Yes
	Fbp1	Yes	Yes
	Fetub	Yes	Yes
	Gla	Yes	Yes
	Gp2	Yes	Yes
	Gp49a	Yes	Yes
	Gpnmb	Yes	Yes
	Itgax	Yes	Yes
	Itgb2	Yes	Yes
	Kynu	Yes	Yes
	Lilrb4	Yes	Yes
	Lipa	Yes	Yes
	Lrp12	Yes	Yes
	Ly75	Yes	Yes
	Mcoln3	Yes	Yes
	Mgl2	Yes	Yes
	Mmp12	Yes	Yes
	Mmp19	Yes	Yes
	Mrc1	Yes	Yes
	Ms4a8a	Yes	Yes
	Muc5ac	Yes	Yes
	Myo5a	Yes	Yes
	Pigr	Yes	Yes
	Ptgir	Yes	Yes
	Reg3g	Yes	Yes
	Retnla	Yes	Yes
	Slc26a4	Yes	Yes
	Slc39a2	Yes	Yes
	Slc6a20a	Yes	Yes
	Slc7a2	Yes	Yes
	Tbxas1	Yes	Yes
	Tm4sf19	Yes	Yes
	Tnfrsf26	Yes	Yes
	Bcl2a1a	No	Yes
	Csf2rb	No	Yes
	Fnip2	No	Yes
	Hc	No	Yes
	Il7r	No	Yes
	Lilra5	No	Yes
	Rbp4	No	Yes
	Chi3l3	No	No
	Chi314	No	No
	Chia	No	No
	Dhcr7	No	No
	Ear11	No	No
	Fizz1	No	No
	Fn1	No	No
	Ighv8-12	No	No
	Igk-v1	No	No
	Syk	No	No
