# Supplementary material for: Dynamic changes in lung responses after single and repeated exposures to cigarette smoke in mice
Source: PLoS One. 2019 Feb 28;14(2):e0212866. doi: 10.1371/journal.pone.0212866 (PMC6395068; doi:10.1371/journal.pone.0212866)
Supplement: S2 Table — This table includes the β coefficients, p values, and q values for association with exposure, genotype, and sex for every gene measured after 1 day of exposure. (XLSX) [file pone.0212866.s002.xlsx]

## Sheet: 1d all genes all variables
S2 Table: Results for association of all genes and all variables after 1 day of exposure. This table includes the b coefficients, p values, and q values for association with exposure, genotype, and sex for every gene measured after 1 day of exposure.
Gene ID	Gene Description	Gene Name	B coefficient for genotype	p value for genotype association	B coefficient for exposure	p value for exposure association	B coefficient for sex	p value for sex association	q value for genotype	q value for exposure	q value for sex
NM_001166372	membrane-associated ring finger (C3HC4) 1	March1	0.0118165	0.815541	-0.108141	0.0382924	-0.175183	0.00131673	0.943544	0.197673	0.0196288
NM_001290273	mitochondrial amidoxime reducing component 1	Marc1	0.065852	0.222138	-0.086104	0.11301	-0.064504	0.231551	0.587086	0.371123	0.530483
NM_145486	membrane-associated ring finger (C3HC4) 2	March2	0.103423	0.0331536	0.132426	0.00744149	0.167227	0.00100057	0.232428	0.0685867	0.0159309
XM_006497194	mitochondrial amidoxime reducing component 2	Marc2	-0.062763	0.124041	0.013847	0.730278	0.035416	0.380088	0.453067	0.892223	0.677185
NM_177115	membrane-associated ring finger (C3HC4) 3	March3	-0.12186	0.0345339	0.049644	0.376698	-0.078892	0.163519	0.237213	0.671834	0.440887
NM_001045533	membrane-associated ring finger (C3HC4) 4	March4	-0.259488	0.00101189	0.235406	0.00253295	-0.020971	0.774119	0.0243646	0.0323323	0.911771
NM_027314	membrane-associated ring finger (C3HC4) 5	March5	-0.0825975	0.0162761	0.0190595	0.564392	0.0332955	0.31632	0.152589	0.802835	0.619131
NM_172606	membrane-associated ring finger (C3HC4) 6	March6	-0.005745	0.813731	0.060453	0.0172142	-0.000381	0.987528	0.943016	0.118608	0.995435
NM_020575	membrane-associated ring finger (C3HC4) 7	March7	0.0005225	0.985976	-0.0777585	0.0123571	-0.0354575	0.237536	0.995782	0.0957006	0.53744
NM_027920	membrane-associated ring finger (C3HC4) 8	March8	0.0177355	0.630741	0.0487905	0.190665	0.131845	0.000939956	0.869175	0.485372	0.0153397
NM_001033262	membrane-associated ring finger (C3HC4) 9	March9	-0.040942	0.519215	0.007347	0.907659	0.098903	0.124588	0.81418	0.96648	0.380983
NM_001039242	membrane-associated ring finger (C3HC4) 10	March10	-0.022992	0.664558	-0.063751	0.233286	-0.046844	0.378947	0.884189	0.534758	0.676113
NM_177597	membrane-associated ring finger (C3HC4) 11	March11	0.0034995	0.904965	-0.0338205	0.252879	-0.0266515	0.365921	0.973026	0.557607	0.664476
NM_017461	septin 1	Sept1	0.11155	0.225769	-0.181284	0.0527615	-0.100527	0.274076	0.591235	0.240051	0.5774
NM_001159717	septin 2	Sept2	-0.0005505	0.979794	-0.0388755	0.0800716	-0.0131995	0.544694	0.994062	0.306817	0.789869
XM_006520992	septin 3	Sept3	-0.160064	0.289427	0.111412	0.459076	0.212818	0.161453	0.651647	0.73309	0.438381
NM_001284392	septin 4	Sept4	0.071279	0.0132751	-0.051601	0.0674143	-0.023929	0.387646	0.135078	0.277391	0.683236
NM_001253706	septin 6	Sept6	0.089072	0.220772	-0.141398	0.0556041	-0.145351	0.0494291	0.58572	0.247678	0.22406
NM_001205367	septin 7	Sept7	0.02926	0.211033	-0.02873	0.219239	-0.0576	0.0168377	0.574197	0.518994	0.112671
NM_001252332	septin 8	Sept8	-0.03528	0.2603	0.101443	0.00225595	-0.060223	0.0587156	0.625799	0.0298748	0.248492
NM_001113486	septin 9	Sept9	-0.136872	8.42379e-05	-0.059265	0.0629993	0.114897	0.00067759	0.00425945	0.266953	0.0121032
NM_001024910	septin 10	Sept10	-0.043419	0.228841	-0.15092	0.000142277	-0.01482	0.678547	0.594271	0.00416858	0.865155
NM_001009818	septin 11	Sept11	-0.0662475	0.0254209	-0.0141195	0.622217	-0.0065015	0.820284	0.200389	0.836794	0.930051
NM_027669	septin 12	Sept12	0.0134345	0.695615	0.0360125	0.297454	-0.0114275	0.739212	0.897458	0.602183	0.896152
NM_028826	septin 14	Sept14	0.001637	0.937981	0.02811	0.18689	-0.042656	0.0485619	0.982482	0.480427	0.221636
NM_053102	selenoprotein	Sep15	-0.062585	0.0128918	-0.017725	0.463416	-0.063835	0.011334	0.1328	0.73601	0.086854
XR_381064	uncharacterized protein 4932416E17	4932416E17	0.0346335	0.605549	-0.0309855	0.643929	0.0182975	0.784691	0.858361	0.84843	0.915453
ENSMUST00000123549	RIKEN cDNA 0610005C13 gene	0610005C13Rik	-0.0465725	0.28575	0.0332955	0.443588	0.0617585	0.159375	0.648532	0.722462	0.43519
NM_021446	RIKEN cDNA 0610007P14 gene	0610007P14Rik	-0.0653885	0.113892	-0.0375525	0.358287	-0.0756475	0.0689892	0.434882	0.657602	0.273055
NM_025319	RIKEN cDNA 0610009B22 gene	0610009B22Rik	-0.033362	0.397001	0.021613	0.582105	0.022493	0.566904	0.739555	0.814397	0.804473
ENSMUST00000133463	RIKEN cDNA 0610009E02 gene	0610009E02Rik	0.087804	0.216677	0.1041	0.144709	0.055413	0.432632	0.580484	0.422153	0.717051
NR_038126	RIKEN cDNA 0610009L18 gene	0610009L18Rik	-0.015943	0.837159	-0.183713	0.0224389	-0.108815	0.166251	0.950112	0.140436	0.444258
NM_024179	RIKEN cDNA 0610009O20 gene	0610009O20Rik	0.0915425	0.0445588	0.0628505	0.161595	0.179218	0.000242019	0.271827	0.447555	0.00573058
NM_027860	RIKEN cDNA 0610010F05 gene	0610010F05Rik	-0.044855	0.302162	0.086142	0.0519303	0.011889	0.783012	0.662848	0.23755	0.915044
NM_001177601	RIKEN cDNA 0610010K14 gene	0610010K14Rik	0.069257	0.163275	-0.132106	0.0101177	-0.027826	0.570991	0.510569	0.083537	0.807058
NM_026686	RIKEN cDNA 0610011F06 gene	0610011F06Rik	-0.061016	0.122597	-0.030412	0.435812	0.087387	0.0296643	0.450465	0.717191	0.162271
ENSMUST00000159031	RIKEN cDNA 0610012D04 gene	0610012D04Rik	0.0479315	0.3883	-0.18144	0.00215278	-0.150823	0.00931289	0.73327	0.0289189	0.0758532
NR_027897	RIKEN cDNA 0610012G03 gene	0610012G03Rik	0.0480455	0.439264	0.0814445	0.193259	0.0986695	0.116969	0.768423	0.488797	0.368507
XR_376450	RIKEN cDNA 0610025J13 gene	0610025J13Rik	0.034727	0.479181	0.006098	0.900775	0.085415	0.0871127	0.792336	0.964359	0.311772
NM_026696	RIKEN cDNA 0610030E20 gene	0610030E20Rik	0.036894	0.310309	0.121366	0.00173088	0.026384	0.466546	0.670621	0.0246688	0.742071
NM_020003	RIKEN cDNA 0610031J06 gene	0610031J06Rik	-0.0811705	0.0903259	0.0566185	0.232653	0.186714	0.000298462	0.390045	0.534062	0.00670256
NR_045760	RIKEN cDNA 0610031O16 gene	0610031O16Rik	-0.0276425	0.440019	0.0072885	0.838047	-0.0370495	0.302294	0.769058	0.937817	0.604665
ENSMUST00000132417	RIKEN cDNA 0610037L13 gene	0610037L13Rik	0.0360465	0.45822	-0.0320165	0.509648	-0.129264	0.0107903	0.779466	0.767004	0.0840018
NR_028125	RIKEN cDNA 0610038B21 gene	0610038B21Rik	-0.137481	0.0214159	0.0291785	0.612799	-0.0030465	0.957785	0.18087	0.830741	0.984046
NR_028113	RIKEN cDNA 0610039K10 gene	0610039K10Rik	0.0321155	0.637862	-0.15169	0.031204	-0.126166	0.0703649	0.872206	0.17338	0.276295
NR_027874	RIKEN cDNA 0610040B10 gene	0610040B10Rik	0.057413	0.496301	-0.169671	0.0496742	-0.028833	0.731981	0.802219	0.231249	0.892614
NR_040757	RIKEN cDNA 0610040F04 gene	0610040F04Rik	-0.118212	0.00233379	0.0072675	0.841514	0.0236265	0.516778	0.0441015	0.939344	0.774555
NM_029554	RIKEN cDNA 0610040J01 gene	0610040J01Rik	-0.0931215	0.154787	-0.0414855	0.521437	0.176582	0.00912687	0.498721	0.77515	0.0747861
XR_406158	RIKEN cDNA 0610042G04 gene	0610042G04Rik	-0.0117375	0.803767	0.0542025	0.255326	-0.0347155	0.463892	0.939962	0.559981	0.740352
NR_040640	RIKEN cDNA 0610043K17 gene	0610043K17Rik	0.141737	0.17802	0.0640545	0.538629	0.144329	0.170414	0.532193	0.786017	0.450083
ENSMUST00000181488	RIKEN cDNA 1010001B22 gene	1010001B22Rik	-0.067894	0.459628	0.023572	0.796715	0.127299	0.169626	0.780697	0.920913	0.448985
ENSMUST00000180789	RIKEN cDNA 1010001N08 gene	1010001N08Rik	0.0594005	0.389425	-0.0106245	0.877043	0.10124	0.146294	0.734163	0.954798	0.416106
NM_025363	RIKEN cDNA 1110001J03 gene	1110001J03Rik	0.0130665	0.813323	-0.0348975	0.529237	0.0029565	0.957373	0.943016	0.779253	0.984046
XR_392965	RIKEN cDNA 1110002J07 gene	1110002J07Rik	-0.014871	0.706432	-0.050325	0.207071	0.039537	0.319531	0.90203	0.505247	0.622154
ENSMUST00000095903	RIKEN cDNA 1110002L01 gene	1110002L01Rik	0.060598	0.275918	-0.029616	0.592045	-0.046831	0.398209	0.64038	0.819511	0.691837
NM_026502	RIKEN cDNA 1110004E09 gene	1110004E09Rik	-0.078931	0.123414	0.060108	0.237458	0.056851	0.263356	0.452148	0.540485	0.565812
NM_019772	RIKEN cDNA 1110004F10 gene	1110004F10Rik	-0.083081	0.00575167	-0.037106	0.19796	-0.026661	0.352273	0.0806056	0.495137	0.651946
NR_027810	RIKEN cDNA 1110006O24 gene	1110006O24Rik	-0.175126	0.0552655	-0.0232335	0.794189	0.28539	0.00265611	0.305084	0.919895	0.032413
NM_026738	RIKEN cDNA 1110007C09 gene	1110007C09Rik	-0.054492	0.129845	0.120599	0.00152617	0.138724	0.000352425	0.461363	0.0225473	0.00750069
ENSMUST00000060246	RIKEN cDNA 1110008E08 gene	1110008E08Rik	0.0202375	0.605835	0.0814905	0.0431477	-0.0473635	0.230998	0.858476	0.213256	0.529832
NM_026124	RIKEN cDNA 1110008F13 gene	1110008F13Rik	-0.043546	0.196917	0.100485	0.0044631	0.12969	0.000385462	0.556861	0.047656	0.00803473
NM_025373	RIKEN cDNA 1110008L16 gene	1110008L16Rik	-0.036914	0.490681	-0.006575	0.90198	0.09672	0.076379	0.798736	0.96489	0.289573
NM_198001	RIKEN cDNA 1110008P14 gene	1110008P14Rik	-0.168688	0.0102394	-0.0677715	0.283495	0.135036	0.0367361	0.115696	0.589144	0.185964
ENSMUST00000053981	RIKEN cDNA 1110012L19 gene	1110012L19Rik	-0.0931235	0.155365	0.0474005	0.464876	0.258369	0.000279016	0.499558	0.737133	0.00640347
NM_026787	RIKEN cDNA 1110012L19 gene	1110012L19Rik	-0.0601745	0.29158	0.209702	0.000657354	0.126407	0.0307617	0.65342	0.0122658	0.165769
NR_045272	RIKEN cDNA 1110015O18 gene	1110015O18Rik	-0.0050195	0.843808	0.0128035	0.615801	0.0006315	0.980219	0.951867	0.832742	0.992823
NM_001048005	RIKEN cDNA 1110017D15 gene	1110017D15Rik	0.0648585	0.325272	-0.0663945	0.314102	0.0969695	0.144655	0.6833	0.617566	0.413922
XR_375256	RIKEN cDNA 1110018N20 gene	1110018N20Rik	-0.084998	0.192119	-0.003974	0.950788	-0.059583	0.35764	0.551197	0.982672	0.656178
ENSMUST00000181090	RIKEN cDNA 1110019D14 gene	1110019D14Rik	-0.052232	0.234716	-0.050153	0.253507	0.004103	0.924893	0.599897	0.558264	0.970616
NR_027929	RIKEN cDNA 1110020A21 gene	1110020A21Rik	-0.0642815	0.230381	-0.110371	0.0432868	-0.0334115	0.529999	0.596207	0.213707	0.782236
AK003851	RIKEN cDNA 1110020C17 gene	1110020C17Rik	-0.016818	0.697775	-0.029143	0.501909	-0.073383	0.0962433	0.898552	0.761683	0.331127
NM_001276278	RIKEN cDNA 1110025L11 gene	1110025L11Rik	0.116974	0.148493	0.073971	0.356668	0.022247	0.780456	0.489358	0.6561	0.914032
NR_045139	RIKEN cDNA 1110028F11 gene	1110028F11Rik	-0.026435	0.709184	0.140808	0.0528235	-0.00337	0.962043	0.902889	0.240141	0.985364
NR_045470	RIKEN cDNA 1110028F18 gene	1110028F18Rik	0.0412865	0.221946	-0.0090935	0.785842	0.0205195	0.540651	0.586889	0.916251	0.787753
NM_023483	RIKEN cDNA 1110032A03 gene	1110032A03Rik	0.00851	0.820764	-0.149632	0.000290359	-0.043365	0.25249	0.944803	0.00682366	0.554394
NM_001167996	RIKEN cDNA 1110032F04 gene	1110032F04Rik	-0.126256	0.0174682	-0.025092	0.623506	-0.101668	0.0523888	0.159511	0.837202	0.23237
ENSMUST00000061891	RIKEN cDNA 1110034G24 gene	1110034G24Rik	0.183171	0.00328321	0.001542	0.978994	-0.05577	0.343988	0.0554529	0.992737	0.644015
NR_040713	RIKEN cDNA 1110036E04 gene	1110036E04Rik	0.039775	0.322509	0.046888	0.244766	0.040069	0.318994	0.681187	0.548931	0.621607
NM_001081183	RIKEN cDNA 1110037F02 gene	1110037F02Rik	-0.009598	0.746579	0.007573	0.798689	0.015769	0.595929	0.917104	0.921636	0.8216
ENSMUST00000172531	RIKEN cDNA 1110038B12 gene	1110038B12Rik	-0.0559675	0.319983	-0.0279175	0.618017	0.257201	4.56811e-05	0.678811	0.834187	0.00170211
ENSMUST00000173811	RIKEN cDNA 1110038B12 gene	1110038B12Rik	0.027435	0.20958	-0.044785	0.0441731	-0.011615	0.591924	0.572629	0.216244	0.81889
NR_015536	RIKEN cDNA 1110038B12 gene	1110038B12Rik	-0.314175	4.65879e-05	-0.099884	0.149907	0.10139	0.144033	0.00279795	0.430443	0.412758
ENSMUST00000071792	RIKEN cDNA 1110038F14 gene	1110038F14Rik	0.0832815	0.120244	0.0076325	0.884849	0.0154505	0.769495	0.446958	0.957819	0.90995
NR_040707	RIKEN cDNA 1110046J04 gene	1110046J04Rik	0.0483365	0.490935	0.145901	0.0427379	-0.0525875	0.45389	0.798862	0.211999	0.733023
NM_175123	RIKEN cDNA 1110051M20 gene	1110051M20Rik	0.052745	0.307377	-0.095651	0.0685426	-0.065121	0.209299	0.667841	0.280377	0.50277
NR_037954	RIKEN cDNA 1110054M08 gene	1110054M08Rik	-0.0798885	0.237559	-0.199277	0.00492773	-0.0601615	0.371742	0.603339	0.0512106	0.669185
NM_001167768	RIKEN cDNA 1110057K04 gene	1110057K04Rik	-0.025128	0.367591	0.006976	0.801463	-0.022075	0.428039	0.717111	0.923157	0.714175
XR_397165	RIKEN cDNA 1110057P08 gene	1110057P08Rik	-0.0532	0.368397	-0.047162	0.424662	0.033344	0.571591	0.717585	0.708565	0.80747
NM_026503	RIKEN cDNA 1110058L19 gene	1110058L19Rik	0.0316835	0.61541	-0.137026	0.0349543	0.0355265	0.573405	0.862311	0.18611	0.808685
ENSMUST00000038830	RIKEN cDNA 1110059E24 gene	1110059E24Rik	0.0001625	0.995792	-0.0675745	0.0336597	-0.0967205	0.00318289	0.998623	0.182062	0.0367391
NM_025419	RIKEN cDNA 1110059G10 gene	1110059G10Rik	-0.075968	0.157284	-0.079606	0.138875	-0.045276	0.395032	0.502329	0.412832	0.689129
NM_001142727	RIKEN cDNA 1110065P20 gene	1110065P20Rik	-0.0856755	0.17829	-0.0768965	0.225869	0.0866455	0.173548	0.532466	0.527112	0.454401
NR_037955	RIKEN cDNA 1190002F15 gene	1190002F15Rik	-0.132853	0.0961179	0.203011	0.013078	-0.040926	0.601859	0.401362	0.0993685	0.824307
NM_001033145	RIKEN cDNA 1190002N15 gene	1190002N15Rik	0.198835	9.14344e-05	0.0380525	0.404948	0.0011775	0.97934	0.0044559	0.693685	0.992311
NM_001195435	RIKEN cDNA 1190003K10 gene	1190003K10Rik	-0.016233	0.565292	-0.008726	0.756866	-0.028606	0.313271	0.837989	0.902775	0.615972
NM_197988	RIKEN cDNA 1190005I06 gene	1190005I06Rik	-0.108152	0.0709648	0.0715225	0.22648	0.0106705	0.855371	0.345511	0.527539	0.944553
NM_001135567	RIKEN cDNA 1190007I07 gene	1190007I07Rik	-0.028881	0.686778	-0.004675	0.9479	0.113625	0.118497	0.894198	0.981607	0.37075
ENSMUST00000143649	RIKEN cDNA 1200007C13 gene	1200007C13Rik	-0.030015	0.668719	0.206101	0.00537796	0.130666	0.0684683	0.886233	0.0545628	0.27181
NM_025818	RIKEN cDNA 1200014J11 gene	1200014J11Rik	-0.006582	0.811558	0.020101	0.468018	0.017708	0.522276	0.942972	0.73905	0.778024
NR_037957	RIKEN cDNA 1300002E11 gene	1300002E11Rik	0.058347	0.220062	-0.029332	0.534339	-0.039273	0.406414	0.584655	0.782709	0.698422
NM_028788	RIKEN cDNA 1300002K09 gene	1300002K09Rik	-0.956888	1.74213e-06	0.133681	0.430957	-0.084022	0.61968	0.000261319	0.713517	0.833759
NM_027918	RIKEN cDNA 1300017J02 gene	1300017J02Rik	0.0466325	0.148583	0.0480455	0.137012	0.0009775	0.975485	0.489552	0.410133	0.990749
BC002195	RIKEN cDNA 1500002F19 gene	1500002F19Rik	-0.008608	0.902315	0.060291	0.392364	0.039095	0.578015	0.972115	0.683998	0.811656
NR_015498	RIKEN cDNA 1500004A13 gene	1500004A13Rik	0.071394	0.468201	-0.104931	0.28839	-0.035097	0.720636	0.785834	0.59368	0.88682
NR_037698	RIKEN cDNA 1500009C09 gene	1500009C09Rik	0.05147	0.116606	0.041393	0.204229	0.013468	0.676461	0.440168	0.501967	0.863972
NM_001145198	RIKEN cDNA 1500009L16 gene	1500009L16Rik	-0.289369	0.000520117	0.22844	0.00476094	0.279326	0.000759241	0.0151118	0.0500161	0.0132308
NR_027817	RIKEN cDNA 1500011B03 gene	1500011B03Rik	0.011574	0.900128	0.060719	0.511522	-0.028635	0.756318	0.971653	0.768059	0.904639
NR_015476	RIKEN cDNA 1500011K16 gene	1500011K16Rik	-0.0386365	0.457754	-0.184568	0.000989783	-0.0153725	0.766919	0.77932	0.0164916	0.90927
NM_001081005	RIKEN cDNA 1500012F01 gene	1500012F01Rik	-0.045249	0.31341	0.168891	0.000513724	0.191479	0.000115058	0.673395	0.0103305	0.00340609
NR_045812	RIKEN cDNA 1500012K07 gene	1500012K07Rik	0.10494	0.0599001	-0.031847	0.559154	-0.073925	0.179615	0.317207	0.799408	0.462678
NR_029432	RIKEN cDNA 1500015A07 gene	1500015A07Rik	0.053944	0.565616	-0.066271	0.480824	-0.028035	0.764874	0.838032	0.747845	0.908572
NR_045817	RIKEN cDNA 1500015L24 gene	1500015L24Rik	-0.014725	0.689884	0.055057	0.141308	-0.011894	0.747132	0.895453	0.416486	0.900015
NM_024283	RIKEN cDNA 1500015O10 gene	1500015O10Rik	-0.221583	0.000530269	-0.092605	0.120525	0.080617	0.174764	0.0153641	0.383057	0.456076
NR_033510	RIKEN cDNA 1500017E21 gene	1500017E21Rik	-0.0045575	0.934179	-0.0264015	0.632874	-0.0176265	0.749574	0.981072	0.842612	0.901213
ENSMUST00000181598	RIKEN cDNA 1500026H17 gene	1500026H17Rik	0.0507015	0.231302	0.0043095	0.918147	0.119039	0.00703173	0.596931	0.971445	0.0633382
XR_140695	RIKEN cDNA 1500035N22 gene	1500035N22Rik	0.183201	0.0431612	-0.23687	0.0102344	-0.0768565	0.385031	0.267465	0.084139	0.681185
XM_006525210	RIKEN cDNA 1520401A03 gene	1520401A03Rik	0.0421105	0.38245	0.0081685	0.864778	-0.0375675	0.435382	0.728315	0.949024	0.718419
NR_040484	RIKEN cDNA 1600002D24 gene	1600002D24Rik	0.0215895	0.671725	-0.0546025	0.287049	-0.0391425	0.443598	0.887374	0.592662	0.724816
ENSMUST00000024930	RIKEN cDNA 1600002H07 gene	1600002H07Rik	-0.025042	0.566659	0.156586	0.000908697	0.224178	8.73789e-06	0.838689	0.0155281	0.000513945
NM_027207	RIKEN cDNA 1600002K03 gene	1600002K03Rik	-0.117255	0.137536	0.0365315	0.638925	0.0658125	0.399579	0.473918	0.84591	0.692509
ENSMUST00000162977	RIKEN cDNA 1600010F14 gene	1600010F14Rik	0.172948	0.0901277	-0.277672	0.00824649	0.0078425	0.937492	0.38948	0.0734245	0.975773
NR_037959	RIKEN cDNA 1600010M07 gene	1600010M07Rik	-0.0443755	0.682333	-0.199154	0.07227	-0.205755	0.0637045	0.892078	0.289283	0.260825
NM_001083881	RIKEN cDNA 1600012H06 gene	1600012H06Rik	-0.0316745	0.382131	0.0452305	0.214535	0.0519445	0.155427	0.728256	0.513371	0.430066
ENSMUST00000162474	RIKEN cDNA 1600012P17 gene	1600012P17Rik	0.0185045	0.646212	-0.0047935	0.905217	0.0006225	0.987661	0.875903	0.96596	0.995472
NM_001085385	RIKEN cDNA 1600014C10 gene	1600014C10Rik	-0.0747045	0.200371	-0.0754455	0.196044	0.0022045	0.969507	0.561332	0.492663	0.988103
NM_028164	RIKEN cDNA 1600014C23 gene	1600014C23Rik	0.029608	0.421996	0.009593	0.793924	0.034958	0.343955	0.756733	0.919888	0.644015
NM_028046	RIKEN cDNA 1600014K23 gene	1600014K23Rik	-0.0415555	0.409625	-0.0301175	0.549205	0.0451425	0.370806	0.748877	0.792428	0.668403
NM_001081273	RIKEN cDNA 1600015I10 gene	1600015I10Rik	0.027198	0.530308	0.047184	0.278937	-0.030118	0.487384	0.82032	0.58438	0.755244
NR_040481	RIKEN cDNA 1600019K03 gene	1600019K03Rik	-0.0211875	0.551438	-0.0225495	0.526287	-0.0505875	0.15976	0.831293	0.777818	0.435823
ENSMUST00000180896	RIKEN cDNA 1600020E01 gene	1600020E01Rik	0.0364275	0.393676	0.157959	0.000632478	0.0963525	0.0284041	0.736543	0.011962	0.157661
NR_038168	RIKEN cDNA 1600025M17 gene	1600025M17Rik	0.0370925	0.220799	-0.0075485	0.801267	-0.0122245	0.68376	0.58572	0.923112	0.868325
NR_028123	RIKEN cDNA 1600029I14 gene	1600029I14Rik	-0.133362	0.034965	-0.269608	8.43317e-05	-0.065198	0.291119	0.238732	0.00286765	0.594002
NR_033522	ribosomal protein L17 pseudogene	1600029O15Rik	-0.0315065	0.610908	-0.0682065	0.273884	-0.0782315	0.210677	0.860447	0.579292	0.504254
XM_006504170	RIKEN cDNA 1700001C02 gene	1700001C02Rik	0.0381655	0.492738	-0.119004	0.037429	-0.0208195	0.707612	0.799807	0.195209	0.880122
NM_001172091	RIKEN cDNA 1700001C19 gene	1700001C19Rik	0.0554425	0.228419	-0.0349015	0.445541	-0.0291385	0.523676	0.593874	0.723887	0.778511
NR_045475	RIKEN cDNA 1700001D01 gene	1700001D01Rik	-0.088096	0.278583	0.079373	0.32821	0.033928	0.674318	0.642444	0.630527	0.862743
NM_027940	RIKEN cDNA 1700001F09 gene	1700001F09Rik	-0.0169305	0.836713	0.0569275	0.489643	-0.0922915	0.265262	0.949934	0.753505	0.567801
XR_386089	RIKEN cDNA 1700001G01 gene	1700001G01Rik	0.0571675	0.14473	0.0386455	0.320289	0.0232085	0.548831	0.484299	0.62351	0.792377
ENSMUST00000143392	RIKEN cDNA 1700001G11 gene	1700001G11Rik	0.057094	0.442451	-0.036229	0.625139	-0.070409	0.344578	0.770443	0.83797	0.64461
NR_033199	RIKEN cDNA 1700001G17 gene	1700001G17Rik	0.0069085	0.913965	-0.0293125	0.647121	0.0856135	0.185984	0.975349	0.849835	0.47238
NR_033613	ring finger protein 19A pseudogene	1700001J11Rik	-0.00072	0.992989	0.027704	0.735471	-0.042129	0.607787	0.99833	0.893832	0.827432
NM_025488	RIKEN cDNA 1700001K19 gene	1700001K19Rik	0.0710565	0.10811	-0.0254945	0.558085	0.0417575	0.339347	0.424398	0.79883	0.640606
NR_036590	RIKEN cDNA 1700001K23 gene	1700001K23Rik	-0.00174	0.974275	0.098805	0.073443	0.129687	0.0206859	0.99247	0.292213	0.128391
NR_027980	RIKEN cDNA 1700001L05 gene	1700001L05Rik	-0.086905	0.153127	-0.096902	0.112401	-0.022022	0.713687	0.496281	0.370155	0.883268
NM_027035	RIKEN cDNA 1700001L19 gene	1700001L19Rik	-0.109699	0.190564	-0.135664	0.107677	-0.103024	0.218327	0.548694	0.360766	0.514976
NM_198000	RIKEN cDNA 1700001O22 gene	1700001O22Rik	0.0614945	0.255769	-0.139732	0.0126664	-0.174991	0.00227013	0.620921	0.097374	0.0290366
NM_028156	RIKEN cDNA 1700001P01 gene	1700001P01Rik	-0.020189	0.735	0.066477	0.268788	0.044589	0.456122	0.912551	0.573946	0.734598
NR_045478	RIKEN cDNA 1700003C15 gene	1700003C15Rik	0.031636	0.625468	-0.045159	0.486704	-0.078399	0.230361	0.866559	0.751365	0.529303
NR_045477	RIKEN cDNA 1700003D09 gene	1700003D09Rik	0.014478	0.706777	-0.041756	0.281389	-0.004839	0.899855	0.902176	0.586961	0.961141
NM_027948	RIKEN cDNA 1700003E16 gene	1700003E16Rik	-0.0344775	0.580873	-0.159445	0.0142243	0.125233	0.0504673	0.845694	0.105321	0.226929
NR_103799	Gm5941 pseudogene	1700003E24Rik	0.098218	0.0105102	-0.009385	0.797916	0.007614	0.835416	0.117509	0.921451	0.936668
XM_006500334	RIKEN cDNA 1700003F12 gene	1700003F12Rik	-0.091661	0.0733648	-0.058116	0.249921	-0.195169	0.00037264	0.350978	0.554339	0.00781946
NR_040720	RIKEN cDNA 1700003G13 gene	1700003G13Rik	0.0437955	0.397758	0.0504115	0.331147	0.0048765	0.92461	0.740055	0.633132	0.970456
NR_029433	RIKEN cDNA 1700003G18 gene	1700003G18Rik	-0.019648	0.598188	-0.078748	0.039981	-0.032953	0.378434	0.853916	0.203461	0.675618
ENSMUST00000047110	RIKEN cDNA 1700003H04 gene	1700003H04Rik	-0.0593175	0.218671	-0.0476395	0.321389	-0.0548925	0.254275	0.582987	0.624376	0.556088
NR_040507	RIKEN cDNA 1700003L19 gene	1700003L19Rik	-0.0111835	0.796872	-0.0487545	0.265753	0.0478925	0.274152	0.937232	0.571071	0.57748
NM_027041	RIKEN cDNA 1700003M02 gene	1700003M02Rik	-0.0123945	0.841691	-0.0719125	0.250789	-0.0686565	0.272499	0.951031	0.555197	0.575515
NR_040647	RIKEN cDNA 1700003M07 gene	1700003M07Rik	-0.028451	0.542378	0.008391	0.85707	0.026791	0.566073	0.826605	0.945749	0.804096
NR_045982	RIKEN cDNA 1700003P14 gene	1700003P14Rik	0.0561765	0.257082	-0.0088335	0.857319	-0.0781485	0.117895	0.622597	0.945757	0.369909
XM_006502120	RIKEN cDNA 1700006A11 gene	1700006A11Rik	0.048756	0.179319	-0.031253	0.385832	0.003867	0.914106	0.533384	0.679199	0.96617
NM_029287	RIKEN cDNA 1700006E09 gene	1700006E09Rik	-0.079399	0.016747	0.07475	0.0236976	0.032169	0.31615	0.155047	0.145642	0.619031
NR_045621	RIKEN cDNA 1700006F04 gene	1700006F04Rik	0.195046	0.0691864	-0.221209	0.0405732	-0.022252	0.831988	0.34023	0.205223	0.935035
NR_045900	RIKEN cDNA 1700006H21 gene	1700006H21Rik	-0.018588	0.458768	0.048331	0.0593326	0.006201	0.804129	0.779913	0.257914	0.923326
ENSMUST00000041178	RIKEN cDNA 1700006J14 gene	1700006J14Rik	0.0963625	0.0946962	0.0290675	0.607816	-0.0230465	0.683883	0.398167	0.828055	0.868325
ENSMUST00000138253	RIKEN cDNA 1700006P19 gene	1700006P19Rik	0.042538	0.418522	0.024674	0.637867	0.03853	0.463335	0.75495	0.845402	0.739967
NM_001164235	RIKEN cDNA 1700007B14 gene	1700007B14Rik	-0.0070025	0.799119	0.0102355	0.710048	-0.0043935	0.873106	0.938189	0.883069	0.951403
XR_396975	RIKEN cDNA 1700007E05 gene	1700007E05Rik	0.036147	0.51881	0.023216	0.678076	-0.101212	0.0763951	0.813969	0.866458	0.289599
NR_040538	RIKEN cDNA 1700007F19 gene	1700007F19Rik	0.0178975	0.660407	0.0023615	0.95371	-0.0183185	0.652957	0.882062	0.983837	0.850975
XM_006535279	RIKEN cDNA 1700007G11 gene	1700007G11Rik	-0.0293345	0.654478	-0.20084	0.00384875	-0.101925	0.125611	0.879259	0.0431694	0.383087
NR_045476	RIKEN cDNA 1700007J10 gene	1700007J10Rik	0.0246205	0.664214	0.15463	0.00928647	-0.0425035	0.454785	0.883973	0.0791547	0.733699
NM_027037	RIKEN cDNA 1700007K09 gene	1700007K09Rik	0.0825185	0.0841544	0.0861095	0.0720221	0.0943995	0.0495911	0.377053	0.288687	0.224341
ENSMUST00000086370	RIKEN cDNA 1700007K13 gene	1700007K13Rik	-0.0478705	0.476487	-0.0976435	0.150905	0.0052025	0.938108	0.790349	0.432163	0.975931
NR_045709	RIKEN cDNA 1700007L15 gene	1700007L15Rik	-0.037093	0.517173	-0.087511	0.131506	0.011453	0.841071	0.813148	0.401028	0.938949
ENSMUST00000129075	RIKEN cDNA 1700007M16 gene	1700007M16Rik	-0.0091725	0.798327	-0.0088515	0.805234	-0.0224705	0.532285	0.937876	0.924451	0.783729
NR_040554	RIKEN cDNA 1700007P06 gene	1700007P06Rik	0.11931	0.0935409	-0.0187435	0.788229	-0.155143	0.0313596	0.396231	0.917202	0.167492
NM_001168369	RIKEN cDNA 1700008F21 gene	1700008F21Rik	0.079714	0.0133644	-0.00963	0.755062	0.012382	0.688459	0.135495	0.90197	0.870889
NM_027952	RIKEN cDNA 1700008I05 gene	1700008I05Rik	0.0565525	0.0598096	-0.0214375	0.46607	-0.0147875	0.614425	0.317086	0.737795	0.831594
NR_024331	RIKEN cDNA 1700008J07 gene	1700008J07Rik	-0.0879265	0.140947	-0.165322	0.007557	-0.0439305	0.456859	0.47894	0.0692321	0.735179
NR_038141	RIKEN cDNA 1700008K24 gene	1700008K24Rik	-0.0238005	0.420736	0.0439785	0.141059	0.0405955	0.173308	0.755991	0.416011	0.454093
NM_027049	RIKEN cDNA 1700008O03 gene	1700008O03Rik	-0.0165805	0.742408	-0.0028945	0.954212	-0.0099635	0.843361	0.915252	0.983837	0.939799
NM_027048	RIKEN cDNA 1700008P02 gene	1700008P02Rik	-0.014972	0.678077	-0.000333	0.992625	0.004028	0.910983	0.890246	0.997205	0.965125
NR_046040	RIKEN cDNA 1700009C05 gene	1700009C05Rik	-0.0110265	0.833717	-0.0275905	0.599964	0.0513855	0.330971	0.948815	0.823902	0.6328
NR_015547	RIKEN cDNA 1700009J07 gene	1700009J07Rik	0.064101	0.345961	0.087427	0.201024	-0.038633	0.568499	0.700322	0.497874	0.80528
NM_001081095	RIKEN cDNA 1700009N14 gene	1700009N14Rik	0.0155725	0.553534	-0.0160715	0.540961	0.0119815	0.648169	0.832674	0.787588	0.848992
NM_001081275	RIKEN cDNA 1700009P17 gene	1700009P17Rik	-0.0699315	0.17506	-0.167173	0.00214481	-0.105171	0.0446548	0.526944	0.0288706	0.210737
NM_029308	RIKEN cDNA 1700010B08 gene	1700010B08Rik	-0.0549115	0.279681	0.0603805	0.235349	0.0136275	0.786882	0.643476	0.537769	0.916202
AK133430	RIKEN cDNA 1700010B13 gene	1700010B13Rik	0.020855	0.566487	0.065555	0.0772941	-0.037056	0.310801	0.838614	0.300836	0.613595
ENSMUST00000096366	RIKEN cDNA 1700010D01 gene	1700010D01Rik	-0.177528	0.00120853	0.0763445	0.139404	0.0616135	0.230469	0.0278583	0.413425	0.529436
AK005827	RIKEN cDNA 1700010H22 gene	1700010H22Rik	0.117616	0.0201747	-0.019898	0.683335	-0.046702	0.340881	0.17451	0.869236	0.641762
NR_040587	RIKEN cDNA 1700010I02 gene	1700010I02Rik	0.005763	0.85318	-0.032544	0.299542	0.003005	0.923112	0.955257	0.604054	0.969828
NM_025851	RIKEN cDNA 1700010I14 gene	1700010I14Rik	0.0966195	0.251064	-0.167871	0.0501384	-0.266438	0.00273974	0.617369	0.232589	0.0331175
NR_040579	RIKEN cDNA 1700010J16 gene	1700010J16Rik	-0.0798985	0.0165649	0.0764425	0.0214454	-0.0014475	0.96393	0.154143	0.136844	0.986299
ENSMUST00000135145	RIKEN cDNA 1700010K10 gene	1700010K10Rik	-0.0406475	0.441226	0.112843	0.037352	-0.0325155	0.537252	0.76966	0.194872	0.786204
NR_040512	RIKEN cDNA 1700010K23 gene	1700010K23Rik	-0.062565	0.225669	-0.021389	0.675948	-0.067561	0.191506	0.591085	0.865326	0.479804
ENSMUST00000125852	RIKEN cDNA 1700010K24 gene	1700010K24Rik	-0.0735595	0.167819	0.0136685	0.795152	-0.0019925	0.969796	0.516708	0.920264	0.988219
XR_404307	RIKEN cDNA 1700010L04 gene	1700010L04Rik	0.0170395	0.483119	0.0584195	0.0202367	-0.0368605	0.134035	0.794171	0.132198	0.397178
NM_025487	RIKEN cDNA 1700011A15 gene	1700011A15Rik	-0.0835365	0.0559345	-0.0522165	0.224927	-0.0285975	0.503216	0.307096	0.526105	0.765772
NR_045616	RIKEN cDNA 1700011B04 gene	1700011B04Rik	-0.03286	0.45196	0.051165	0.244169	-0.086836	0.0520295	0.775998	0.548135	0.231628
NM_029298	RIKEN cDNA 1700011E24 gene	1700011E24Rik	-0.0507775	0.256873	0.0355295	0.425458	0.0131365	0.767373	0.622236	0.709215	0.90927
NM_025956	RIKEN cDNA 1700011H14 gene	1700011H14Rik	-0.032489	0.387305	0.058533	0.123623	-0.016193	0.665313	0.732639	0.388336	0.858601
ENSMUST00000079738	RIKEN cDNA 1700011I03 gene	1700011I03Rik	0.0809735	0.00425281	0.0438755	0.106865	-0.0235765	0.380083	0.0656126	0.358878	0.677185
NM_026315	RIKEN cDNA 1700011L22 gene	1700011L22Rik	-0.002515	0.949054	-0.011131	0.777455	-0.040018	0.312767	0.986218	0.911796	0.615559
NR_073044	RIKEN cDNA 1700011M02 gene	1700011M02Rik	-0.007258	0.910291	-0.051864	0.422807	0.049091	0.447817	0.974391	0.707682	0.728243
ENSMUST00000031778	RIKEN cDNA 1700012A03 gene	1700012A03Rik	0.0132255	0.757218	0.0195095	0.648634	-0.0145395	0.734006	0.920589	0.850951	0.893426
NM_001162428	RIKEN cDNA 1700012B07 gene	1700012B07Rik	-0.0372175	0.455152	0.0017875	0.971274	-0.0664015	0.186381	0.777561	0.990373	0.473082
NM_029306	RIKEN cDNA 1700012B09 gene	1700012B09Rik	0.275587	0.00111758	-0.118982	0.134887	-0.127558	0.109775	0.0262252	0.40688	0.356515
ENSMUST00000049684	RIKEN cDNA 1700012B15 gene	1700012B15Rik	0.015112	0.792757	-0.058609	0.31148	-0.151125	0.0119717	0.935838	0.615383	0.0899171
ENSMUST00000132023	RIKEN cDNA 1700012C14 gene	1700012C14Rik	-0.0353555	0.247829	-0.0062675	0.836216	0.0052395	0.862775	0.614234	0.937184	0.947606
NR_045171	RIKEN cDNA 1700012D01 gene	1700012D01Rik	0.020224	0.72332	0.034919	0.541728	0.113411	0.0529899	0.908262	0.788102	0.233875
NR_015573	RIKEN cDNA 1700012D14 gene	1700012D14Rik	-0.0515725	0.378198	-0.2367	0.000228271	-0.137399	0.0228882	0.724954	0.00575265	0.137067
NR_045140	RIKEN cDNA 1700012I11 gene	1700012I11Rik	0.157684	0.0771142	-0.158147	0.0762851	0.0530135	0.544503	0.359805	0.298681	0.78981
NM_029588	RIKEN cDNA 1700012L04 gene	1700012L04Rik	0.134085	0.136071	-0.0271055	0.759691	-0.105831	0.236667	0.471606	0.903991	0.536518
NM_027056	RIKEN cDNA 1700012P22 gene	1700012P22Rik	-0.0423855	0.3443	0.0164555	0.712039	0.0194135	0.663339	0.699081	0.883813	0.857615
NM_001177502	RIKEN cDNA 1700013D24 gene	1700013D24Rik	0.037077	0.323782	0.059846	0.115089	0.010533	0.777881	0.682355	0.374073	0.913047
ENSMUST00000029485	RIKEN cDNA 1700013F07 gene	1700013F07Rik	0.039031	0.394389	-0.158625	0.00124754	-0.121847	0.0107353	0.73698	0.0194578	0.0837844
NM_027063	RIKEN cDNA 1700013G24 gene	1700013G24Rik	-0.0292315	0.548154	-0.14409	0.00502799	-0.0750365	0.128404	0.829478	0.0519708	0.387622
NM_001200013	RIKEN cDNA 1700013H16 gene	1700013H16Rik	-0.0272315	0.32055	0.0001515	0.99556	-0.0082495	0.762026	0.679278	0.99849	0.907679
XR_394785	RIKEN cDNA 1700013N06 gene	1700013N06Rik	-0.0003035	0.994095	0.0033575	0.93475	0.0359555	0.383148	0.998623	0.977322	0.679841
ENSMUST00000056991	RIKEN cDNA 1700015E13 gene	1700015E13Rik	0.039943	0.323887	-0.060773	0.136794	-0.019713	0.624566	0.682355	0.409833	0.83669
NM_001200025	RIKEN cDNA 1700015F17 gene	1700015F17Rik	-0.004102	0.874857	-0.005201	0.841742	-0.041426	0.117925	0.962982	0.939356	0.369909
NM_001195601	RIKEN cDNA 1700015G11 gene	1700015G11Rik	-0.0281355	0.476256	0.0266695	0.499381	0.0090815	0.817577	0.790116	0.759944	0.928871
ENSMUST00000180964	RIKEN cDNA 1700015O11 gene	1700015O11Rik	-0.0224265	0.70234	0.100945	0.0914846	0.0750245	0.205722	0.900546	0.32985	0.498215
NM_027077	RIKEN cDNA 1700016C15 gene	1700016C15Rik	-0.030041	0.567431	0.001495	0.977245	-0.112008	0.0381865	0.839086	0.992096	0.191105
ENSMUST00000033906	RIKEN cDNA 1700016D06 gene	1700016D06Rik	0.001082	0.960892	-0.009639	0.662656	0.047356	0.0374168	0.989002	0.857969	0.188558
XM_981898	RIKEN cDNA 1700016G14 gene	1700016G14Rik	-0.0141745	0.749245	0.0387485	0.384429	0.0235135	0.596413	0.917804	0.678302	0.821705
NR_045891	RIKEN cDNA 1700016G22 gene	1700016G22Rik	-0.038051	0.338267	0.003382	0.931738	0.01328	0.736793	0.693691	0.976457	0.89495
NM_028824	RIKEN cDNA 1700016H13 gene	1700016H13Rik	0.0091515	0.836378	-0.0295165	0.506526	-0.0084195	0.849295	0.94985	0.765023	0.941828
NM_198637	RIKEN cDNA 1700016K19 gene	1700016K19Rik	-0.125945	0.0632379	-0.0027205	0.967204	0.0138705	0.834007	0.32591	0.9891	0.936206
NR_045824	RIKEN cDNA 1700016L04 gene	1700016L04Rik	0.050359	0.0848323	-0.035148	0.224142	-0.037704	0.192923	0.378462	0.525136	0.480963
NR_040460	RIKEN cDNA 1700016L21 gene	1700016L21Rik	0.026339	0.596629	-0.018502	0.709782	0.01314	0.791453	0.85276	0.883003	0.918046
ENSMUST00000134252	RIKEN cDNA 1700016P03 gene	1700016P03Rik	-0.043743	0.488251	-0.112366	0.0804266	0.089055	0.162572	0.797139	0.307559	0.439729
NR_038149	RIKEN cDNA 1700016P04 gene	1700016P04Rik	0.07872	0.0263092	-0.003567	0.916969	-0.070215	0.0460207	0.204968	0.970926	0.214631
NM_028820	RIKEN cDNA 1700017B05 gene	1700017B05Rik	-0.0688115	0.233315	-0.0405935	0.479141	0.197603	0.0013269	0.598851	0.74693	0.0197242
NM_027058	RIKEN cDNA 1700017D01 gene	1700017D01Rik	-0.026275	0.516311	0.024023	0.552712	0.047037	0.248312	0.812505	0.794767	0.549746
NR_040445	RIKEN cDNA 1700017G19 gene	1700017G19Rik	0.0209845	0.5089	0.0307715	0.334419	0.0034965	0.912099	0.808457	0.635606	0.965615
NR_040326	RIKEN cDNA 1700017J07 gene	1700017J07Rik	0.0393305	0.47231	0.0281355	0.606512	-0.0349775	0.522392	0.788053	0.82735	0.778024
NM_001081246	RIKEN cDNA 1700017N19 gene	1700017N19Rik	-0.031608	0.31435	0.020551	0.511273	-0.009475	0.761458	0.673884	0.768059	0.907359
AK142058	RIKEN cDNA 1700018A04 gene	1700018A04Rik	0.0924175	0.0949322	0.0010175	0.985039	0.0022375	0.967109	0.398624	0.99475	0.987199
NR_029439	RIKEN cDNA 1700018A04 gene	1700018A04Rik	0.14376	0.0449788	-0.15627	0.0301083	-0.0528635	0.449948	0.273219	0.169826	0.730344
AK006077	RIKEN cDNA 1700018A14 gene	1700018A14Rik	-0.07421	0.079362	0.057362	0.171382	-0.032056	0.440537	0.364649	0.461503	0.722778
NM_029597	RIKEN cDNA 1700018B08 gene	1700018B08Rik	0.084645	0.0729124	0.059722	0.200684	-0.02448	0.59642	0.349779	0.497579	0.821705
NR_003617	enhancer of rudimentary homolog pseudogene	1700018B24Rik	-0.0262705	0.423154	0.0001725	0.995785	-0.0298855	0.362832	0.757482	0.998507	0.661787
ENSMUST00000102861	RIKEN cDNA 1700018C11 gene	1700018C11Rik	0.0714045	0.0461454	0.0058405	0.866793	0.0127235	0.715009	0.276875	0.950105	0.883824
NM_027069	RIKEN cDNA 1700018F24 gene	1700018F24Rik	0.037503	0.586595	0.017655	0.797639	0.043062	0.532648	0.847787	0.921336	0.783821
NR_045422	RIKEN cDNA 1700018G05 gene	1700018G05Rik	-0.0121665	0.669293	0.0668845	0.023406	0.0706825	0.0170368	0.886453	0.144558	0.113518
NR_028360	RIKEN cDNA 1700018L02 gene	1700018L02Rik	-0.0009975	0.988847	-0.0241415	0.735341	0.0899245	0.212614	0.99672	0.893832	0.50684
NM_027070	RIKEN cDNA 1700019A02 gene	1700019A02Rik	-0.065709	0.177566	0.066586	0.171995	0.021246	0.659233	0.531438	0.462181	0.854963
ENSMUST00000047265	RIKEN cDNA 1700019B03 gene	1700019B03Rik	0.0302085	0.431179	0.0388575	0.312639	-0.0238795	0.533109	0.762837	0.61639	0.784278
NR_045442	RIKEN cDNA 1700019B21 gene	1700019B21Rik	-0.0303055	0.374818	0.0777065	0.0270913	0.0697455	0.04587	0.722533	0.158129	0.214311
NM_144953	RIKEN cDNA 1700019D03 gene	1700019D03Rik	-0.002967	0.953843	-0.110683	0.036331	-0.001803	0.971941	0.987348	0.191264	0.989352
ENSMUST00000134308	RIKEN cDNA 1700019E08 gene	1700019E08Rik	-0.017953	0.50871	0.015817	0.560149	0.0175	0.5194	0.808387	0.80003	0.776129
ENSMUST00000032858	RIKEN cDNA 1700019G06 gene	1700019G06Rik	0.388426	7.07255e-07	0.248734	0.000481607	0.226436	0.00127873	0.000138578	0.00984248	0.0192753
NM_029331	RIKEN cDNA 1700019G17 gene	1700019G17Rik	-0.033414	0.63854	0.037324	0.599926	-0.076825	0.283288	0.872501	0.823902	0.58691
NR_040255	RIKEN cDNA 1700019G24 gene	1700019G24Rik	0.0393105	0.198922	-0.0039695	0.8956	-0.0066715	0.825486	0.559151	0.962309	0.932197
ENSMUST00000102813	RIKEN cDNA 1700019L03 gene	1700019L03Rik	0.073198	0.255485	-0.26525	0.000173885	-0.079003	0.220388	0.620921	0.00481989	0.516727
NR_103800	NFX-like protein	1700019M22Rik	-0.064215	0.24485	0.182351	0.00186923	0.034013	0.535124	0.610809	0.026091	0.785326
NM_026208	RIKEN cDNA 1700019N19 gene	1700019N19Rik	-0.0341865	0.452909	0.0527915	0.248989	-0.0725245	0.116186	0.776435	0.553643	0.367346
NM_027966	RIKEN cDNA 1700019O17 gene	1700019O17Rik	0.0191835	0.509557	0.0357505	0.222466	-0.0465795	0.114501	0.8088	0.522941	0.364685
XR_106101	RIKEN cDNA 1700019P21 gene	1700019P21Rik	0.0376315	0.359519	0.0016625	0.96752	0.0258535	0.52774	0.712007	0.989105	0.781055
NM_001163483	RIKEN cDNA 1700020A23 gene	1700020A23Rik	0.0082305	0.792422	0.0347705	0.270105	0.0044055	0.887939	0.935783	0.575374	0.957213
NM_023781	RIKEN cDNA 1700020D05 gene	1700020D05Rik	-0.0670295	0.284541	0.185593	0.00477664	-0.0610185	0.329294	0.647717	0.0500996	0.631879
NR_045979	RIKEN cDNA 1700020G17 gene	1700020G17Rik	0.112476	0.0673258	-0.0476855	0.429094	-0.0470795	0.434931	0.335666	0.711841	0.718242
NR_015473	RIKEN cDNA 1700020I14 gene	1700020I14Rik	0.055732	0.130947	0.069514	0.0617956	0.096767	0.0109345	0.463156	0.264332	0.0846453
NM_025492	RIKEN cDNA 1700020L24 gene	1700020L24Rik	0.032591	0.490395	-0.034426	0.466472	0.053293	0.262048	0.798561	0.738024	0.564619
NR_040742	RIKEN cDNA 1700020M21 gene	1700020M21Rik	-0.048936	0.260977	-0.010966	0.799471	0.004044	0.925334	0.626322	0.922058	0.970759
NR_027968	RIKEN cDNA 1700020N01 gene	1700020N01Rik	-0.070633	0.0813883	0.035896	0.368262	-0.053221	0.18514	0.37043	0.665169	0.471077
NM_029316	RIKEN cDNA 1700020N15 gene	1700020N15Rik	-0.101956	0.200032	0.018417	0.814919	0.086087	0.277673	0.560812	0.928054	0.581345
NR_026924	RIKEN cDNA 1700020N18 gene	1700020N18Rik	-0.060961	0.298993	-0.223184	0.000455189	0.054752	0.350217	0.659677	0.00946274	0.650192
AK006189	RIKEN cDNA 1700021A07 gene	1700021A07Rik	0.06805	0.139194	-0.028368	0.532401	-0.041541	0.362068	0.476378	0.781513	0.661096
NM_026411	RIKEN cDNA 1700021F05 gene	1700021F05Rik	0.029788	0.555215	-0.113163	0.029806	0.043132	0.394227	0.833325	0.168892	0.688601
NM_028158	RIKEN cDNA 1700021F07 gene	1700021F07Rik	-0.005424	0.894696	-0.021539	0.59981	-0.035608	0.38731	0.969655	0.823902	0.68295
ENSMUST00000138729	RIKEN cDNA 1700021J08 gene	1700021J08Rik	0.0730015	0.159585	0.0470425	0.360879	-0.0100875	0.843806	0.505609	0.659414	0.940061
NM_001200038	RIKEN cDNA 1700021K19 gene	1700021K19Rik	0.0472215	0.232951	0.104389	0.0109796	0.0864355	0.0327532	0.598652	0.088259	0.172748
XR_376630	RIKEN cDNA 1700021L23 gene	1700021L23Rik	0.10851	0.0915781	0.003411	0.956846	-0.084211	0.186956	0.392712	0.984868	0.473583
NR_045800	RIKEN cDNA 1700021N21 gene	1700021N21Rik	-0.0059235	0.921948	0.0542285	0.372372	-0.0857315	0.161895	0.977843	0.66802	0.438859
ENSMUST00000178667	RIKEN cDNA 1700021P04 gene	1700021P04Rik	0.0019555	0.938553	0.0525095	0.0442677	-0.0204375	0.422509	0.982753	0.216407	0.710528
NR_003953	glycerol-3-phosphate dehydrogenase 1-like pseudogene	1700022A21Rik	-0.04404	0.409497	0.026101	0.623897	-0.019342	0.71613	0.748877	0.837297	0.884372
NR_045509	RIKEN cDNA 1700022A22 gene	1700022A22Rik	-0.000777	0.983633	0.038085	0.318029	0.026259	0.489574	0.995252	0.62154	0.756742
NR_040568	RIKEN cDNA 1700022E09 gene	1700022E09Rik	-0.0022535	0.958047	0.0739495	0.0907072	0.0743415	0.0890758	0.988279	0.328157	0.316398
NR_045488	RIKEN cDNA 1700022H16 gene	1700022H16Rik	-0.0020785	0.923333	0.0003435	0.98731	-0.0154725	0.475307	0.978286	0.995432	0.747773
NM_026088	RIKEN cDNA 1700022I11 gene	1700022I11Rik	-0.0339765	0.47933	0.0035525	0.940835	-0.0645915	0.182626	0.792355	0.979094	0.467259
ENSMUST00000131859	RIKEN cDNA 1700022K14 gene	1700022K14Rik	0.204544	0.0373711	0.165513	0.0887869	-0.0279155	0.769678	0.247118	0.324641	0.910132
XR_105888	RIKEN cDNA 1700022N22 gene	1700022N22Rik	-0.117901	0.0278439	-0.0540985	0.299904	0.0523755	0.315334	0.211429	0.604388	0.618088
NR_045909	RIKEN cDNA 1700023C21 gene	1700023C21Rik	0.008663	0.822183	0.018574	0.630346	-0.04794	0.21836	0.945293	0.841238	0.515005
XM_006535219	RIKEN cDNA 1700023E05 gene	1700023E05Rik	0.0059445	0.904633	0.0312325	0.530131	-0.0640095	0.202128	0.972974	0.77986	0.493321
NR_038039	RIKEN cDNA 1700023F02 gene	1700023F02Rik	-0.065157	0.0805144	-0.002325	0.94919	0.039712	0.280335	0.367948	0.982147	0.583786
NM_001254724	RIKEN cDNA 1700023F06 gene	1700023F06Rik	0.027184	0.525163	0.008551	0.841179	-0.007995	0.851376	0.817579	0.939037	0.942599
ENSMUST00000161006	RIKEN cDNA 1700023H06 gene	1700023H06Rik	0.255435	0.0312126	0.096223	0.403921	0.011277	0.921701	0.225464	0.69272	0.969447
ENSMUST00000141679	RIKEN cDNA 1700023L04 gene	1700023L04Rik	0.104295	0.165384	-0.104818	0.16333	-0.0071955	0.922721	0.513702	0.450184	0.969674
XR_141239	RIKEN cDNA 1700024B05 gene	1700024B05Rik	0.0643105	0.428167	0.111519	0.173165	-0.29538	0.000756521	0.76077	0.464114	0.0131918
NR_045479	RIKEN cDNA 1700024B18 gene	1700024B18Rik	-0.059171	0.240823	0.046214	0.357821	0.002447	0.960937	0.606986	0.657437	0.984972
NR_045363	RIKEN cDNA 1700024F13 gene	1700024F13Rik	-0.0141985	0.76691	0.0025325	0.95781	-0.0171325	0.720664	0.924859	0.985111	0.88682
AK006298	RIKEN cDNA 1700024F20 gene	1700024F20Rik	0.086526	0.392344	0.06149	0.542247	-0.053188	0.597857	0.735503	0.788346	0.822414
ENSMUST00000100723	RIKEN cDNA 1700024G13 gene	1700024G13Rik	-0.0937685	0.0878172	-0.333672	3.2835e-07	0.0173415	0.747426	0.384614	4.72518e-05	0.900015
XR_382126	RIKEN cDNA 1700024H08 gene	1700024h08rik	0.0363085	0.492425	-0.0218305	0.679163	0.0243905	0.644103	0.799582	0.866969	0.846651
ENSMUST00000163731	RIKEN cDNA 1700024N20Rik gene	1700024N20Rik	-0.0263285	0.492438	0.0026165	0.945434	-0.0462295	0.231251	0.799582	0.980786	0.530048
NM_027064	RIKEN cDNA 1700024P04 gene	1700024P04Rik	0.0321695	0.476503	0.0214065	0.635013	0.0012275	0.97825	0.790349	0.843831	0.992078
NM_001162980	RIKEN cDNA 1700024P16 gene	1700024P16Rik	0.0414215	0.319596	0.0927245	0.0300196	0.0457055	0.272823	0.678562	0.169509	0.575804
NR_040310	RIKEN cDNA 1700025B11 gene	1700025B11Rik	0.068795	0.0541953	-0.036058	0.303821	-0.010832	0.755804	0.301505	0.607269	0.904575
NR_033448	RIKEN cDNA 1700025C18 gene	1700025C18Rik	-0.0655085	0.168416	0.0289725	0.538086	-0.0752455	0.115147	0.517516	0.785522	0.365554
XR_393644	RIKEN cDNA 1700025D23 gene	1700025D23Rik	0.004038	0.906708	0.004012	0.907306	0.049509	0.156546	0.973403	0.966468	0.432133
ENSMUST00000078770	RIKEN cDNA 1700025F22 gene	1700025F22Rik	0.0093285	0.757014	0.0099385	0.741697	-0.0151845	0.614909	0.920469	0.896211	0.831729
NR_040578	RIKEN cDNA 1700025F24 gene	1700025F24Rik	0.0291235	0.543347	0.0114515	0.810719	-0.0197875	0.679233	0.827411	0.926771	0.865463
NM_197990	RIKEN cDNA 1700025G04 gene	1700025G04Rik	-0.0461205	0.248193	0.0834625	0.0405969	0.0371135	0.351188	0.614761	0.205243	0.650963
AK006338	RIKEN cDNA 1700025H01 gene	1700025H01Rik	0.048181	0.239473	0.061205	0.137388	-0.033426	0.412114	0.605149	0.410844	0.703116
NR_045825	RIKEN cDNA 1700025K24 gene	1700025K24Rik	-0.030805	0.384202	0.004195	0.905179	-0.00639	0.856032	0.729849	0.96596	0.944801
NR_040687	RIKEN cDNA 1700025M24 gene	1700025M24Rik	0.006096	0.780023	0.066773	0.00392746	0.022566	0.304524	0.930025	0.0437964	0.607149
ENSMUST00000160997	RIKEN cDNA 1700025N21 gene	1700025N21Rik	0.0464045	0.207289	0.0606395	0.101992	-0.0439385	0.231929	0.570095	0.35029	0.530891
NR_040523	RIKEN cDNA 1700025N23 gene	1700025N23Rik	0.006395	0.946784	-0.128001	0.186932	-0.06102	0.525365	0.985672	0.480427	0.779469
ENSMUST00000123729	RIKEN cDNA 1700025O08 gene	1700025O08Rik	-0.083329	0.0529907	-0.000245	0.995339	-0.000193	0.996328	0.297505	0.99849	0.998558
ENSMUST00000119134	RIKEN cDNA 1700026D08 gene	1700026D08Rik	0.156531	0.00231884	-0.201897	0.000153914	-0.0783705	0.109422	0.0438983	0.00440657	0.355884
NR_028286	RIKEN cDNA 1700026D11 gene	1700026D11Rik	0.029697	0.317125	0.054643	0.0701113	0.034338	0.248492	0.676318	0.284235	0.550001
NR_045487	RIKEN cDNA 1700026F02 gene	1700026F02Rik	-0.01127	0.766339	0.083359	0.0331974	0.002033	0.957223	0.924668	0.180214	0.983965
XR_384925	RIKEN cDNA 1700026J12 gene	1700026J12Rik	-0.010547	0.731982	0.031855	0.304137	0.002371	0.938581	0.911518	0.60749	0.976109
XR_377642	RIKEN cDNA 1700026J14 gene	1700026J14Rik	0.035225	0.465458	-0.037909	0.43243	0.020487	0.67043	0.783818	0.71454	0.861216
NM_027283	RIKEN cDNA 1700026L06 gene	1700026L06Rik	-0.025996	0.667461	-0.181242	0.00462593	-0.020361	0.736362	0.88568	0.0489611	0.894744
ENSMUST00000150472	RIKEN cDNA 1700027A07 gene	1700027A07Rik	-0.036302	0.320166	-0.070189	0.05912	0.004241	0.906909	0.678963	0.257311	0.963655
NR_038001	RIKEN cDNA 1700027A15 gene	1700027A15Rik	0.0309025	0.514651	-0.0423725	0.37285	-0.0210035	0.657338	0.811328	0.668258	0.853661
NR_040681	RIKEN cDNA 1700027F09 gene	1700027F09Rik	-0.0002325	0.995325	-0.0127365	0.748425	-0.0126495	0.750083	0.998623	0.89939	0.901348
NR_040594	RIKEN cDNA 1700027H10 gene	1700027H10Rik	-0.0124595	0.750842	0.0049205	0.900149	-0.0370885	0.347216	0.918054	0.964152	0.647258
NR_040741	RIKEN cDNA 1700027I24 gene	1700027I24Rik	-0.029096	0.416635	-0.06363	0.0807201	0.105806	0.0050299	0.754221	0.308132	0.0504624
NR_040581	RIKEN cDNA 1700027J07 gene	1700027J07Rik	0.004991	0.936158	-0.04516	0.470203	-0.142736	0.0269284	0.981806	0.740202	0.152082
NR_033605	NADH dehydrogenase (ubiquinone) 1 beta subcomplex 8 pseudogene	1700028B04Rik	-0.00022	0.997179	-0.032908	0.597583	0.026714	0.668064	0.998899	0.822767	0.86008
NR_045377	RIKEN cDNA 1700028D13 gene	1700028D13Rik	-0.101263	0.0706698	0.059357	0.282132	0.033684	0.539403	0.344664	0.587697	0.787279
NR_045699	RIKEN cDNA 1700028E10 gene	1700028E10Rik	0.0190385	0.75993	-0.0625185	0.318719	-0.122457	0.0553322	0.921958	0.622003	0.23998
NR_038042	RIKEN cDNA 1700028I16 gene	1700028I16Rik	0.0445965	0.438082	-0.0165935	0.77214	-0.0458705	0.425222	0.767727	0.909065	0.712415
NR_029436	RIKEN cDNA 1700028J19 gene	1700028J19Rik	0.0863475	0.164342	-0.125578	0.0462339	-0.0459255	0.455154	0.512013	0.221931	0.733968
NM_175241	RIKEN cDNA 1700028K03 gene	1700028K03Rik	-0.049702	0.252922	-0.022474	0.602539	-0.13028	0.0043266	0.619697	0.825233	0.0455929
NR_036591	RIKEN cDNA 1700028M03 gene	1700028M03Rik	-0.0105835	0.649461	-0.0138695	0.551836	0.0213065	0.362293	0.877296	0.793995	0.661342
ENSMUST00000035849	RIKEN cDNA 1700028P14 gene	1700028P14Rik	-0.0628075	0.342703	-0.142102	0.0362434	-0.10037	0.13314	0.69751	0.190995	0.395672
NR_040509	RIKEN cDNA 1700028P15 gene	1700028P15Rik	0.0235665	0.479726	-0.0287285	0.389738	-0.0056705	0.864524	0.79249	0.682244	0.948319
NR_040531	RIKEN cDNA 1700029B22 gene	1700029B22Rik	0.0040585	0.9325	-0.0628625	0.194795	0.107701	0.0297338	0.980674	0.490743	0.162426
AK006485	RIKEN cDNA 1700029E06 gene	1700029E06Rik	0.064171	0.081975	-0.002174	0.951997	-0.031406	0.386985	0.372176	0.983003	0.682594
NM_001080777	RIKEN cDNA 1700029F12 gene	1700029F12Rik	-0.116895	0.0511706	0.108448	0.0694192	-0.083887	0.156368	0.291885	0.282562	0.43187
NM_001080781	RIKEN cDNA 1700029H14 gene	1700029H14Rik	-0.0345795	0.596516	0.0818915	0.214	-0.116289	0.0808373	0.852754	0.512652	0.29858
NM_183112	RIKEN cDNA 1700029I15 gene	1700029I15Rik	-0.046071	0.387363	0.093187	0.0852155	0.049245	0.355863	0.732646	0.317164	0.654548
NR_040494	RIKEN cDNA 1700029J03 gene	1700029J03Rik	-0.0454155	0.389633	0.0170765	0.745242	0.0258695	0.622893	0.734163	0.897955	0.835448
NM_001033148	RIKEN cDNA 1700029J07 gene	1700029J07Rik	0.0097605	0.855435	-0.112822	0.0408697	-0.0305095	0.569812	0.956245	0.206208	0.806411
AK006507	RIKEN cDNA 1700029M03 gene	1700029M03Rik	-0.002827	0.923688	0.082763	0.00768218	0.046549	0.120955	0.978286	0.0699495	0.37518
NR_015613	RIKEN cDNA 1700029M20 gene	1700029M20Rik	-0.009121	0.789329	0.056061	0.106727	-0.05417	0.118637	0.935062	0.358861	0.370777
NR_045489	RIKEN cDNA 1700029N11 gene	1700029N11Rik	-0.0285215	0.555231	0.0425365	0.380368	-0.0715675	0.143819	0.833325	0.674693	0.412509
NM_025503	RIKEN cDNA 1700029P11 gene	1700029P11Rik	0.0658865	0.0511462	-0.0194975	0.554225	-0.0469585	0.159097	0.291885	0.795848	0.435
NR_045457	RIKEN cDNA 1700030A11 gene	1700030A11Rik	-0.005464	0.857554	0.005509	0.856394	0.033619	0.273379	0.95701	0.945521	0.576357
ENSMUST00000110971	RIKEN cDNA 1700030C10 gene	1700030C10Rik	-0.085149	0.322666	-0.095057	0.270362	-0.098186	0.255175	0.681242	0.575555	0.557007
ENSMUST00000101462	RIKEN cDNA 1700030C12 gene	1700030C12Rik	-0.0215115	0.694101	0.0707005	0.200833	-0.0639725	0.246115	0.896744	0.49771	0.547524
XR_375132	RIKEN cDNA 1700030C14 gene	1700030C14Rik	0.007144	0.856152	0.016543	0.674964	-0.023297	0.5553	0.956461	0.864639	0.796625
NR_045731	RIKEN cDNA 1700030F04 gene	1700030F04Rik	0.0037735	0.945227	0.0225015	0.682391	0.0324585	0.555506	0.984993	0.868654	0.796739
NM_028180	RIKEN cDNA 1700030F18 gene	1700030F18Rik	-0.0160065	0.571098	-0.0309555	0.276246	-0.0247025	0.383497	0.84081	0.581667	0.680004
NM_027103	RIKEN cDNA 1700030J22 gene	1700030J22Rik	-0.0635725	0.325925	0.0128205	0.841947	-0.0420575	0.514163	0.683583	0.939392	0.772501
NM_028170	RIKEN cDNA 1700030K09 gene	1700030K09Rik	0.0320145	0.561743	0.0248865	0.651641	0.0564225	0.308859	0.836745	0.852806	0.61185
NR_040592	RIKEN cDNA 1700030L20 gene	1700030L20Rik	0.00385	0.891832	-0.026827	0.346302	-0.034281	0.230606	0.968648	0.647072	0.529556
NR_045903	RIKEN cDNA 1700030M09 gene	1700030M09Rik	-0.0439375	0.296493	0.0486305	0.248693	0.0410485	0.328925	0.657823	0.553416	0.631424
NR_045304	RIKEN cDNA 1700030N03 gene	1700030N03Rik	0.015237	0.806209	-0.010579	0.864725	-0.016189	0.794375	0.940681	0.949019	0.919124
NR_045345	RIKEN cDNA 1700030O20 gene	1700030O20Rik	-0.010504	0.814986	0.063163	0.164952	-0.016205	0.718242	0.943466	0.452419	0.885512
NR_045439	RIKEN cDNA 1700031A10 gene	1700031A10Rik	0.003881	0.911076	0.050741	0.150128	0.04232	0.228006	0.974631	0.430754	0.526283
NM_028496	RIKEN cDNA 1700031F05 gene	1700031F05Rik	0.122771	0.129842	-0.0184545	0.817065	-0.119274	0.140782	0.461363	0.928834	0.407807
ENSMUST00000151901	RIKEN cDNA 1700031F10 gene	1700031F10Rik	-0.009044	0.76314	0.020303	0.499806	-0.017656	0.557019	0.923318	0.760258	0.798065
XR_402604	RIKEN cDNA 1700031L13 gene	1700031L13Rik	-0.0163155	0.643996	0.0367305	0.30109	0.0225215	0.524102	0.874812	0.605559	0.778701
NR_015496	RIKEN cDNA 1700031M16 gene	1700031M16Rik	0.055913	0.238939	0.092266	0.0558485	-0.045482	0.33651	0.604502	0.248238	0.63763
NR_045910	RIKEN cDNA 1700031P21 gene	1700031P21Rik	-0.044467	0.294871	0.035129	0.406589	0.073777	0.0862806	0.656634	0.695052	0.310347
ENSMUST00000091904	RIKEN cDNA 1700034E13 gene	1700034E13Rik	0.098738	0.175914	-0.114857	0.117015	-0.07552	0.298023	0.528601	0.376904	0.600719
NM_001163521	RIKEN cDNA 1700034F02 gene	1700034F02Rik	0.0328545	0.607982	-0.0915775	0.157827	-0.0042855	0.946557	0.859217	0.442871	0.979829
NR_045396	RIKEN cDNA 1700034G24 gene	1700034G24Rik	-0.0781245	0.113445	-0.0272055	0.575597	-0.0311915	0.521258	0.43419	0.809736	0.777201
NR_030669	RIKEN cDNA 1700034H15 gene	1700034H15Rik	0.027782	0.521599	-0.033572	0.43927	0.097047	0.0299117	0.815608	0.719306	0.162914
NR_045380	FUN14 domain containing 2 pseudogene	1700034I23Rik	0.104689	0.124196	0.060707	0.367405	0.057509	0.392906	0.453161	0.664752	0.687558
AK006597	RIKEN cDNA 1700034J04 gene	1700034J04Rik	0.038869	0.270861	0.029067	0.408525	-0.004139	0.905874	0.636761	0.696501	0.963239
NM_001164236	RIKEN cDNA 1700034J05 gene	1700034J05Rik	-0.0061575	0.868732	-0.0588005	0.120686	0.0621775	0.101456	0.961237	0.383295	0.340821
NR_040756	RIKEN cDNA 1700034K08 gene	1700034K08Rik	0.068348	0.258518	-0.053442	0.375323	0.011038	0.85395	0.623905	0.670448	0.943694
XM_006506737	RIKEN cDNA 1700034O15 gene	1700034O15Rik	-0.0273515	0.517481	-0.0173055	0.681636	-0.0108605	0.796688	0.813551	0.868351	0.919932
NR_040462	RIKEN cDNA 1700034P13 gene	1700034P13Rik	-0.0545385	0.285184	0.0721995	0.159579	-0.0455315	0.371107	0.648333	0.445048	0.668565
AK006609	RIKEN cDNA 1700036A12 gene	1700036A12Rik	0.0097135	0.832012	0.0100695	0.825956	-0.0355935	0.438778	0.948117	0.932373	0.721284
NR_040542	RIKEN cDNA 1700036G14 gene	1700036G14Rik	-0.0662575	0.177253	0.0271945	0.575677	-0.0206975	0.669827	0.530895	0.809812	0.860745
ENSMUST00000136834	RIKEN cDNA 1700036O09 gene	1700036O09Rik	-0.107444	0.0244078	0.024731	0.591992	-0.058551	0.208629	0.196058	0.819511	0.501957
NM_028484	RIKEN cDNA 1700037C18 gene	1700037C18Rik	-0.0502805	0.482974	-0.0325205	0.649363	-0.0422655	0.554992	0.794062	0.851431	0.796367
ENSMUST00000181254	RIKEN cDNA 1700037F24 gene	1700037F24Rik	-0.0496155	0.197409	0.0043195	0.909611	0.0054965	0.88514	0.557574	0.96777	0.955745
NM_026091	RIKEN cDNA 1700037H04 gene	1700037H04Rik	-0.0734535	0.294926	0.0174375	0.802231	0.123214	0.0830419	0.656634	0.923417	0.303422
NM_001033176	RIKEN cDNA 1700039E15 gene	1700039E15Rik	0.02061	0.615001	-0.0327	0.42612	0.04813	0.243855	0.862181	0.709538	0.54501
NR_045315	RIKEN cDNA 1700039E22 gene	1700039E22Rik	0.052685	0.299694	0.007709	0.878494	-0.04126	0.415326	0.660392	0.955424	0.705144
XR_383461	RIKEN cDNA 1700039M10 gene	1700039M10Rik	-0.0706705	0.126123	0.108314	0.0216919	0.0621515	0.176975	0.456208	0.13766	0.45889
XR_401021	RIKEN cDNA 1700040D17 gene	1700040D17Rik	0.011372	0.750771	0.012732	0.722182	0.015233	0.670675	0.918054	0.888424	0.861269
AK006654	RIKEN cDNA 1700040F17 gene	1700040F17Rik	0.0103445	0.788294	0.0295735	0.444323	0.0150465	0.696269	0.934521	0.722972	0.874906
XM_006514216	RIKEN cDNA 1700040L02 gene	1700040L02Rik	0.0169005	0.746546	-0.303422	1.11206e-06	0.0230435	0.65965	0.917104	0.000117384	0.85499
NR_033784	RIKEN cDNA 1700041C23 gene	1700041C23Rik	-0.041581	0.139988	-0.030406	0.277105	0.058746	0.0398884	0.477647	0.58245	0.196373
ENSMUST00000068068	RIKEN cDNA 1700041G16 gene	1700041G16Rik	0.05519	0.328114	-0.031671	0.572949	-0.100629	0.0790282	0.685002	0.807913	0.29498
ENSMUST00000130055	RIKEN cDNA 1700041M05 gene	1700041M05Rik	-0.0963095	0.0728159	-0.114496	0.0345352	0.0701365	0.186761	0.349476	0.185042	0.473432
NR_040573	RIKEN cDNA 1700041M19 gene	1700041M19Rik	-0.028373	0.433783	-0.026356	0.466908	-0.031385	0.387038	0.764593	0.738391	0.682624
BC100353	RIKEN cDNA 1700042B14 gene	1700042B14Rik	-0.0171685	0.814537	-0.0266535	0.715878	0.0594905	0.418282	0.943253	0.885103	0.707395
NM_001099295	RIKEN cDNA 1700042G07 gene	1700042G07Rik	0.0345085	0.503412	0.0489425	0.344136	0.0143565	0.780166	0.805899	0.645062	0.914026
NR_038178	RIKEN cDNA 1700042G15 gene	1700042G15Rik	-0.025418	0.53747	0.051026	0.219415	-0.050724	0.222099	0.823746	0.519027	0.519098
NR_045178	RIKEN cDNA 1700042O10 gene	1700042O10Rik	0.0731405	0.0783308	0.0450175	0.272117	0.0152265	0.708218	0.362689	0.57719	0.880532
NR_045624	RIKEN cDNA 1700044C05 gene	1700044C05Rik	0.0106255	0.796186	-0.0096905	0.813761	-0.0358125	0.386295	0.936971	0.927924	0.682274
NR_033785	RIKEN cDNA 1700044K03 gene	1700044K03Rik	-0.0056125	0.925625	-0.0662835	0.274267	-0.0370955	0.538296	0.978591	0.57975	0.786704
NR_040649	RIKEN cDNA 1700045H11 gene	1700045H11Rik	0.0042565	0.9323	0.0535535	0.288945	-0.0384235	0.445015	0.980595	0.594181	0.726094
AK006699	RIKEN cDNA 1700045I11 gene	1700045I11Rik	-0.025122	0.606429	0.044646	0.361814	0.066884	0.174962	0.85879	0.660276	0.456214
NR_045918	RIKEN cDNA 1700046C09 gene	1700046C09Rik	-0.0290095	0.486281	0.0221035	0.595248	0.0036905	0.929185	0.795872	0.821252	0.972035
NR_110583	RIKEN cDNA 1700047A11 gene	1700047A11Rik	0.0162325	0.656253	0.0383495	0.296053	-0.0518835	0.160047	0.879921	0.600829	0.43634
ENSMUST00000140321	RIKEN cDNA 1700047F07 gene	1700047F07Rik	0.0354815	0.317062	0.0517395	0.147701	0.0587735	0.101488	0.676277	0.426919	0.340865
NR_040447	RIKEN cDNA 1700047G03 gene	1700047G03Rik	-0.0216825	0.647256	-0.0156585	0.740884	-0.111208	0.0234465	0.876347	0.895989	0.139161
AK006709	RIKEN cDNA 1700047G07 gene	1700047G07Rik	0.0687395	0.438365	0.12684	0.156817	0.0807015	0.36368	0.767837	0.441392	0.662678
XR_388687	RIKEN cDNA 1700047K16 gene	1700047K16Rik	0.0212205	0.697938	-0.0636095	0.248613	0.0442575	0.419902	0.898589	0.55333	0.708538
NR_040691	RIKEN cDNA 1700047L14 gene	1700047L14Rik	0.0168855	0.729627	0.0717725	0.147424	0.0350405	0.474454	0.910448	0.426597	0.747057
NR_015458	RIKEN cDNA 1700047M11 gene	1700047M11Rik	0.0077265	0.870456	-0.0463045	0.33153	-0.0683175	0.155091	0.961502	0.63345	0.42959
NR_045300	RIKEN cDNA 1700048M11 gene	1700048M11Rik	0.0543375	0.340644	-0.0122695	0.828619	-0.0677505	0.236423	0.695564	0.933894	0.536197
NR_033553	RIKEN cDNA 1700048O20 gene	1700048O20Rik	-0.0406085	0.613761	-0.128526	0.115819	-0.418189	7.13351e-06	0.861384	0.375226	0.000444129
NR_033636	RIKEN cDNA 1700049E15 gene	1700049E15Rik	-0.0640115	0.54043	-0.180645	0.08966	0.104294	0.320654	0.825313	0.326159	0.623335
ENSMUST00000111874	tandem duplication of RIKEN cDNA 1700049E17 gene, gene 2	1700049E17Rik2	-0.059166	0.333474	0.025121	0.679715	0.013855	0.819732	0.689923	0.867457	0.929704
XR_033330	tandem duplication of RIKEN cDNA 1700049E17 gene, gene 2	1700049E17Rik2	-0.014007	0.814817	0.04233	0.480428	-0.059113	0.326031	0.943466	0.747614	0.628255
NR_040525	RIKEN cDNA 1700049E22 gene	1700049E22Rik	-0.0845605	0.193508	0.0867085	0.182696	0.0632905	0.327943	0.552711	0.475669	0.630427
NM_028538	RIKEN cDNA 1700049G17 gene	1700049G17Rik	-0.0492005	0.455652	-0.0501595	0.446986	-0.0125515	0.848513	0.777949	0.724509	0.941583
ENSMUST00000011196	RIKEN cDNA 1700049J03 gene	1700049J03Rik	0.074981	0.228015	0.098004	0.117685	0.027801	0.652047	0.593745	0.37793	0.850493
NR_003644	hematological and neurological expressed 1-like pseudogene	1700049L16Rik	-0.0990135	0.083663	-0.0243455	0.664395	0.0268035	0.63299	0.376034	0.858948	0.84104
NR_045922	RIKEN cDNA 1700051A21 gene	1700051A21Rik	-0.022365	0.519138	0.053711	0.126666	-0.028098	0.418762	0.81418	0.3934	0.707795
NR_033786	RIKEN cDNA 1700052I22 gene	1700052I22Rik	-0.0019125	0.96812	0.0186785	0.696593	0.0281155	0.557784	0.990618	0.875821	0.798653
NR_027956	RIKEN cDNA 1700052K11 gene	1700052K11Rik	-0.012297	0.870691	-0.067688	0.372829	0.13841	0.0732319	0.961554	0.668258	0.282876
ENSMUST00000118544	RIKEN cDNA 1700052N19 gene	1700052N19Rik	0.081417	0.089987	-0.000613	0.989606	-0.091965	0.0567989	0.389277	0.995956	0.243424
NR_045320	RIKEN cDNA 1700054A03 gene	1700054A03Rik	-0.009573	0.745358	6.8e-05	0.998158	0.036362	0.221864	0.916517	0.999369	0.518831
NR_027865	RIKEN cDNA 1700054K19 gene	1700054K19Rik	0.0004235	0.989749	-0.0110115	0.738534	0.0045455	0.890336	0.997171	0.894735	0.958238
NR_045919	RIKEN cDNA 1700054M17 gene	1700054M17Rik	0.0251705	0.334987	0.0438935	0.0969798	0.0273985	0.294544	0.691274	0.340575	0.59701
XR_383299	RIKEN cDNA 1700054O19 gene	1700054O19Rik	0.0018615	0.982653	-0.0007805	0.992726	0.176018	0.0456604	0.994819	0.997243	0.213789
NR_040726	RIKEN cDNA 1700055C04 gene	1700055C04Rik	0.041506	0.387985	-0.023634	0.6218	-0.047531	0.323645	0.732931	0.836772	0.626194
XR_401581	RIKEN cDNA 1700055D18 gene	1700055D18Rik	-0.052132	0.417475	0.029387	0.646595	0.169808	0.011261	0.754828	0.849464	0.0864829
NM_028545	RIKEN cDNA 1700055N04 gene	1700055N04Rik	-0.0054715	0.885725	0.0045905	0.904023	-0.0247235	0.517258	0.966795	0.965557	0.774717
NM_028516	RIKEN cDNA 1700056E22 gene	1700056E22Rik	0.099549	0.0928642	-0.158145	0.00944101	0.089217	0.130575	0.395244	0.08008	0.391156
ENSMUST00000141875	RIKEN cDNA 1700056N10 gene	1700056N10Rik	0.0073135	0.911811	-0.0465375	0.482443	-0.0793885	0.233887	0.974748	0.748742	0.533457
NM_001033184	RIKEN cDNA 1700057G04 gene	1700057G04Rik	0.060648	0.147489	0.038476	0.353922	-0.027322	0.509099	0.48769	0.653816	0.769837
NR_040774	RIKEN cDNA 1700057H15 gene	1700057H15Rik	-0.0039365	0.924121	0.0011755	0.977309	-0.0765545	0.0703092	0.978286	0.992096	0.27618
XR_374360	RIKEN cDNA 1700057H21 gene	1700057H21Rik	-0.027076	0.523162	0.0074	0.861109	0.006468	0.87845	0.816476	0.947859	0.953343
ENSMUST00000159981	RIKEN cDNA 1700058P15 gene	1700058P15Rik	-0.003278	0.946764	-0.0122	0.803819	0.031189	0.526386	0.985672	0.924015	0.780114
NR_045732	RIKEN cDNA 1700060C16 gene	1700060C16Rik	0.0301575	0.337977	0.0082925	0.790972	-0.0227965	0.46766	0.693557	0.918728	0.742963
NR_036606	RIKEN cDNA 1700060C20 gene	1700060C20Rik	0.077375	0.00648726	0.11816	8.87368e-05	-0.031506	0.246997	0.0866904	0.00297508	0.548344
ENSMUST00000138377	RIKEN cDNA 1700060J05 gene	1700060J05Rik	-0.021054	0.708036	0.03666	0.515184	-0.034362	0.541721	0.902534	0.770601	0.787963
XR_105511	RIKEN cDNA 1700060O08 gene	1700060O08Rik	-0.0160485	0.491063	0.0298255	0.20425	0.0258095	0.270597	0.798985	0.501979	0.573005
AK131745	RIKEN cDNA 1700061E17 gene	1700061E17Rik	0.152359	0.0129484	0.051679	0.380956	0.173662	0.00512896	0.133053	0.675375	0.0511043
ENSMUST00000154159	RIKEN cDNA 1700061E18 gene	1700061E18Rik	0.021539	0.588376	-0.055438	0.168434	-0.0791	0.0524771	0.849037	0.45719	0.232597
NR_038180	RIKEN cDNA 1700061F12 gene	1700061F12Rik	-0.0138865	0.684855	0.0029095	0.93216	-0.0053335	0.876009	0.892971	0.976468	0.952481
XM_006525141	RIKEN cDNA 1700061G19 gene	1700061G19Rik	0.0490715	0.13685	-0.0248755	0.445547	-0.0441665	0.179329	0.473111	0.723887	0.462238
ENSMUST00000139488	RIKEN cDNA 1700061H18 gene	1700061H18Rik	-0.0289025	0.564317	0.0697195	0.169043	-0.0216535	0.665518	0.837771	0.458196	0.858601
NR_038029	RIKEN cDNA 1700061I17 gene	1700061I17Rik	0.034963	0.329671	0.065895	0.0707259	0.028651	0.423398	0.686541	0.285571	0.711373
XR_381099	RIKEN cDNA 1700061J23 gene	1700061J23Rik	0.061012	0.150053	0.107932	0.0133782	-0.023735	0.57078	0.491762	0.100867	0.80697
ENSMUST00000143605	RIKEN cDNA 1700062I23 gene	1700062I23Rik	0.128853	0.0485813	-0.0726165	0.257515	-0.0516195	0.418824	0.284305	0.56235	0.707825
NR_040467	RIKEN cDNA 1700063A18 gene	1700063A18Rik	-0.0110575	0.818168	-0.0086705	0.856919	-0.0025215	0.958175	0.944791	0.94573	0.984046
NR_040392	RIKEN cDNA 1700063D05 gene	1700063D05Rik	0.0028695	0.939742	0.0305835	0.422506	-0.0273305	0.473116	0.983053	0.707448	0.746278
XR_403711	RIKEN cDNA 1700063H04 gene	1700063H04Rik	0.0419245	0.477041	-0.0102845	0.861067	-0.0339185	0.564624	0.790628	0.947859	0.803073
NR_045383	RIKEN cDNA 1700063O14 gene	1700063O14Rik	-0.018582	0.638878	0.011298	0.775187	0.045969	0.249372	0.872637	0.910697	0.551133
ENSMUST00000129924	RIKEN cDNA 1700064E03 gene	1700064E03Rik	0.0908125	0.0997379	0.0496915	0.361352	0.0386955	0.476194	0.407717	0.659915	0.748267
ENSMUST00000119133	RIKEN cDNA 1700064H15 gene	1700064H15Rik	-0.06047	0.152065	-0.069648	0.100565	0.047528	0.25768	0.494629	0.347562	0.559709
NR_045348	RIKEN cDNA 1700064J06 gene	1700064J06Rik	0.0923905	0.267613	0.0685515	0.408964	0.0124635	0.880115	0.632714	0.696946	0.953972
NR_045288	RIKEN cDNA 1700064M15 gene	1700064M15Rik	0.0106825	0.763493	-0.0474375	0.186606	-0.0173325	0.62576	0.923384	0.480263	0.837228
ENSMUST00000178038	RIKEN cDNA 1700065D16 gene	1700065D16Rik	0.0771425	0.0779923	0.0891195	0.0431902	0.0458885	0.28769	0.361909	0.213365	0.590978
NR_040315	gasdermin pseudogene	1700065I16Rik	-0.128019	0.0455029	0.0587715	0.347869	0.219731	0.00107593	0.274826	0.648563	0.0168905
NR_040526	RIKEN cDNA 1700065J11 gene	1700065J11Rik	0.0248115	0.590294	0.118297	0.0137605	-0.0229615	0.618195	0.849798	0.102933	0.83317
NR_040468	RIKEN cDNA 1700065J18 gene	1700065J18Rik	0.0278365	0.564893	0.0409965	0.397877	-0.0297105	0.539123	0.837895	0.687942	0.787215
NR_045386	RIKEN cDNA 1700065O20 gene	1700065O20Rik	0.083985	0.0199596	-0.042466	0.226155	0.012999	0.708433	0.173333	0.527253	0.88066
NR_040465	RIKEN cDNA 1700066B17 gene	1700066B17Rik	0.019221	0.494832	0.010056	0.720348	0.021981	0.435459	0.801337	0.887524	0.718458
NM_001033168	RIKEN cDNA 1700066B19 gene	1700066B19Rik	0.0024415	0.958181	-0.0705395	0.135858	-0.0658265	0.163163	0.988341	0.408146	0.440505
XM_006543313	RIKEN cDNA 1700066C05 gene	1700066C05Rik	0.113301	0.152662	0.0802215	0.307797	-0.134648	0.0910502	0.495543	0.611241	0.320866
ENSMUST00000181908	RIKEN cDNA 1700066J03 gene	1700066J03Rik	0.029067	0.563414	0.048957	0.332545	-0.000818	0.986997	0.837467	0.634092	0.995256
NM_028546	RIKEN cDNA 1700066M21 gene	1700066M21Rik	0.045355	0.412547	0.028477	0.605884	-0.060797	0.273807	0.750939	0.826893	0.576934
NR_045924	RIKEN cDNA 1700066N21 gene	1700066N21Rik	0.031413	0.42144	0.053049	0.178144	-0.015371	0.693037	0.756368	0.469904	0.873388
NR_015541	RIKEN cDNA 1700066O22 gene	1700066O22Rik	-0.0092195	0.829358	-0.131987	0.00366792	0.0094015	0.826045	0.947508	0.0417687	0.932398
ENSMUST00000132834	RIKEN cDNA 1700067G03 gene	1700067G03Rik	0.031349	0.400537	0.133961	0.000860449	0.023726	0.523741	0.742481	0.0149281	0.778534
NR_040471	RIKEN cDNA 1700067G17 gene	1700067G17Rik	0.0204205	0.584055	0.0215815	0.562957	-0.0781635	0.0414544	0.846921	0.801606	0.200865
NM_183097	RIKEN cDNA 1700067K01 gene	1700067K01Rik	0.050902	0.310526	-0.050434	0.314932	-0.057539	0.252591	0.670916	0.618412	0.554455
NM_026625	RIKEN cDNA 1700067P10 gene	1700067P10Rik	0.064224	0.0417494	0.046527	0.134862	-0.020677	0.501006	0.26282	0.40688	0.764587
ENSMUST00000065310	RIKEN cDNA 1700069B07 gene	1700069B07Rik	0.0263515	0.615379	-0.0087695	0.867007	-0.0314475	0.549093	0.862311	0.950257	0.79244
NR_033216	RIKEN cDNA 1700069L16 gene	1700069L16Rik	0.020902	0.554396	0.035596	0.316271	-0.00026	0.994118	0.83302	0.61977	0.997778
NR_040527	RIKEN cDNA 1700069P05 gene	1700069P05Rik	-0.040102	0.336256	0.025868	0.533528	0.114711	0.0084205	0.692117	0.782215	0.0711351
XR_402549	RIKEN cDNA 1700071G01 gene	1700071G01Rik	0.0150965	0.793548	0.0894855	0.126839	-0.0127415	0.825162	0.936133	0.393704	0.932065
NM_001033765	RIKEN cDNA 1700071K01 gene	1700071K01Rik	0.154049	0.0968637	-0.102822	0.262701	0.0271425	0.765629	0.402478	0.567962	0.908718
NR_045444	RIKEN cDNA 1700071M16 gene	1700071M16Rik	-0.0559615	0.195621	-0.0863305	0.049348	0.0123505	0.772709	0.555229	0.230436	0.91134
NR_040727	RIKEN cDNA 1700072B07 gene	1700072B07Rik	0.0043235	0.896645	0.0032915	0.921219	0.0279755	0.402873	0.970475	0.972013	0.695475
NR_045733	RIKEN cDNA 1700072O05 gene	1700072O05Rik	-0.0414785	0.437308	-0.0013015	0.980473	0.0161245	0.761856	0.7674	0.993167	0.907626
NR_003625	ribosomal protein L7 pseudogene	1700073E17Rik	0.0807595	0.194603	-0.0615975	0.320132	-0.0097335	0.874324	0.553796	0.62351	0.951906
NR_045296	RIKEN cDNA 1700074H08 gene	1700074H08Rik	0.133812	0.00902253	0.072286	0.144611	-0.010475	0.830133	0.106698	0.422086	0.934095
NM_028550	RIKEN cDNA 1700074P13 gene	1700074P13Rik	-0.024747	0.524027	-0.006278	0.871251	0.004903	0.899271	0.81672	0.952332	0.960911
NM_028562	RIKEN cDNA 1700080E11 gene	1700080E11Rik	0.023487	0.620098	-0.056906	0.233594	-0.009383	0.842792	0.864554	0.535203	0.939566
XR_376666	RIKEN cDNA 1700080G11 gene	1700080G11Rik	0.011132	0.781651	0.071845	0.0798826	0.080532	0.0508541	0.931067	0.306359	0.22795
ENSMUST00000154360	RIKEN cDNA 1700080N15 gene	1700080N15Rik	0.019684	0.690119	0.072142	0.149431	0.042304	0.393423	0.895513	0.429588	0.687984
NM_028851	RIKEN cDNA 1700080O16 gene	1700080O16Rik	-0.0098675	0.77124	0.0333695	0.328445	-0.0253215	0.457081	0.926476	0.630736	0.735297
NR_040693	RIKEN cDNA 1700081H04 gene	1700081H04Rik	-0.0168675	0.691799	0.0642035	0.136975	-0.0334285	0.433563	0.89609	0.410133	0.717367
ENSMUST00000171130	RIKEN cDNA 1700082M22 gene	1700082M22Rik	-0.074556	0.25748	0.076476	0.245646	0.010848	0.867981	0.62285	0.549984	0.949526
XR_381666	RIKEN cDNA 1700083H02 gene	1700083H02Rik	-0.0195235	0.655644	0.105771	0.0199225	0.0138905	0.750871	0.879613	0.1308	0.901804
NM_001033185	RIKEN cDNA 1700084C01 gene	1700084C01Rik	-0.125139	0.0974078	-0.108368	0.149237	-0.0726005	0.330065	0.403357	0.42919	0.632075
ENSMUST00000135674	RIKEN cDNA 1700084C06 gene	1700084C06Rik	-0.017938	0.810916	0.094622	0.211773	0.095729	0.206591	0.942547	0.510266	0.499432
NR_028299	RIKEN cDNA 1700084E18 gene	1700084E18Rik	0.0656575	0.222626	0.0876825	0.106146	0.0010325	0.984538	0.58748	0.357584	0.994458
NR_045965	RIKEN cDNA 1700084F23 gene	1700084F23Rik	0.056416	0.0987333	-0.067885	0.0487983	-0.033209	0.325093	0.405886	0.229072	0.627208
XR_001621	RIKEN cDNA 1700084M14 gene	1700084M14Rik	-0.0713645	0.221973	0.121299	0.0416549	0.135397	0.0239305	0.586889	0.20854	0.140728
NR_046045	RIKEN cDNA 1700085C21 gene	1700085C21Rik	0.073688	0.0437859	0.007138	0.840735	-0.006864	0.846768	0.268891	0.939037	0.940925
XR_388748	RIKEN cDNA 1700086D15 gene	1700086D15Rik	-0.108571	0.0853831	0.216996	0.00114024	-0.073242	0.240557	0.379604	0.0182627	0.540571
NR_030733	RIKEN cDNA 1700086L19 gene	1700086L19Rik	0.0079285	0.83118	-0.0980145	0.0117459	0.0154545	0.678007	0.947909	0.0922659	0.864995
NR_015475	RIKEN cDNA 1700086O06 gene	1700086O06Rik	-0.0228	0.646362	-0.012924	0.794601	-0.061542	0.21975	0.875959	0.920046	0.516082
XR_390171	RIKEN cDNA 1700086P04 gene	1700086P04Rik	-0.0639875	0.13178	-0.109566	0.0121601	-0.0338485	0.41999	0.464504	0.0946654	0.708648
ENSMUST00000128554	RIKEN cDNA 1700087M22 gene	1700087M22Rik	0.063262	0.162235	0.003514	0.937267	-0.04844	0.281846	0.509166	0.977901	0.585133
BC068203	RIKEN cDNA 1700088E04 gene	1700088E04Rik	-0.0100885	0.816222	-0.0552125	0.208291	0.0557785	0.203767	0.943816	0.506394	0.495299
ENSMUST00000167772	RIKEN cDNA 1700091H14 gene	1700091H14Rik	-0.0339465	0.667768	-0.0545265	0.491438	-0.0966245	0.226006	0.885889	0.754264	0.523594
NR_073362	RIKEN cDNA 1700091H14 gene	1700091H14Rik	-0.0558715	0.684035	0.0522095	0.703688	-0.260306	0.0639282	0.892628	0.879087	0.261433
NR_045467	RIKEN cDNA 1700092C02 gene	1700092C02Rik	0.0150095	0.718954	0.0350505	0.402607	0.0342125	0.413841	0.906901	0.691715	0.704415
NR_045931	RIKEN cDNA 1700092C10 gene	1700092C10Rik	-0.0420705	0.105674	0.0424645	0.102564	-0.0387355	0.135232	0.418971	0.351485	0.399541
ENSMUST00000135792	RIKEN cDNA 1700092C17 gene	1700092C17Rik	-0.0782555	0.224874	0.0496555	0.438418	0.125454	0.0554238	0.590337	0.718736	0.240214
ENSMUST00000123438	RIKEN cDNA 1700092E19 gene	1700092E19Rik	0.002225	0.955452	0.09675	0.0194616	0.104342	0.0122408	0.987684	0.129126	0.0909791
NR_045930	RIKEN cDNA 1700092K14 gene	1700092K14Rik	0.0103355	0.822853	0.0241055	0.602133	-0.0150095	0.745186	0.945386	0.825099	0.898937
NM_001177347	RIKEN cDNA 1700092M07 gene	1700092M07Rik	0.00529	0.936415	0.057379	0.389323	-0.018323	0.782406	0.981958	0.681974	0.914821
ENSMUST00000143671	RIKEN cDNA 1700093J21 gene	1700093J21Rik	0.055678	0.349852	0.069719	0.243365	-0.065226	0.274516	0.703814	0.547114	0.577821
NM_001110133	RIKEN cDNA 1700093K21 gene	1700093K21Rik	0.01762	0.635571	0.043396	0.24686	0.022622	0.543312	0.871541	0.551059	0.789089
ENSMUST00000129275	RIKEN cDNA 1700094C10 gene	1700094C10Rik	0.0030665	0.945138	-0.0071125	0.873208	-0.0389455	0.384655	0.984982	0.953251	0.680946
NM_028567	RIKEN cDNA 1700094D03 gene	1700094D03Rik	0.016958	0.681072	-0.380924	4.07594e-11	-0.159823	0.000397252	0.891351	3.27643e-08	0.00818794
NR_040580	RIKEN cDNA 1700094J05 gene	1700094J05Rik	0.00915	0.893032	0.060341	0.377755	0.05797	0.396584	0.968804	0.672684	0.690372
NR_046049	RIKEN cDNA 1700094M24 gene	1700094M24Rik	0.0006995	0.980334	0.0487735	0.0920674	0.0371145	0.196162	0.994221	0.330772	0.485975
AK007073	RIKEN cDNA 1700095A13 gene	1700095A13Rik	-0.010493	0.834715	0.077949	0.127195	0.05987	0.238282	0.949211	0.394261	0.538504
NR_045468	RIKEN cDNA 1700095A21 gene	1700095A21Rik	-0.040728	0.354855	0.008905	0.838778	0.052702	0.233085	0.708039	0.938088	0.532324
NR_040675	RIKEN cDNA 1700095B10 gene	1700095B10Rik	0.019029	0.697319	-0.016061	0.742626	-0.031846	0.515901	0.898112	0.896842	0.774
ENSMUST00000143715	RIKEN cDNA 1700095J03 gene	1700095J03Rik	0.200478	0.000577813	-0.266654	1.40758e-05	-0.162501	0.00416489	0.0163932	0.000772812	0.0443962
XR_390851	RIKEN cDNA 1700095J12 gene	1700095J12Rik	0.0071955	0.841252	0.0109595	0.760403	-0.0091935	0.798058	0.951031	0.904284	0.920734
NR_027883	RIKEN cDNA 1700096J18 gene	1700096J18Rik	-0.125883	0.00900779	0.024088	0.600498	-0.059942	0.196898	0.106564	0.824361	0.486888
NR_027388	RIKEN cDNA 1700096K18 gene	1700096K18Rik	-0.022901	0.745945	-0.272507	0.000421117	-0.055949	0.43031	0.916858	0.00898096	0.715473
NR_045287	RIKEN cDNA 1700097N02 gene	1700097N02Rik	-0.100606	0.163219	0.09888	0.170366	0.029005	0.683959	0.510532	0.460144	0.868383
XR_382846	RIKEN cDNA 1700099I09 gene	1700099I09Rik	0.0612415	0.52436	-0.140332	0.14939	-0.0253595	0.791588	0.816951	0.42951	0.918136
XR_382848	RIKEN cDNA 1700099I09 gene	1700099I09Rik	0.0308365	0.693101	-0.109231	0.167343	-0.0507955	0.516418	0.896288	0.455927	0.774449
NR_045934	RIKEN cDNA 1700100L14 gene	1700100L14Rik	0.0194025	0.507781	0.0219895	0.453285	-0.0340715	0.247811	0.807862	0.729266	0.549234
ENSMUST00000157048	RIKEN cDNA 1700101E01 gene	1700101E01Rik	-0.0090115	0.850032	-0.110144	0.0256653	0.0112855	0.812846	0.953746	0.153043	0.927107
XR_104762	RIKEN cDNA 1700101G07 gene	1700101G07Rik	0.0694905	0.00691163	0.0061385	0.801616	0.0042345	0.862366	0.0903207	0.923157	0.947472
ENSMUST00000181594	RIKEN cDNA 1700101I11 gene	1700101I11Rik	0.0682835	0.156662	0.121673	0.0141882	0.0047835	0.919844	0.501634	0.105178	0.968603
ENSMUST00000062557	RIKEN cDNA 1700101I19 gene	1700101I19Rik	0.0322645	0.619417	0.0170665	0.792513	-0.0190225	0.769398	0.864168	0.919166	0.909904
NR_045045	RIKEN cDNA 1700101O22 gene	1700101O22Rik	0.0358505	0.434829	0.0163665	0.720543	-0.0511775	0.26702	0.765439	0.88764	0.569349
NR_045302	RIKEN cDNA 1700102H20 gene	1700102H20Rik	-0.0862235	0.187503	-0.0860295	0.188474	0.0992965	0.130549	0.544128	0.48222	0.391124
NM_053216	RIKEN cDNA 1700102P08 gene	1700102P08Rik	-0.07766	0.25054	0.131164	0.0562763	0.074009	0.273105	0.616861	0.24926	0.576043
XR_140879	RIKEN cDNA 1700104B16 gene	1700104B16Rik	-0.052091	0.124473	-0.016512	0.621089	-0.042966	0.202736	0.453749	0.836523	0.493921
NR_045703	RIKEN cDNA 1700105P06 gene	1700105P06Rik	-0.171463	0.00999444	-0.0566295	0.375025	-0.0476875	0.454328	0.113812	0.670223	0.733314
NM_028859	RIKEN cDNA 1700106J16 gene	1700106J16Rik	0.0114155	0.844244	0.122006	0.0414186	0.0044715	0.938643	0.951907	0.207756	0.976109
NR_015485	RIKEN cDNA 1700108F19 gene	1700108F19Rik	-0.002907	0.956835	0.077492	0.154908	-0.014302	0.790113	0.987906	0.438182	0.91762
NR_015532	RIKEN cDNA 1700108J01 gene	1700108J01Rik	0.001517	0.971209	-0.017905	0.670511	0.015685	0.709292	0.991519	0.862103	0.881165
ENSMUST00000153051	RIKEN cDNA 1700108N11 gene	1700108N11Rik	0.061293	0.142664	-0.008025	0.845537	-0.01225	0.766255	0.481737	0.941089	0.908928
NR_033788	RIKEN cDNA 1700109G14 gene	1700109G14Rik	-0.037937	0.377352	0.063904	0.140887	-0.040296	0.348745	0.724682	0.415622	0.648605
NR_046197	RIKEN cDNA 1700109G15 gene	1700109G15Rik	-0.023544	0.529735	-0.010753	0.773624	0.052438	0.16616	0.82032	0.909753	0.444165
XM_006503615	RIKEN cDNA 1700109H08 gene	1700109H08Rik	-0.0125395	0.824289	-0.0089705	0.873776	-0.0246545	0.662754	0.945688	0.953526	0.857406
NR_045936	RIKEN cDNA 1700109I08 gene	1700109I08Rik	0.0415955	0.366979	0.0375335	0.415125	-0.0059215	0.897238	0.716631	0.701687	0.960261
NR_108037	RIKEN cDNA 1700109K24 gene	1700109K24Rik	0.08262	0.12019	-0.076072	0.151444	0.12612	0.0202237	0.446916	0.432993	0.126398
NR_045461	RIKEN cDNA 1700110C19 gene	1700110C19Rik	0.0273515	0.690175	0.162069	0.0226735	-0.0174585	0.799027	0.895513	0.141456	0.921119
NR_038059	RIKEN cDNA 1700110I01 gene	1700110I01Rik	0.0540715	0.264254	-0.0031665	0.947416	0.0031915	0.947001	0.62974	0.981486	0.980009
ENSMUST00000156511	RIKEN cDNA 1700110K17 gene	1700110K17Rik	0.009478	0.84611	0.030413	0.534434	0.050303	0.306412	0.952537	0.782754	0.609125
ENSMUST00000031863	RIKEN cDNA 1700111E14 gene	1700111E14Rik	0.032489	0.336163	0.070559	0.0412322	-0.025646	0.446625	0.691971	0.207285	0.727067
NR_033213	RIKEN cDNA 1700111N16 gene	1700111N16Rik	-0.030786	0.488294	0.043986	0.323773	-0.065647	0.14412	0.797167	0.626479	0.41292
XR_400709	RIKEN cDNA 1700112D23 gene	1700112D23Rik	-0.0380345	0.558805	0.0516815	0.427907	-0.0223715	0.730541	0.835109	0.71084	0.891806
NM_028275	RIKEN cDNA 1700112E06 gene	1700112E06Rik	-0.051753	0.470219	-0.027963	0.695659	-0.037796	0.597307	0.786711	0.875578	0.822234
NR_040472	RIKEN cDNA 1700112H15 gene	1700112H15Rik	0.044208	0.371737	0.053978	0.276742	0.062461	0.209437	0.720516	0.582062	0.502899
NR_077218	RIKEN cDNA 1700112J05 gene	1700112J05Rik	-0.121446	0.00439543	0.0864725	0.0371547	0.0044795	0.911355	0.0670726	0.194322	0.965367
XR_404197	RIKEN cDNA 1700112J16 gene	1700112J16Rik	-0.052069	0.30909	0.025175	0.620937	-0.099026	0.0575137	0.669445	0.836436	0.245648
ENSMUST00000141892	RIKEN cDNA 1700112K13 gene	1700112K13Rik	0.07659	0.0912925	0.060074	0.182012	0.04636	0.300621	0.392009	0.474719	0.603089
NR_045997	RIKEN cDNA 1700113A16 gene	1700113A16Rik	0.001729	0.980711	-0.306191	0.000120333	-0.227753	0.00281399	0.994221	0.00366858	0.0338037
NM_029685	RIKEN cDNA 1700113H08 gene	1700113H08Rik	0.020079	0.658086	0.021463	0.636236	-0.100351	0.0320522	0.880613	0.844425	0.170052
XR_384896	RIKEN cDNA 1700116B05 gene	1700116B05Rik	0.0472195	0.300706	-0.0237305	0.600948	-0.0908305	0.0508948	0.661367	0.824361	0.228067
NR_040536	RIKEN cDNA 1700119H24 gene	1700119H24Rik	0.092925	0.176887	0.203003	0.0047623	-0.017096	0.801391	0.530335	0.0500161	0.922374
ENSMUST00000122270	RIKEN cDNA 1700119I11 gene	1700119I11Rik	0.045823	0.282623	0.008866	0.834042	-0.033615	0.428862	0.645883	0.936407	0.714534
ENSMUST00000054837	RIKEN cDNA 1700120B22 gene	1700120B22Rik	0.0196115	0.708602	0.0371715	0.479826	-0.0390265	0.458342	0.902784	0.747492	0.736307
NR_045627	RIKEN cDNA 1700120C14 gene	1700120C14Rik	0.066377	0.390855	-0.13261	0.0912628	0.131782	0.0932228	0.735008	0.329418	0.325154
NR_045368	RIKEN cDNA 1700120E14 gene	1700120E14Rik	0.078253	0.121266	-0.044864	0.368959	-0.089384	0.0782237	0.448577	0.66566	0.293444
NR_046050	RIKEN cDNA 1700120G07 gene	1700120G07Rik	0.024777	0.515942	0.042903	0.263441	0.03832	0.317022	0.812255	0.568648	0.619848
ENSMUST00000150273	RIKEN cDNA 1700120G11 gene	1700120G11Rik	-0.006923	0.833859	-0.018691	0.571931	0.004021	0.903014	0.948881	0.807278	0.962305
NR_027915	RIKEN cDNA 1700120K04 gene	1700120K04Rik	-0.166118	0.0107625	-0.0241975	0.697487	-0.0658175	0.293607	0.119309	0.876415	0.596252
ENSMUST00000137546	RIKEN cDNA 1700121C08 gene	1700121C08Rik	-0.0150435	0.634991	0.0520015	0.106615	-0.0204015	0.520263	0.871223	0.358732	0.776678
NR_045453	RIKEN cDNA 1700121L16 gene	1700121L16Rik	-0.026195	0.587031	0.027844	0.563817	-0.057825	0.234224	0.847927	0.802418	0.53376
NR_036593	RIKEN cDNA 1700121N20 gene	1700121N20Rik	0.0110925	0.779388	-0.0146705	0.711145	-0.0478755	0.231114	0.929855	0.883445	0.529909
XR_106144	RIKEN cDNA 1700122E12 gene	1700122E12Rik	-0.000673	0.984803	0.005683	0.872237	-0.063673	0.077909	0.995475	0.952841	0.293022
NM_029689	RIKEN cDNA 1700122O11 gene	1700122O11Rik	0.0413155	0.326878	0.0473355	0.262314	-0.0443555	0.293034	0.68434	0.567533	0.595876
NM_001165919	RIKEN cDNA 1700123I01 gene	1700123I01Rik	0.0807825	0.0738012	-0.0049915	0.910041	-0.0042825	0.922774	0.351782	0.968049	0.969674
NM_029693	RIKEN cDNA 1700123K08 gene	1700123K08Rik	-0.0660365	0.306674	-0.0440565	0.493497	0.11906	0.0696941	0.667191	0.755943	0.274832
NR_003643	nucleoporin 50 pseudogene	1700123L14Rik	0.004259	0.930268	-0.051929	0.28977	-0.067632	0.170264	0.980051	0.594832	0.449939
NR_040577	RIKEN cDNA 1700123M08 gene	1700123M08Rik	-0.003751	0.950503	0.048492	0.424341	0.1141	0.0652727	0.986482	0.708437	0.264346
ENSMUST00000141312	RIKEN cDNA 1700123O12 gene	1700123O12Rik	0.0455475	0.174288	0.0791365	0.0212872	0.0217945	0.511441	0.525833	0.13636	0.77085
NM_021437	RIKEN cDNA 1700123O20 gene	1700123O20Rik	-0.083925	0.00882291	0.105696	0.00130264	0.058919	0.0597154	0.105091	0.0200775	0.250646
NR_045799	RIKEN cDNA 1700123O21 gene	1700123O21Rik	0.0846045	0.0438215	-0.0955115	0.0238976	-0.0123595	0.761972	0.268952	0.146408	0.907679
NR_105027	RIKEN cDNA 1700124L16 gene	1700124L16Rik	-0.195384	0.0215644	0.048313	0.556178	-0.236434	0.00620629	0.181732	0.797258	0.0580624
NR_040651	RIKEN cDNA 1700125G02 gene	1700125G02Rik	0.0820525	0.0719877	0.0810495	0.0753781	0.0114965	0.796554	0.347513	0.296946	0.919914
NR_040548	RIKEN cDNA 1700125G22 gene	1700125G22Rik	0.0363845	0.334781	-0.0237465	0.527476	0.0353165	0.348981	0.691057	0.77847	0.648769
NR_038181	RIKEN cDNA 1700125H03 gene	1700125H03Rik	0.080522	0.23341	0.00223	0.973409	-0.086227	0.202589	0.598853	0.991178	0.493755
NM_028589	RIKEN cDNA 1700125H20 gene	1700125H20Rik	0.037229	0.410104	-0.013477	0.764617	-0.012565	0.780103	0.74901	0.90583	0.914026
NR_040695	RIKEN cDNA 1700126H18 gene	1700126H18Rik	0.0017045	0.963767	0.0029815	0.936668	-0.0515625	0.174939	0.989685	0.97784	0.456191
NR_045938	RIKEN cDNA 1700128A07 gene	1700128A07Rik	0.051598	0.271771	0.082805	0.0816816	-0.02125	0.648528	0.637384	0.309966	0.84913
ENSMUST00000134409	RIKEN cDNA 1700128E19 gene	1700128E19Rik	0.0617605	0.0500952	0.0190365	0.536012	0.0086135	0.779006	0.288958	0.783804	0.913615
NR_033618	U1-snRNP binding protein homolog pseudogene	1700128F08Rik	-0.023956	0.422008	0.040109	0.182328	0.003998	0.892933	0.756733	0.475104	0.959271
NM_026461	RIKEN cDNA 1700129C05 gene	1700129C05Rik	-0.03915	0.237557	0.036989	0.26396	-0.010563	0.747764	0.603339	0.569285	0.90032
NR_040439	RIKEN cDNA 1810006J02 gene	1810006J02Rik	-0.221555	0.0015581	-0.020333	0.755205	-0.077854	0.23685	0.0334794	0.902033	0.536661
NR_045472	RIKEN cDNA 1810007C17 gene	1810007C17Rik	0.017829	0.720972	0.102839	0.0450614	-0.004798	0.923365	0.907512	0.218674	0.969828
NR_038136	RIKEN cDNA 1810007D17 gene	1810007D17Rik	-0.009995	0.820905	0.025276	0.567741	-0.03617	0.414673	0.944803	0.805079	0.704874
ENSMUST00000162325	RIKEN cDNA 1810008B01 gene	1810008B01Rik	-0.007984	0.77872	-0.023037	0.41938	0.072364	0.014598	0.929619	0.705208	0.102422
NR_045301	RIKEN cDNA 1810008I18 gene	1810008I18Rik	0.08476	0.285791	-0.459244	1.03491e-06	-0.013756	0.861401	0.648532	0.000111493	0.94716
NM_023707	RIKEN cDNA 1810009J06 gene	1810009J06Rik	0.0532195	0.494216	-0.15099	0.0578378	0.0483995	0.533905	0.800994	0.253774	0.784478
NM_026939	RIKEN cDNA 1810009N02 gene	1810009N02Rik	0.0407255	0.271469	-0.0214625	0.559825	0.0973695	0.011305	0.637017	0.799801	0.0867167
ENSMUST00000160960	RIKEN cDNA 1810009N23 gene	1810009N23Rik	-0.058605	0.396284	-0.058737	0.395232	-0.035677	0.604424	0.739099	0.686077	0.825483
NR_033626	RIKEN cDNA 1810010D01 gene	1810010D01Rik	0.0772615	0.117504	-0.121651	0.0161088	-0.0256825	0.597234	0.442137	0.113797	0.822216
NM_001163473	RIKEN cDNA 1810010H24 gene	1810010H24Rik	0.227611	0.000476667	0.604185	3.66263e-12	0.159649	0.0106322	0.0142968	3.70398e-09	0.083247
XM_006534098	RIKEN cDNA 1810010H24 gene	1810010H24Rik	0.328767	0.000141008	0.819717	1.22575e-12	0.381146	1.82389e-05	0.00595768	1.42323e-09	0.000866373
ENSMUST00000070378	RIKEN cDNA 1810010K12 gene	1810010K12Rik	0.0200445	0.485103	0.0373145	0.19744	0.0079505	0.78124	0.795438	0.494387	0.914183
NM_001163616	RIKEN cDNA 1810011H11 gene	1810011H11Rik	-0.427783	0.00144698	0.061419	0.623374	-0.044615	0.721089	0.0317222	0.837202	0.887003
NM_026931	RIKEN cDNA 1810011O10 gene	1810011O10Rik	-0.255151	0.00907908	-0.175213	0.0662909	-0.019093	0.837655	0.107245	0.274181	0.937818
ENSMUST00000155199	RIKEN cDNA 1810012K08 gene	1810012K08Rik	-0.113458	0.0903426	-0.070402	0.287369	0.046838	0.477117	0.390057	0.593008	0.748703
NR_045473	RIKEN cDNA 1810012K16 gene	1810012K16Rik	-0.11803	0.094794	0.103776	0.140134	0.142427	0.0456409	0.398309	0.41453	0.213782
NR_045427	RIKEN cDNA 1810013A23 gene	1810013A23Rik	-0.0028365	0.977141	0.128946	0.197945	-0.131625	0.189003	0.993045	0.495137	0.476382
XR_376285	RIKEN cDNA 1810013D15 gene	1810013D15Rik	-0.005198	0.866235	-0.027999	0.366893	0.042664	0.172329	0.959904	0.6644	0.452776
NM_001081400	RIKEN cDNA 1810013L24 gene	1810013L24Rik	-0.005578	0.834523	0.06044	0.0286313	0.013048	0.62555	0.949211	0.164183	0.837182
NR_015572	RIKEN cDNA 1810014B01 gene	1810014B01Rik	0.0972105	0.119423	-0.156879	0.0143056	-0.0151585	0.804977	0.445662	0.105799	0.923657
NR_038140	RIKEN cDNA 1810018F18 gene	1810018F18Rik	-0.0129745	0.861142	-0.0200015	0.787484	0.11219	0.136394	0.958333	0.916912	0.40097
NR_040344	RIKEN cDNA 1810019D21 gene	1810019D21Rik	-0.0360025	0.573126	0.0847465	0.189112	0.140032	0.0334167	0.841505	0.483144	0.174777
ENSMUST00000181128	RIKEN cDNA 1810019N24 gene	1810019N24Rik	-0.0195955	0.677893	-0.0021255	0.964023	0.0304935	0.518783	0.890246	0.98752	0.775502
NR_045482	Riken cDNA 1810020O05 gene	1810020O05Rik	-0.011955	0.865701	0.018671	0.791739	-0.173203	0.0184817	0.959766	0.919053	0.119588
NR_040417	RIKEN cDNA 1810021B22 gene	1810021B22Rik	-0.0890485	0.198429	-0.0088885	0.896678	0.0026695	0.968887	0.558617	0.962641	0.988103
ENSMUST00000108365	RIKEN cDNA 1810022K09 gene	1810022K09Rik	-0.114513	0.247478	0.0815495	0.408012	-0.0833315	0.397944	0.61375	0.696015	0.691604
NM_001099674	RIKEN cDNA 1810022K09 gene	1810022K09Rik	-0.0764485	0.0633078	-0.142034	0.00106402	-0.0895325	0.0310651	0.32591	0.0173554	0.166477
NM_198630	RIKEN cDNA 1810024B03 gene	1810024B03Rik	0.0443575	0.125518	-0.0306395	0.285828	-0.0626785	0.0330772	0.455227	0.591427	0.173815
NR_037569	RIKEN cDNA 1810026B05 gene	1810026B05Rik	0.0070975	0.803979	0.0231265	0.420586	-0.0346045	0.23074	0.939962	0.706383	0.52963
NM_178619	RIKEN cDNA 1810026J23 gene	1810026J23Rik	-0.0302155	0.346188	0.0544275	0.0941333	0.105287	0.00203641	0.700483	0.334751	0.0268329
ENSMUST00000060108	RIKEN cDNA 1810030O07 gene	1810030O07Rik	-0.023947	0.457368	-0.113686	0.00104464	-0.130578	0.000227214	0.779308	0.0171194	0.00549122
NR_027821	RIKEN cDNA 1810032O08 gene	1810032O08Rik	-0.0455925	0.474817	-0.0124455	0.844819	0.0148675	0.815142	0.789333	0.940753	0.927882
NR_045798	RIKEN cDNA 1810034E14 gene	1810034E14Rik	-0.008808	0.880372	-0.10832	0.0704937	-0.022378	0.70244	0.964831	0.285049	0.87819
NM_024461	RIKEN cDNA 1810037I17 gene	1810037I17Rik	-0.010864	0.815173	-0.017595	0.705169	0.019113	0.681131	0.943466	0.880054	0.866547
NM_001163145	RIKEN cDNA 1810041L15 gene	1810041L15Rik	-0.374265	0.000263593	-0.438299	3.33473e-05	-0.146095	0.123006	0.00948755	0.00141467	0.378395
NM_026431	RIKEN cDNA 1810043G02 gene	1810043G02Rik	-0.0995085	0.0737154	-0.0143635	0.79184	0.0619115	0.259323	0.351661	0.919053	0.561603
NM_001110242	RIKEN cDNA 1810043H04 gene	1810043H04Rik	-0.094644	0.0574247	-0.180367	0.000637717	-0.068583	0.163525	0.311572	0.0120003	0.440887
NR_038153	RIKEN cDNA 1810044D09 gene	1810044D09Rik	-0.05228	0.441256	-0.070196	0.302748	-0.05564	0.41272	0.76966	0.606462	0.703494
NM_027217	RIKEN cDNA 1810046K07 gene	1810046K07Rik	0.0431675	0.388887	-0.125813	0.0154683	0.0053815	0.914019	0.73386	0.110766	0.96617
NR_040486	RIKEN cDNA 1810053B23 gene	1810053B23Rik	-0.0058835	0.860866	-0.0414045	0.222151	-0.0540615	0.113512	0.958333	0.52248	0.362678
NM_028077	RIKEN cDNA 1810055G02 gene	1810055G02Rik	-0.0741285	0.206053	-0.0212825	0.713762	0.32262	2.34818e-06	0.569041	0.8844	0.000205057
NR_027875	RIKEN cDNA 1810058I24 gene	1810058I24Rik	-0.010294	0.795838	0.033444	0.402667	0.187405	3.26212e-05	0.936966	0.691724	0.00132471
ENSMUST00000125173	RIKEN cDNA 1810059C17 gene	1810059C17Rik	0.0688025	0.236057	-0.0731765	0.208166	-0.0285885	0.619626	0.601461	0.50639	0.833759
NM_028183	RIKEN cDNA 1810062G17 gene	1810062G17Rik	-0.0297015	0.679978	-0.392044	3.34839e-06	-0.0467845	0.516599	0.890976	0.000265752	0.774555
NR_033571	RIKEN cDNA 1810062O18 gene	1810062O18Rik	-0.007901	0.893865	-0.085241	0.155831	-0.02602	0.660783	0.969307	0.439878	0.855978
XR_388697	RIKEN cDNA 1810063I02 gene	1810063I02Rik	0.017071	0.749876	-0.017149	0.748773	0.024657	0.645433	0.917897	0.899492	0.847582
NR_027981	RIKEN cDNA 1810064F22 gene	1810064F22Rik	0.0256775	0.778255	-0.126252	0.17157	-0.100126	0.275931	0.929526	0.461558	0.579593
NM_027239	RIKEN cDNA 1810065E05 gene	1810065E05Rik	0.018824	0.616826	0.007413	0.843565	-0.024324	0.518416	0.863184	0.939993	0.77536
ENSMUST00000132378	RIKEN cDNA 2010001A14 gene	2010001A14Rik	0.0176325	0.747297	-0.0007555	0.988977	-0.0163935	0.764487	0.917438	0.995838	0.908344
NM_001163503	RIKEN cDNA 2010001E11 gene	2010001E11Rik	-0.063864	0.285759	0.094835	0.116341	0.073004	0.223492	0.648532	0.376008	0.520566
ENSMUST00000136022	RIKEN cDNA 2010001M06 gene	2010001M06Rik	-0.0953695	0.146048	-0.0174615	0.787151	0.130666	0.0491961	0.485859	0.916837	0.22333
NM_053217	RIKEN cDNA 2010002M12 gene	2010002M12Rik	0.092622	0.201914	-0.146289	0.0473937	-0.208261	0.00596353	0.563345	0.225291	0.0565679
ENSMUST00000048482	RIKEN cDNA 2010003K11 gene	2010003K11Rik	-0.045602	0.517963	-0.030046	0.669626	-0.076623	0.279902	0.81382	0.861878	0.583502
ENSMUST00000129758	RIKEN cDNA 2010003O02 gene	2010003O02Rik	0.0225505	0.533809	-0.0584005	0.112458	0.0576035	0.117275	0.822273	0.370176	0.369037
NM_029733	RIKEN cDNA 2010005H15 gene	2010005H15Rik	-0.109301	0.451672	0.143368	0.324917	-0.0066785	0.963175	0.775741	0.627446	0.985783
NR_040609	RIKEN cDNA 2010009K17 gene	2010009K17Rik	0.0671785	0.253373	-0.0260525	0.655294	-0.0026045	0.964354	0.61989	0.854097	0.986318
NR_045393	RIKEN cDNA 2010010A06 gene	2010010A06Rik	0.0417895	0.44143	0.0928865	0.0921731	-0.0441425	0.41637	0.769893	0.331	0.705994
NM_025563	RIKEN cDNA 2010012O05 gene	2010012O05Rik	-0.166618	0.0077761	-0.211356	0.00101678	0.028218	0.63592	0.0975904	0.0167769	0.842252
ENSMUST00000126922	RIKEN cDNA 2010013B24 gene	2010013B24Rik	0.0843555	0.285094	-0.156802	0.0512015	-0.0534935	0.495797	0.64827	0.235699	0.760727
NM_177674	RIKEN cDNA 2010015L04 gene	2010015L04Rik	0.0343545	0.563688	-0.275747	4.00755e-05	-0.144944	0.0188858	0.837637	0.00162112	0.1215
XM_006539044	RIKEN cDNA 2010015L04 gene	2010015L04Rik	0.0011705	0.9844	-0.212395	0.00102666	-0.111932	0.0678199	0.995475	0.0168954	0.270331
ENSMUST00000181900	RIKEN cDNA 2010015M23 gene	2010015M23Rik	-0.0074995	0.916174	-0.0148975	0.83442	-0.0927755	0.19807	0.976044	0.936661	0.488426
NR_033207	RIKEN cDNA 2010016I18 gene	2010016I18Rik	-0.0363545	0.65168	-0.0763575	0.345378	0.107978	0.184783	0.878181	0.646347	0.470711
NR_045435	RIKEN cDNA 2010106C02 gene	2010106C02Rik	0.104555	0.103753	0.076298	0.231116	-0.033638	0.594555	0.414666	0.532452	0.820716
NM_001168590	RIKEN cDNA 2010106E10 gene	2010106E10Rik	-0.010626	0.834346	0.097728	0.0605738	0.036707	0.471509	0.949152	0.260934	0.745282
NM_027360	RIKEN cDNA 2010107E04 gene	2010107E04Rik	-0.0632525	0.144087	-0.106564	0.0164807	-0.0510885	0.235654	0.483564	0.115612	0.535375
XM_006506134	RIKEN cDNA 2010107G12 gene	2010107G12Rik	0.014582	0.747137	-0.161602	0.000949211	0.064866	0.15703	0.917351	0.0159988	0.432742
NM_027251	RIKEN cDNA 2010107G23 gene	2010107G23Rik	-0.019206	0.693409	0.026048	0.593211	0.034468	0.480309	0.896316	0.820178	0.75037
NM_029363	RIKEN cDNA 2010109A12 gene	2010109A12Rik	0.027141	0.606485	-0.034826	0.509155	-0.012257	0.815788	0.85879	0.766593	0.92823
NM_025929	RIKEN cDNA 2010109I03 gene	2010109I03Rik	-0.036984	0.589094	-0.350548	9.03867e-06	-0.032681	0.632993	0.849295	0.000561114	0.84104
ENSMUST00000181453	RIKEN cDNA 2010110K18 gene	2010110K18Rik	-0.0478425	0.268315	0.0869765	0.0483216	0.0637295	0.142933	0.633743	0.227678	0.410946
NM_001289924	RIKEN cDNA 2010111I01 gene	2010111I01Rik	-0.0100415	0.797822	-0.0557595	0.160473	0.0095895	0.80673	0.937716	0.446428	0.924378
NM_001289926	RIKEN cDNA 2010111I01 gene	2010111I01Rik	-0.168026	0.0646207	0.119397	0.183992	0.137245	0.128202	0.32882	0.477297	0.387313
ENSMUST00000154346	RIKEN cDNA 2010204K13 gene	2010204K13Rik	0.0078165	0.862737	-0.121127	0.0105394	-0.0231185	0.609685	0.958694	0.0858656	0.829045
NM_028096	RIKEN cDNA 2010300C02 gene	2010300C02Rik	-0.040731	0.407261	0.157978	0.00248914	0.111742	0.0273244	0.747173	0.0319421	0.153599
ENSMUST00000181758	RIKEN cDNA 2010300F17 gene	2010300F17Rik	0.063637	0.364068	-0.049348	0.480524	0.005414	0.938095	0.714999	0.747653	0.975931
NR_045430	RIKEN cDNA 2010308F09 gene	2010308F09Rik	-0.0426855	0.361733	0.0826085	0.0822217	-0.0172425	0.711211	0.71352	0.311122	0.882146
NR_045169	RIKEN cDNA 2010310C07 gene	2010310C07Rik	0.174924	0.00298697	-0.267198	2.26938e-05	-0.29819	4.02873e-06	0.0524896	0.00106985	0.000295786
NM_001243117	RIKEN cDNA 2010315B03 gene	2010315B03Rik	-0.0521975	0.314488	-0.0318605	0.537438	-0.0227375	0.659442	0.673964	0.785083	0.854963
NR_029440	RIKEN cDNA 2010320M18 gene	2010320M18Rik	-0.0812025	0.230252	-0.0282985	0.673152	0.183498	0.00908447	0.59619	0.863774	0.0745545
XR_397926	RIKEN cDNA 2010320O07 gene	2010320O07Rik	0.0556985	0.348883	-0.0094415	0.873081	-0.123194	0.0428658	0.703248	0.953251	0.205068
NM_028179	RIKEN cDNA 2200002D01 gene	2200002D01Rik	0.0035105	0.956532	0.0387685	0.548218	0.147854	0.0266277	0.987906	0.791755	0.151087
NM_026961	RIKEN cDNA 2200002J24 gene	2200002J24Rik	0.032419	0.458258	0.007674	0.860124	-0.055613	0.206581	0.779469	0.947251	0.499432
XR_388863	RIKEN cDNA 2210008F06 gene	2210008F06Rik	0.0716935	0.0610514	0.0036935	0.921201	-0.0457405	0.225325	0.319909	0.972013	0.522518
NM_023333	RIKEN cDNA 2210010C04 gene	2210010C04Rik	-0.0033955	0.96939	-0.0223185	0.800949	-0.0868375	0.329636	0.991076	0.922863	0.631879
NM_001291292	RIKEN cDNA 2210011C24 gene	2210011C24Rik	0.0684105	0.236238	-0.105589	0.071193	0.215524	0.000546084	0.601639	0.286545	0.0103193
NM_027327	RIKEN cDNA 2210013O21 gene	2210013O21Rik	0.00936	0.771262	-0.021033	0.514576	0.046881	0.151017	0.926476	0.770068	0.423316
NR_015577	RIKEN cDNA 2210015D19 gene	2210015D19Rik	-0.057951	0.298432	-0.045979	0.408065	0.078138	0.163468	0.659116	0.69602	0.440835
NM_027335	RIKEN cDNA 2210016F16 gene	2210016F16Rik	-0.076851	0.0786361	-0.132869	0.00346365	0.034773	0.418166	0.363283	0.040202	0.707284
XM_006530467	RIKEN cDNA 2210016L21 gene	2210016L21Rik	-0.0025945	0.952419	0.0284095	0.514762	0.184212	0.000137654	0.986987	0.770271	0.00385046
NM_172280	RIKEN cDNA 2210018M11 gene	2210018M11Rik	0.014337	0.622798	0.138836	2.72493e-05	0.000652	0.982123	0.865458	0.00122386	0.993501
NR_038157	RIKEN cDNA 2210019I11 gene	2210019I11Rik	0.04056	0.326419	0.047514	0.251485	0.012417	0.762438	0.683903	0.555927	0.907679
NR_044985	RIKEN cDNA 2210039B01 gene	2210039B01Rik	0.112107	0.0480409	-0.0710355	0.202926	-0.0242015	0.661249	0.28262	0.500357	0.856264
NM_001256493	RIKEN cDNA 2210404O09 gene	2210404O09Rik	0.0046205	0.936855	-0.0407075	0.486658	0.0047535	0.935041	0.981994	0.751365	0.974617
XR_376885	RIKEN cDNA 2210406O10 gene	2210406O10Rik	0.010374	0.845596	-0.008902	0.867276	-0.091268	0.0929803	0.952214	0.95034	0.324823
NM_144544	RIKEN cDNA 2210407C18 gene	2210407C18Rik	-0.064821	0.319714	0.157461	0.0192336	-0.026302	0.684664	0.678653	0.127965	0.868856
NR_040257	RIKEN cDNA 2210408F21 gene	2210408F21Rik	-0.076541	0.079649	0.282048	9.59109e-08	0.047484	0.27056	0.365506	1.83342e-05	0.573005
NM_001081353	RIKEN cDNA 2210408I21 gene	2210408I21Rik	0.0711215	0.152781	-0.171264	0.00119936	0.0082965	0.865657	0.495825	0.0189515	0.948506
NR_045360	RIKEN cDNA 2210409D07 gene	2210409D07Rik	-0.125409	0.00573351	-0.055242	0.203861	0.026313	0.541493	0.0804873	0.501493	0.787902
NR_003492	transcription elongation factor B (SIII), polypeptide 2 pseudogene	2210409E12Rik	0.000204	0.994291	0.020143	0.481364	-0.008502	0.765669	0.998623	0.747956	0.908718
ENSMUST00000128545	RIKEN cDNA 2210411M09 gene	2210411M09Rik	0.0032705	0.956989	-0.0116875	0.847205	-0.0055045	0.927677	0.987916	0.941651	0.971774
NR_040643	RIKEN cDNA 2210414B05 gene	2210414B05Rik	-0.0316915	0.319828	0.0078405	0.804342	0.0161815	0.609659	0.678653	0.92421	0.829045
NR_045499	RIKEN cDNA 2210416O15 gene	2210416O15Rik	0.000929	0.986623	0.016524	0.765673	0.002869	0.958705	0.99595	0.906285	0.984046
NR_028285	RIKEN cDNA 2210417A02 gene	2210417A02Rik	-0.102154	0.178237	-0.0184305	0.80576	-0.0918285	0.225111	0.532466	0.924479	0.52237
NR_045389	RIKEN cDNA 2210420H20 gene	2210420H20Rik	0.0251495	0.431548	-0.0416885	0.195627	0.0392795	0.222117	0.763102	0.491853	0.519098
NM_175148	RIKEN cDNA 2300002M23 gene	2300002M23Rik	0.052043	0.204568	0.026947	0.507758	-0.026544	0.514087	0.566839	0.765593	0.772497
NM_001195383	RIKEN cDNA 2300003K06 gene	2300003K06Rik	-0.019264	0.723182	0.119411	0.0333339	0.028026	0.606685	0.908262	0.180612	0.82683
NM_001081961	RIKEN cDNA 2300005B03 gene	2300005B03Rik	0.249359	0.00260706	-0.157765	0.0480235	0.0936415	0.232301	0.0477682	0.226965	0.531231
NM_027090	RIKEN cDNA 2300009A05 gene	2300009A05Rik	-0.068295	0.0875754	-0.068287	0.087611	0.087758	0.0302022	0.38377	0.322296	0.164069
NR_040265	RIKEN cDNA 2310001H17 gene	2310001H17Rik	0.041227	0.514168	-0.283231	6.3213e-05	-0.008616	0.891246	0.811179	0.00229542	0.958618
NR_028122	RIKEN cDNA 2310001K24 gene	2310001K24Rik	-0.137476	0.0632867	0.0845105	0.246509	0.0434745	0.548306	0.32591	0.550928	0.792102
ENSMUST00000181852	RIKEN cDNA 2310002D06 gene	2310002D06Rik	0.0689365	0.031958	-0.0394275	0.210008	-0.0223865	0.473325	0.228496	0.508359	0.746438
NR_045490	RIKEN cDNA 2310002D06 gene	2310002D06Rik	0.092954	0.105546	-0.00105	0.985141	-0.00606	0.914407	0.418729	0.994755	0.96617
ENSMUST00000181454	RIKEN cDNA 2310002F09 gene	2310002F09Rik	0.085488	0.188326	-0.036699	0.568421	0.090411	0.16473	0.54525	0.805424	0.442375
NM_027104	RIKEN cDNA 2310002L09 gene	2310002L09Rik	0.0438145	0.575335	0.0151835	0.845774	0.0140465	0.857189	0.843076	0.941117	0.945408
NM_027980	RIKEN cDNA 2310003H01 gene	2310003H01Rik	-0.0695135	0.180551	-0.141362	0.00865543	0.0601025	0.245472	0.534997	0.0756054	0.546823
XM_006535293	RIKEN cDNA 2310003L06 gene	2310003L06Rik	-0.079362	0.124981	0.020019	0.694274	-0.104469	0.0459107	0.454647	0.875254	0.214373
NR_040634	RIKEN cDNA 2310005A03 gene	2310005A03Rik	0.0612405	0.125799	0.0411925	0.298813	-0.0632415	0.114287	0.455585	0.603499	0.3643
NR_045498	RIKEN cDNA 2310005E17 gene	2310005E17Rik	-0.0089065	0.84257	0.0053925	0.90427	-0.0435055	0.335009	0.951441	0.965561	0.636439
NM_183281	RIKEN cDNA 2310005G13 gene	2310005G13Rik	0.001743	0.97581	0.045995	0.425681	-0.055865	0.334285	0.992802	0.709355	0.635706
NM_001159940	RIKEN cDNA 2310007B03 gene	2310007B03Rik	0.118221	0.06366	-0.001173	0.984957	0.292893	3.30885e-05	0.326483	0.99475	0.00133676
NM_029345	RIKEN cDNA 2310007L24 gene	2310007L24Rik	-0.128847	0.0150746	-0.051428	0.31506	0.090416	0.081656	0.145367	0.618479	0.300458
NR_045904	RIKEN cDNA 2310008N11 gene	2310008N11Rik	0.0239495	0.6544	0.0107085	0.841179	0.0205065	0.701389	0.879259	0.939037	0.877747
NR_040377	RIKEN cDNA 2310009A05 gene	2310009A05Rik	0.033419	0.47463	-0.071487	0.130949	0.000525	0.991006	0.789161	0.4002	0.996261
NM_001081226	RIKEN cDNA 2310009B15 gene	2310009B15Rik	0.124013	0.0353983	-0.0390335	0.495827	-0.0013735	0.980818	0.240515	0.757735	0.993093
ENSMUST00000154993	RIKEN cDNA 2310010G23 gene	2310010G23Rik	0.036261	0.462552	0.004837	0.921643	0.039395	0.425101	0.781895	0.972345	0.712288
XR_106314	RIKEN cDNA 2310010G23 gene	2310010G23Rik	0.009497	0.880409	-0.015515	0.805897	-0.005549	0.929943	0.964831	0.924538	0.972262
NR_046006	RIKEN cDNA 2310010J17 gene	2310010J17Rik	0.0045415	0.953095	-0.190941	0.0175145	-0.0832265	0.284929	0.987234	0.119991	0.588427
NM_025521	RIKEN cDNA 2310011J03 gene	2310011J03Rik	0.0624955	0.258163	0.0398295	0.468768	0.206835	0.000534241	0.623386	0.739451	0.0101876
ENSMUST00000146145	RIKEN cDNA 2310014F06 gene	2310014F06Rik	-0.0857165	0.234437	-0.129552	0.0758899	-0.1469	0.045442	0.599897	0.297915	0.213329
NM_029809	RIKEN cDNA 2310014L17 gene	2310014L17Rik	0.0588915	0.313905	0.187279	0.00251882	0.403568	3.29259e-08	0.673503	0.0322306	1.32337e-05
NR_033514	RIKEN cDNA 2310015A10 gene	2310015A10Rik	0.032534	0.620068	-0.178099	0.00955873	-0.039655	0.546003	0.864554	0.0807073	0.790416
NR_038041	RIKEN cDNA 2310015B20 gene	2310015B20Rik	-0.024221	0.691676	-0.074578	0.226316	0.05756	0.34841	0.896034	0.527393	0.64819
NR_037997	RIKEN cDNA 2310015D24 gene	2310015D24Rik	0.0817845	0.0467245	-0.0491955	0.223399	0.0466445	0.247843	0.278126	0.524023	0.549263
NR_045491	RIKEN cDNA 2310016D03 gene	2310016D03Rik	0.06455	0.230767	0.004928	0.926369	-0.100706	0.0652218	0.596615	0.974254	0.264208
XR_373437	RIKEN cDNA 2310016D23 gene	2310016D23Rik	0.0633915	0.406995	-0.0556325	0.466304	-0.0747775	0.328917	0.747023	0.737936	0.631424
XR_140822	RIKEN cDNA 2310016G11 gene	2310016G11Rik	0.020149	0.61239	0.041349	0.301218	-0.087862	0.0321617	0.860968	0.605646	0.170485
NR_045495	RIKEN cDNA 2310020H05 gene	2310020H05Rik	-0.001191	0.967991	-0.008548	0.773471	-0.006884	0.816652	0.990618	0.909676	0.928371
NM_175107	RIKEN cDNA 2310022A10 gene	2310022A10Rik	-0.0627605	0.220478	0.0106955	0.832917	0.0429475	0.399147	0.585414	0.93598	0.692196
NM_175149	RIKEN cDNA 2310022B05 gene	2310022B05Rik	-0.00899	0.844243	0.087203	0.0628672	0.253162	2.58928e-06	0.951907	0.266805	0.000219389
ENSMUST00000180941	RIKEN cDNA 2310026I22 gene	2310026I22Rik	0.0269205	0.320083	0.0076305	0.776691	-0.0146195	0.587401	0.678963	0.91142	0.816666
ENSMUST00000146658	RIKEN cDNA 2310026L22 gene	2310026L22Rik	0.0048025	0.923898	0.0435915	0.388362	-0.0024225	0.961567	0.978286	0.681176	0.985302
NR_040603	RIKEN cDNA 2310030A07 gene	2310030A07Rik	0.044556	0.343478	0.042638	0.3644	0.079316	0.096085	0.698181	0.662218	0.330932
ENSMUST00000034564	RIKEN cDNA 2310030G06 gene	2310030G06Rik	-0.120614	0.00105472	0.143492	0.000149195	0.0848295	0.0168678	0.0251793	0.00431879	0.112775
ENSMUST00000181212	RIKEN cDNA 2310031A07 gene	2310031A07Rik	-0.006215	0.92977	0.111417	0.120333	0.052786	0.455864	0.979774	0.382716	0.734507
NM_024210	RIKEN cDNA 2310033P09 gene	2310033P09Rik	-0.0243715	0.607411	-0.143286	0.00430751	0.207843	8.69585e-05	0.85895	0.0463419	0.0027733
NM_054100	RIKEN cDNA 2310034C09 gene	2310034C09Rik	-0.016256	0.70392	0.029229	0.495378	-0.020128	0.63814	0.901206	0.757269	0.843517
NR_040418	RIKEN cDNA 2310034G01 gene	2310034G01Rik	0.041682	0.570053	-0.100723	0.174519	-0.045419	0.536157	0.84056	0.465432	0.785773
NR_040679	RIKEN cDNA 2310034O05 gene	2310034O05Rik	-0.049345	0.346191	-0.04425	0.397685	0.052951	0.312545	0.700483	0.687779	0.615315
NM_029349	RIKEN cDNA 2310035C23 gene	2310035C23Rik	-0.0417165	0.0284909	-0.0288795	0.122873	0.0102975	0.576691	0.214554	0.386988	0.810968
ENSMUST00000047281	RIKEN cDNA 2310036O22 gene	2310036O22Rik	-0.027485	0.444121	0.046636	0.197521	0.0099	0.782064	0.771921	0.494551	0.914601
NM_025966	RIKEN cDNA 2310039H08 gene	2310039H08Rik	-0.0507235	0.295525	-0.111785	0.0249808	0.0263435	0.584831	0.656987	0.150634	0.815269
NR_045337	RIKEN cDNA 2310039L15 gene	2310039L15Rik	0.106021	0.0641741	0.0416165	0.45837	-0.0456495	0.416355	0.327633	0.732672	0.705994
ENSMUST00000101090	RIKEN cDNA 2310040G07 gene	2310040G07Rik	0.0023935	0.957351	-0.156684	0.0011733	0.0452255	0.315693	0.988048	0.0186715	0.618561
NR_040292	RIKEN cDNA 2310040G24 gene	2310040G24Rik	-0.0633285	0.312906	-0.0165625	0.790477	0.0536685	0.391486	0.672998	0.918595	0.686273
NM_025634	RIKEN cDNA 2310042E22 gene	2310042E22Rik	0.0268765	0.321713	-0.0196685	0.466919	0.0173095	0.521665	0.680547	0.738391	0.777623
ENSMUST00000149702	RIKEN cDNA 2310043D23 gene	2310043D23Rik	-0.0557395	0.503594	-0.0760825	0.362559	-0.0510955	0.539594	0.80596	0.660802	0.787279
NR_037994	RIKEN cDNA 2310043L19 gene	2310043L19Rik	-0.0238725	0.602823	0.0254185	0.579646	0.12483	0.00937884	0.856299	0.812769	0.0761529
ENSMUST00000180967	RIKEN cDNA 2310043M15 gene	2310043M15Rik	-0.122504	0.0414378	-0.0567185	0.334047	-0.0037915	0.948175	0.261862	0.635366	0.980611
NR_045757	RIKEN cDNA 2310043O21 gene	2310043O21Rik	-0.0213585	0.607363	-0.0117755	0.776671	0.0292585	0.482204	0.85895	0.91142	0.751945
ENSMUST00000125131	RIKEN cDNA 2310044K18 gene	2310044K18Rik	-0.049846	0.44066	-0.052919	0.413252	-0.004021	0.950196	0.769345	0.700285	0.981277
ENSMUST00000110139	RIKEN cDNA 2310045N01 gene	2310045N01Rik	0.079897	0.0314387	-0.028536	0.429171	0.155461	0.000105275	0.226367	0.711916	0.00317649
XR_403115	RIKEN cDNA 2310047D07 gene	2310047D07Rik	0.0805935	0.0697679	0.0148905	0.731858	0.0130825	0.763333	0.341914	0.892614	0.907862
NM_028005	RIKEN cDNA 2310047M10 gene	2310047M10Rik	-0.006487	0.908528	0.048824	0.389601	0.112644	0.0520593	0.973932	0.682143	0.231659
NM_025621	RIKEN cDNA 2310050C09 gene	2310050C09Rik	0.055079	0.115021	0.031977	0.354661	-0.087116	0.0150073	0.437116	0.65435	0.104042
NM_026336	RIKEN cDNA 2310057J18 gene	2310057J18Rik	-0.011958	0.782451	-0.002175	0.959923	-0.005712	0.895022	0.931596	0.985956	0.959838
NM_026655	RIKEN cDNA 2310057M21 gene	2310057M21Rik	0.009179	0.869909	0.05948	0.292249	-0.056333	0.318148	0.961386	0.597263	0.62081
NM_027170	RIKEN cDNA 2310057N15 gene	2310057N15Rik	-0.0811675	0.134829	0.0713145	0.187352	0.0349325	0.514502	0.469497	0.480803	0.772751
XR_106232	RIKEN cDNA 2310058D17 gene	2310058D17Rik	0.055387	0.331318	0.059531	0.296909	0.051356	0.367273	0.687959	0.601724	0.665473
NM_001033630	RIKEN cDNA 2310061I04 gene	2310061I04Rik	-0.0152045	0.721113	0.0821265	0.0598255	0.0638305	0.139668	0.907653	0.259158	0.406216
NR_027965	RIKEN cDNA 2310061J03 gene	2310061J03Rik	0.062682	0.353507	-0.046881	0.486573	-0.028207	0.674826	0.70735	0.751365	0.863044
NM_027155	RIKEN cDNA 2310061N02 gene	2310061N02Rik	0.0111815	0.757668	-0.0828865	0.0270626	-0.0237205	0.513741	0.920798	0.158103	0.772237
NR_038055	RIKEN cDNA 2310065F04 gene	2310065F04Rik	0.111404	0.197271	-0.027914	0.743944	0.058213	0.496834	0.557359	0.897654	0.761427
NM_028014	RIKEN cDNA 2310067B10 gene	2310067B10Rik	0.025038	0.394475	-0.050705	0.0894555	-0.005903	0.84013	0.736997	0.325836	0.938668
BC066147	RIKEN cDNA 2310067E19 gene	2310067E19Rik	0.0065	0.890058	0.085961	0.0738652	-0.050121	0.290207	0.968293	0.293086	0.593441
NR_028124	RIKEN cDNA 2310068J16 gene	2310068J16Rik	0.0586115	0.237892	0.0179115	0.715927	-0.0504655	0.308304	0.603603	0.885103	0.611189
NR_040520	RIKEN cDNA 2310069B03 gene	2310069B03Rik	-0.0141315	0.696598	0.0075885	0.834025	-0.0149495	0.68002	0.897751	0.936407	0.865837
NR_040309	RIKEN cDNA 2310069G16 gene	2310069G16Rik	0.0163745	0.737833	-0.0647795	0.190424	-0.0183675	0.707371	0.913441	0.485196	0.880073
XR_406054	RIKEN cDNA 2310075C17 gene	2310075C17Rik	0.065554	0.254519	-0.016927	0.766664	-0.016112	0.777583	0.62033	0.906739	0.913005
NM_027173	RIKEN cDNA 2310079G19 gene	2310079G19Rik	0.0667785	0.072524	0.0404825	0.269477	0.0017445	0.96172	0.34877	0.574663	0.985302
NR_045474	RIKEN cDNA 2310081J21 gene	2310081J21Rik	0.0502765	0.417518	0.0281815	0.648475	0.0589775	0.342413	0.754828	0.850951	0.642678
ENSMUST00000128591	RIKEN cDNA 2310081O03 gene	2310081O03Rik	0.014087	0.804019	0.007807	0.890584	0.05911	0.301188	0.939962	0.960529	0.603453
XM_006541085	RIKEN cDNA 2410002F23 gene	2410002F23Rik	0.0055285	0.864466	-0.0983255	0.00419218	0.0683285	0.0405406	0.959438	0.0455431	0.198214
NR_045496	RIKEN cDNA 2410003L11 gene	2410003L11Rik	0.01239	0.825619	0.026167	0.6421	-0.092184	0.107389	0.946198	0.84743	0.351864
ENSMUST00000039571	RIKEN cDNA 2410004B18 gene	2410004B18Rik	-0.0123355	0.772827	0.0396855	0.355638	0.0380935	0.375042	0.927109	0.655037	0.672167
NR_037963	RIKEN cDNA 2410004I01 gene	2410004I01Rik	0.153932	0.0923629	-0.369142	0.000196184	-0.175397	0.0565473	0.394278	0.0052166	0.24281
NR_038151	RIKEN cDNA 2410004N09 gene	2410004N09Rik	0.000133	0.998041	0.073788	0.178708	0.089055	0.106564	0.998941	0.470515	0.350534
NM_001201332	RIKEN cDNA 2410004P03 gene	2410004P03Rik	-0.0890575	0.169131	0.0988745	0.128017	0.107025	0.100395	0.518044	0.395561	0.33898
NR_030738	RIKEN cDNA 2410006H16 gene	2410006H16Rik	0.0625315	0.397417	0.0937105	0.207525	0.148606	0.0492301	0.739847	0.505785	0.223421
NR_040539	RIKEN cDNA 2410007B07 gene	2410007B07Rik	-0.032657	0.499213	0.028185	0.559441	0.018829	0.696212	0.804038	0.799529	0.874906
NR_045939	RIKEN cDNA 2410012E07 gene	2410012E07Rik	0.030194	0.349468	0.055161	0.0918671	0.048145	0.139378	0.70358	0.3305	0.40584
NM_028033	RIKEN cDNA 2410012M07 gene	2410012M07Rik	-0.0500965	0.253833	0.0221045	0.612004	-0.152204	0.00117988	0.620056	0.830329	0.0181676
NM_153152	RIKEN cDNA 2410015M20 gene	2410015M20Rik	-0.070924	0.219958	-0.129676	0.0284726	0.029984	0.600904	0.584478	0.163573	0.823895
NM_023633	RIKEN cDNA 2410016O06 gene	2410016O06Rik	0.011123	0.830923	-0.11159	0.0376984	0.096226	0.0709797	0.94781	0.195929	0.277839
NR_033517	RIKEN cDNA 2410017I17 gene	2410017I17Rik	0.074402	0.0496283	0.012903	0.726651	0.010259	0.780984	0.287853	0.89021	0.914159
ENSMUST00000131365	RIKEN cDNA 2410019O14 gene	2410019O14Rik	0.0210585	0.578898	0.0396945	0.29813	-0.0149385	0.693488	0.844755	0.602837	0.873585
NR_045428	RIKEN cDNA 2410021H03 gene	2410021H03Rik	-0.020887	0.499655	0.073964	0.020952	0.006432	0.834858	0.804168	0.135125	0.936607
XR_141234	RIKEN cDNA 2410022M11 gene	2410022M11Rik	0.138405	0.0584912	-0.087104	0.226749	0.047406	0.507565	0.313852	0.527851	0.768741
NR_040493	RIKEN cDNA 2410088K16 gene	2410088K16Rik	-0.100759	0.131183	0.032269	0.623831	-0.011486	0.861218	0.463389	0.837297	0.947074
NM_001162906	RIKEN cDNA 2410089E03 gene	2410089E03Rik	-0.0534295	0.0726435	0.0033455	0.908461	-0.0859825	0.00519313	0.348916	0.966907	0.0515694
NR_040652	RIKEN cDNA 2410114N07 gene	2410114N07Rik	0.0051805	0.860973	0.0197465	0.505648	0.0066525	0.822083	0.958333	0.764347	0.931013
NM_029740	RIKEN cDNA 2410124H12 gene	2410124H12Rik	-0.054798	0.0697911	0.020019	0.499135	0.018795	0.525579	0.341914	0.759827	0.779639
NM_026120	RIKEN cDNA 2410127L17 gene	2410127L17Rik	-0.004672	0.900903	-0.026269	0.485289	0.027642	0.462933	0.971785	0.750411	0.739717
NM_001081236	RIKEN cDNA 2410131K14 gene	2410131K14Rik	-0.0739275	0.137532	0.129582	0.0115281	0.129505	0.0115727	0.473918	0.091171	0.0880057
NM_029747	RIKEN cDNA 2410137M14 gene	2410137M14Rik	-0.0508305	0.161296	0.0343775	0.339881	-0.132191	0.000677936	0.507933	0.640727	0.0121032
NM_183119	RIKEN cDNA 2410141K09 gene	2410141K09Rik	-0.0363265	0.355602	0.0300695	0.443617	0.0189585	0.628231	0.708538	0.722462	0.838587
ENSMUST00000137405	RIKEN cDNA 2410152P15 gene	2410152P15Rik	-0.038489	0.4256	-0.043536	0.368064	0.066071	0.175062	0.758634	0.665027	0.456398
ENSMUST00000180690	RIKEN cDNA 2500002B13 gene	2500002B13Rik	0.0026255	0.971599	0.0937675	0.208601	0.0625415	0.398756	0.991688	0.506674	0.691899
NR_040318	RIKEN cDNA 2500004C02 gene	2500004C02Rik	0.0392665	0.507206	-0.0061535	0.916976	0.0865685	0.14841	0.807779	0.970926	0.419499
NM_001033164	RIKEN cDNA 2510002D24 gene	2510002D24Rik	0.092157	0.0335228	0.00519	0.901627	-0.012642	0.763472	0.233258	0.964801	0.907862
NM_028197	RIKEN cDNA 2510003E04 gene	2510003E04Rik	0.004169	0.883968	0.097368	0.00151789	0.084712	0.00505159	0.966462	0.0224461	0.0506289
NM_001001881	RIKEN cDNA 2510009E07 gene	2510009E07Rik	-0.0412985	0.331842	0.118579	0.00767543	0.0993085	0.0235185	0.688497	0.0699287	0.139298
ENSMUST00000180905	RIKEN cDNA 2510016G02 gene	2510016G02Rik	0.083027	0.237513	0.061639	0.378435	0.023592	0.734845	0.603339	0.673221	0.893958
NM_029841	RIKEN cDNA 2510039O18 gene	2510039O18Rik	-0.02907	0.340111	0.093728	0.00358033	0.195494	1.4933e-07	0.695032	0.04116	3.35999e-05
ENSMUST00000084587	RIKEN cDNA 2510046G10 gene	2510046G10Rik	0.029592	0.67915	-0.077072	0.28466	0.094406	0.191768	0.890835	0.59059	0.47985
ENSMUST00000047607	RIKEN cDNA 2600006K01 gene	2600006K01Rik	-0.008718	0.871749	0.083653	0.127476	0.100737	0.0683937	0.961988	0.394703	0.271644
NR_024619	RIKEN cDNA 2610001J05 gene	2610001J05Rik	0.0108215	0.682573	0.0034505	0.896143	-0.0183635	0.488654	0.892111	0.962335	0.755912
NR_033802	RIKEN cDNA 2610002J02 gene	2610002J02Rik	0.101175	0.0836552	-0.004831	0.932769	-0.019638	0.73185	0.376034	0.976669	0.892523
NM_025921	RIKEN cDNA 2610002M06 gene	2610002M06Rik	-0.021456	0.539438	-0.107062	0.00383111	-0.056822	0.109543	0.824825	0.0430875	0.356143
NR_028428	cadherin 11 pseudogene	2610005L07Rik	0.042319	0.506813	0.019553	0.758499	-0.013772	0.828501	0.807648	0.903455	0.933181
NM_001004362	RIKEN cDNA 2610008E11 gene	2610008E11Rik	0.0706745	0.0754985	-0.0218655	0.574733	-0.0490875	0.2118	0.355494	0.809136	0.505938
XM_006521958	RIKEN cDNA 2610015P09 gene	2610015P09Rik	0.019905	0.551911	-0.112646	0.00166847	-0.096902	0.00595073	0.831415	0.0240665	0.0564635
NR_045347	RIKEN cDNA 2610016A17 gene	2610016A17Rik	-0.085876	0.0296378	-0.038087	0.321843	-0.045946	0.233495	0.219449	0.624731	0.533067
NM_133729	RIKEN cDNA 2610018G03 gene	2610018G03Rik	0.059717	0.305551	-0.243267	0.000151386	-0.182374	0.00307246	0.665989	0.00436611	0.0359276
ENSMUST00000181526	RIKEN cDNA 2610020C07 gene	2610020C07Rik	0.068966	0.206448	-0.002631	0.961125	0.01681	0.755636	0.569324	0.986293	0.904574
XR_396904	RIKEN cDNA 2610020F03 gene	2610020F03Rik	0.023978	0.640723	0.076963	0.139596	-0.071773	0.167468	0.873442	0.413821	0.445573
NM_028129	RIKEN cDNA 2610020H08 gene	2610020H08Rik	-0.100768	0.068911	-0.0226385	0.676074	-0.0251355	0.642806	0.339548	0.865388	0.845971
ENSMUST00000163475	RIKEN cDNA 2610021A01 gene	2610021A01Rik	0.0559385	0.205587	-0.0040265	0.926585	-0.162808	0.000617636	0.568338	0.974277	0.0112706
NR_077059	RIKEN cDNA 2610027K06 gene	2610027K06Rik	0.27409	0.000398743	0.026945	0.703401	-0.152764	0.036213	0.012691	0.879041	0.18397
ENSMUST00000123368	RIKEN cDNA 2610028E06 gene	2610028E06Rik	-0.0138385	0.686014	-0.0152735	0.65554	-0.0538035	0.121814	0.893962	0.854163	0.377015
NM_029816	RIKEN cDNA 2610028H24 gene	2610028H24Rik	0.0957025	0.17542	-0.300791	0.000109114	0.354899	1.02248e-05	0.52764	0.00341038	0.000576526
NM_027420	RIKEN cDNA 2610034B18 gene	2610034B18Rik	-0.0242425	0.555724	0.0110885	0.787143	0.123549	0.00449481	0.833502	0.916837	0.0466915
ENSMUST00000025064	RIKEN cDNA 2610034M16 gene	2610034M16Rik	0.006905	0.838121	-0.004131	0.902704	-0.041833	0.220559	0.95024	0.965335	0.516938
NR_015556	RIKEN cDNA 2610035D17 gene	2610035D17Rik	0.16443	0.215479	0.195392	0.142785	0.0669125	0.61103	0.579162	0.419052	0.829735
NR_045046	RIKEN cDNA 2610035F20 gene	2610035F20Rik	-0.014409	0.67561	0.051513	0.140204	-0.003806	0.911887	0.888945	0.414546	0.965615
NR_040423	RIKEN cDNA 2610037D02 gene	2610037D02Rik	0.0318555	0.338628	-0.0078765	0.811857	-0.0102575	0.756637	0.693814	0.927192	0.904813
XR_383043	RIKEN cDNA 2610042L04 gene	2610042L04Rik	-0.055501	0.41143	-0.036168	0.59146	-0.07974	0.240295	0.750253	0.81923	0.540296
XR_406646	RIKEN cDNA 2610042L04 gene	2610042L04Rik	-0.18113	0.0600996	-0.145691	0.127188	-0.153848	0.107897	0.317317	0.394261	0.352718
NM_153780	RIKEN cDNA 2610044O15 gene	2610044O15Rik8	0.027337	0.62991	-0.014889	0.79275	0.005498	0.922677	0.868946	0.919245	0.969674
NR_033490	RIKEN cDNA 2610100L16 gene	2610100L16Rik	-0.0424415	0.107537	-0.0115845	0.655044	0.0502775	0.0583512	0.422939	0.854097	0.24774
ENSMUST00000098868	RIKEN cDNA 2610203C20 gene	2610203C20Rik	0.03157	0.627646	0.081647	0.213907	-0.020774	0.749369	0.86776	0.512652	0.901181
NR_015470	RIKEN cDNA 2610203C22 gene	2610203C22Rik	0.52449	2.86029e-06	-0.0101645	0.91509	0.0358815	0.706892	0.000376765	0.970339	0.879768
ENSMUST00000131215	RIKEN cDNA 2610204G07 gene	2610204G07Rik	-0.0144065	0.769183	0.0190055	0.698795	-0.0866395	0.0838321	0.925748	0.876779	0.305044
NR_038175	RIKEN cDNA 2610206C17 gene	2610206C17Rik	0.0224685	0.601095	0.0686395	0.115823	0.0085445	0.842144	0.85527	0.375226	0.939397
AK085917	RIKEN cDNA 2610209C05 gene	2610209C05Rik	0.026113	0.621622	0.004282	0.935388	-0.01552	0.769016	0.865022	0.97733	0.909828
NM_026005	RIKEN cDNA 2610301B20 gene	2610301B20Rik	-0.0216805	0.530056	0.0128055	0.71023	0.0402655	0.246694	0.82032	0.883069	0.548216
ENSMUST00000061643	RIKEN cDNA 2610303G11 gene	2610303G11Rik	0.033104	0.358539	0.006035	0.866311	-0.064149	0.0798829	0.711314	0.949909	0.296511
NR_028298	RIKEN cDNA 2610306M01 gene	2610306M01Rik	-0.0641745	0.288185	0.0511735	0.395673	0.0097285	0.871097	0.650735	0.686339	0.950503
NR_045053	RIKEN cDNA 2610307P16 gene	2610307P16Rik	0.18486	0.00737246	-0.180872	0.00861298	-0.146345	0.0307637	0.0938545	0.0754448	0.165769
NR_045172	RIKEN cDNA 2610316D01 gene	2610316D01Rik	0.029502	0.317326	0.009357	0.7496	-0.049774	0.0957151	0.676424	0.899873	0.330288
XM_006522537	RIKEN cDNA 2610318N02 gene	2610318N02Rik	-0.0638085	0.279068	-0.0740265	0.210484	0.0065305	0.91107	0.642626	0.508765	0.96513
NM_001002004	RIKEN cDNA 2610507B11 gene	2610507B11Rik	-0.0528215	0.0385299	-0.0083275	0.736866	-0.0353265	0.159505	0.251496	0.89426	0.435372
ENSMUST00000154354	RIKEN cDNA 2610507I01 gene	2610507I01Rik	0.132143	0.0892625	-0.486036	1.89462e-07	0.163274	0.0376844	0.387691	3.06759e-05	0.18951
NM_181075	RIKEN cDNA 2610524H06 gene	2610524H06Rik	-0.079117	0.349536	-0.324368	0.000419963	-0.116734	0.170524	0.703652	0.00896245	0.450139
NM_001206684	RIKEN cDNA 2610528A11 gene	2610528A11Rik	0.0422245	0.572116	0.0587385	0.432893	-0.148396	0.052665	0.841096	0.714979	0.233035
XM_006503272	RIKEN cDNA 2610528J11 gene	2610528J11Rik	0.10453	0.126123	0.0526335	0.435587	0.0460995	0.494257	0.456208	0.717159	0.759817
ENSMUST00000181556	RIKEN cDNA 2700016F22 gene	2700016F22Rik	0.0086655	0.927106	-0.0365555	0.699824	0.188837	0.0522281	0.978994	0.877509	0.231984
ENSMUST00000037190	RIKEN cDNA 2700029M09 gene	2700029M09Rik	-0.0697045	0.161566	-0.0655975	0.187039	-0.104174	0.0395554	0.508187	0.480433	0.195255
ENSMUST00000140185	RIKEN cDNA 2700033N17 gene	2700033N17Rik	0.120373	0.0377535	0.122465	0.0347331	-0.0007175	0.989813	0.248859	0.185605	0.996091
NR_045040	RIKEN cDNA 2700038G22 gene	2700038G22Rik	-0.095586	0.413867	-0.182722	0.122792	-0.181309	0.125618	0.751698	0.386811	0.383087
NR_037693	RIKEN cDNA 2700046A07 gene	2700046A07Rik	-0.0519235	0.455226	0.0421565	0.543801	-0.0925695	0.186775	0.777608	0.789157	0.473432
NR_033198	RIKEN cDNA 2700046G09 gene	2700046G09Rik	-0.008413	0.910257	-0.35423	2.94308e-05	-0.127006	0.0952047	0.974391	0.00129223	0.329034
NM_001163378	RIKEN cDNA 2700049A03 gene	2700049A03Rik	0.0267585	0.412238	0.0082825	0.79881	-0.0128035	0.693752	0.750802	0.921636	0.873686
NR_045436	RIKEN cDNA 2700054A10 gene	2700054A10Rik	-0.0686165	0.249532	-0.122061	0.0445118	-0.0038865	0.947512	0.615985	0.217089	0.980299
NM_026528	RIKEN cDNA 2700060E02 gene	2700060E02Rik	-0.024806	0.382053	-0.03418	0.230631	-0.040286	0.159295	0.728196	0.532069	0.435011
XM_006526202	RIKEN cDNA 2700062C07 gene	2700062C07Rik	0.194498	0.0135256	-0.011719	0.876519	0.109694	0.151649	0.136519	0.954566	0.424416
ENSMUST00000137882	RIKEN cDNA 2700068H02 gene	2700068H02Rik	-0.059889	0.106237	0.016764	0.645592	0.088324	0.0195763	0.420125	0.849165	0.124134
NR_045905	RIKEN cDNA 2700069I18 gene	2700069I18Rik	-0.0159315	0.580066	0.0040445	0.888071	-0.0728945	0.0150012	0.845334	0.959407	0.104042
NR_046019	RIKEN cDNA 2700070H01 gene	2700070H01Rik	-0.012638	0.756676	-0.071326	0.0865448	0.025684	0.529756	0.920377	0.320053	0.782099
NM_175381	RIKEN cDNA 2700081O15 gene	2700081O15Rik	-0.023243	0.67434	0.120618	0.0344245	0.010072	0.855371	0.888435	0.184701	0.944553
NM_001163445	RIKEN cDNA 2700089E24 gene	2700089E24Rik	0.0358465	0.209782	-0.0083845	0.766896	0.0390895	0.172308	0.572701	0.906846	0.452758
NR_045308	RIKEN cDNA 2700089I24 gene	2700089I24Rik	-0.012284	0.879642	-0.045889	0.572419	-0.104896	0.201099	0.964596	0.807548	0.492274
ENSMUST00000117299	RIKEN cDNA 2700094K13 gene	2700094K13Rik	-0.102054	0.098567	-0.0807995	0.187811	-0.0195945	0.746622	0.405522	0.481509	0.899737
NM_028314	RIKEN cDNA 2700097O09 gene	2700097O09Rik	0.013738	0.785407	0.009761	0.846562	-0.01544	0.759627	0.933197	0.941414	0.906206
NR_024720	NDC80 homolog, kinetochore complex component pseudogene	2700099C18Rik	-0.105074	0.276198	-0.146277	0.132486	-0.244509	0.0143515	0.640634	0.402659	0.101356
NR_033780	RIKEN cDNA 2810001G20 gene	2810001G20Rik	-0.0410235	0.455279	-0.0092025	0.866494	-0.0253945	0.643145	0.777608	0.949953	0.84603
ENSMUST00000152313	RIKEN cDNA 2810002D19 gene	2810002D19Rik	0.0884295	0.0793	-0.0887995	0.0781041	0.0128235	0.794906	0.364578	0.302815	0.919203
NM_025615	RIKEN cDNA 2810004N23 gene	2810004N23Rik	-0.044215	0.31387	-0.083481	0.0617058	0.038934	0.374404	0.673503	0.264093	0.671601
NM_001134717	RIKEN cDNA 2810006K23 gene	2810006K23Rik	-0.0099455	0.877458	0.0677895	0.296883	0.119771	0.0696131	0.963896	0.601712	0.274668
NM_001199306	RIKEN cDNA 2810007J24 gene	2810007J24Rik	0.0101365	0.768944	0.0090845	0.792319	-0.0304825	0.379334	0.925629	0.919166	0.67638
ENSMUST00000145438	RIKEN cDNA 2810008D09 gene	2810008D09Rik	0.0185625	0.77241	-0.0215015	0.737663	0.0666245	0.302565	0.926916	0.894304	0.605054
NR_045268	RIKEN cDNA 2810013P06 gene	2810013P06Rik	0.0303195	0.586274	0.0493075	0.377731	-0.0734005	0.192045	0.847732	0.67268	0.480033
ENSMUST00000073924	RIKEN cDNA 2810021J22 gene	2810021J22Rik	0.111014	0.0612094	-0.0653765	0.262639	-0.11674	0.0495747	0.320385	0.567908	0.224339
ENSMUST00000061537	RIKEN cDNA 2810025M15 gene	2810025M15Rik	0.191898	0.000258872	-0.0497545	0.300439	0.144861	0.00417781	0.00938223	0.604813	0.0445037
NR_045295	RIKEN cDNA 2810029C07 gene	2810029C07Rik	-0.0258625	0.690153	-0.110935	0.0933237	-0.0512515	0.431026	0.895513	0.333185	0.715788
AK019250	RIKEN cDNA 2810030D12 gene	2810030D12Rik	0.170391	0.00119197	0.056751	0.2488	0.076089	0.124773	0.0275673	0.553544	0.381175
ENSMUST00000163627	RIKEN cDNA 2810032G03 gene	2810032G03Rik	-0.0387905	0.440903	-0.0718715	0.157422	-0.0506455	0.315729	0.769446	0.442301	0.618592
ENSMUST00000185040	RIKEN cDNA 2810039B14 gene	2810039B14Rik	0.0896185	0.294187	-0.0982695	0.250776	-0.0520705	0.540137	0.656229	0.555197	0.787709
ENSMUST00000172746	RIKEN cDNA 2810047C21 gene 1	2810047C21Rik1	0.028651	0.680779	0.036101	0.604448	-0.015556	0.823102	0.891298	0.82608	0.931257
ENSMUST00000173575	RIKEN cDNA 2810047C21 gene 1	2810047C21Rik1	-0.0160105	0.729929	0.0122445	0.791696	-0.0364655	0.433309	0.910559	0.919053	0.717367
NR_036594	RIKEN cDNA 2810049E08 gene	2810049E08Rik	-0.0338335	0.384578	0.0438855	0.261102	-0.0251665	0.516798	0.729997	0.566277	0.774555
NR_015543	RIKEN cDNA 2810055G20 gene	2810055G20Rik	0.038129	0.387362	-0.003829	0.930465	0.105724	0.0203923	0.732646	0.97605	0.127097
AK006567	RIKEN cDNA 2810402E24 gene	2810402E24Rik	-0.0723015	0.293728	-0.316458	4.17793e-05	-0.0484405	0.4799	0.655749	0.00167208	0.750007
NM_028814	RIKEN cDNA 2810403A07 gene	2810403A07Rik	-0.0253845	0.424253	0.0405505	0.204882	-0.0426685	0.182731	0.757984	0.502705	0.467412
ENSMUST00000123040	RIKEN cDNA 2810403D21 gene	2810403D21Rik	0.0668125	0.34841	-0.204316	0.0062369	-0.0203755	0.773678	0.702783	0.0606285	0.911629
ENSMUST00000156615	RIKEN cDNA 2810404F17 gene	2810404F17Rik	-0.0114755	0.66265	-0.0181445	0.491193	-0.0001005	0.996947	0.883229	0.754143	0.998734
NR_045497	RIKEN cDNA 2810404M03 gene	2810404M03Rik	-0.031071	0.389869	0.023656	0.511773	-0.023776	0.509647	0.734254	0.768285	0.769987
NR_033447	RIKEN cDNA 2810405F15 gene	2810405F15Rik	0.076953	0.103434	0.011305	0.807499	0.049096	0.293534	0.414112	0.924955	0.596252
ENSMUST00000069809	RIKEN cDNA 2810407A14 gene	2810407A14Rik	-0.0105155	0.84033	0.0057855	0.91172	-0.0254335	0.626527	0.950887	0.968731	0.837768
NM_027419	RIKEN cDNA 2810408A11 gene	2810408A11Rik	-0.0113925	0.870096	-0.11232	0.113132	0.0863135	0.220133	0.961424	0.371213	0.516529
NR_038009	RIKEN cDNA 2810408I11 gene	2810408I11Rik	-0.0277175	0.336679	0.0402675	0.165764	0.0012315	0.96573	0.692306	0.453307	0.986724
NR_030682	RIKEN cDNA 2810410L24 gene	2810410L24Rik	0.0272785	0.696317	0.0868605	0.218361	0.12178	0.0875185	0.897714	0.517987	0.312661
ENSMUST00000045802	RIKEN cDNA 2810417H13 gene	2810417H13Rik	-0.165869	0.0283259	-0.0672465	0.360469	0.0479755	0.512927	0.213858	0.658953	0.771807
ENSMUST00000180790	RIKEN cDNA 2810425M01 gene	2810425M01Rik	-0.0329005	0.437109	0.0605115	0.157017	0.0327505	0.439184	0.76718	0.441598	0.721729
ENSMUST00000075175	RIKEN cDNA 2810428I15 gene	2810428I15Rik	0.0061385	0.912483	-0.107981	0.059368	0.0975415	0.087116	0.974748	0.258032	0.311772
NR_015522	RIKEN cDNA 2810429I04 gene	2810429I04Rik	-0.0233375	0.645038	-0.0943265	0.0685408	-0.0189125	0.708769	0.875295	0.280377	0.880903
ENSMUST00000154246	RIKEN cDNA 2810430I11 gene	2810430I11Rik	0.102236	0.0412887	-0.0003335	0.99453	-0.0392975	0.421273	0.261336	0.998147	0.709515
NR_033474	RIKEN cDNA 2810433D01 gene	2810433D01Rik	0.033236	0.635457	-0.315375	6.12758e-05	-0.056748	0.419668	0.871524	0.00223112	0.708356
NR_040562	RIKEN cDNA 2810442N19 gene	2810442N19Rik	0.074159	0.103829	0.093221	0.0430084	-0.013911	0.756055	0.414708	0.212903	0.904639
NR_029441	RIKEN cDNA 2810454H06 gene	2810454H06Rik	-0.0166505	0.791631	-0.100502	0.116886	-0.0128375	0.838562	0.935526	0.376788	0.937948
ENSMUST00000138442	RIKEN cDNA 2810455O05 gene	2810455O05Rik	-0.146858	0.066462	-0.001709	0.982549	0.013296	0.864903	0.33348	0.993782	0.948327
NM_001144992	RIKEN cDNA 2810459M11 gene	2810459M11Rik	0.137195	0.0720578	-0.0885885	0.239262	-0.127635	0.0932698	0.347594	0.542117	0.325215
NR_045176	RIKEN cDNA 2810468N07 gene	2810468N07Rik	0.019925	0.696788	-0.022999	0.652987	0.067984	0.188575	0.897832	0.85361	0.475915
NR_045906	RIKEN cDNA 2810471M01 gene	2810471M01Rik	0.0031015	0.941881	0.0303385	0.477297	0.0141715	0.739226	0.983766	0.74574	0.896152
NM_001289661	RIKEN cDNA 2810474O19 gene	2810474O19Rik	-0.028174	0.456532	2.8e-05	0.999407	-0.173492	4.55818e-05	0.778603	0.999666	0.00170118
ENSMUST00000128569	RIKEN cDNA 2900005J15 gene	2900005J15Rik	0.067004	0.179581	-0.115661	0.0236723	-0.086716	0.0849717	0.533611	0.145544	0.30733
NR_045298	RIKEN cDNA 2900009J06 gene	2900009J06Rik	0.0504855	0.486723	-0.0450865	0.534221	-0.102055	0.164034	0.796054	0.782573	0.441528
NM_144518	RIKEN cDNA 2900011O08 gene	2900011O08Rik	0.0382365	0.240298	-0.0331645	0.307299	-0.0205985	0.524166	0.606207	0.610779	0.778722
NM_172884	RIKEN cDNA 2900026A02 gene	2900026A02Rik	0.053283	0.345471	0.191	0.00154334	0.205631	0.000738529	0.699929	0.0227153	0.0129418
NR_015489	RIKEN cDNA 2900041M22 gene	2900041M22Rik	0.0167475	0.606315	0.0989865	0.00402577	0.0237585	0.46557	0.858768	0.0444394	0.741384
ENSMUST00000139014	RIKEN cDNA 2900052L18 gene	2900052L18Rik	0.060354	0.399051	0.238318	0.00180498	0.253799	0.00098112	0.741206	0.0255008	0.015725
NR_015605	RIKEN cDNA 2900052N01 gene	2900052N01Rik	-0.0377915	0.161447	0.0350515	0.193202	-0.0277695	0.300491	0.508017	0.488734	0.603011
NR_045177	RIKEN cDNA 2900055J20 gene	2900055J20Rik	-0.0501495	0.619037	0.0743635	0.461873	0.0539845	0.592586	0.864107	0.734974	0.819362
NR_045365	RIKEN cDNA 2900057B20 gene	2900057B20Rik	0.0166415	0.73737	0.0953105	0.0608153	-0.0614645	0.220026	0.913234	0.261601	0.516514
NR_027901	RIKEN cDNA 2900060B14 gene	2900060B14Rik	0.0110995	0.832075	-0.0005655	0.991378	0.0766135	0.149103	0.948117	0.996592	0.420319
ENSMUST00000123840	RIKEN cDNA 2900072N19 gene	2900072N19Rik	0.0416065	0.0294613	-0.0323395	0.0864808	-0.0096375	0.602643	0.218917	0.319903	0.82444
NR_045299	RIKEN cDNA 2900076A07 gene	2900076A07Rik	0.047543	0.289141	0.00308	0.944819	-0.055821	0.214637	0.651427	0.980629	0.509878
NR_015468	RIKEN cDNA 2900079G21 gene	2900079G21Rik	-9.8e-05	0.997678	0.031729	0.349026	-0.062071	0.0716228	0.998899	0.649528	0.279206
XM_006540386	RIKEN cDNA 2900092C05 gene	2900092C05Rik	0.0014005	0.969592	0.0254475	0.489973	-0.0194195	0.597807	0.991184	0.753779	0.822414
NR_027891	RIKEN cDNA 2900092D14 gene	2900092D14Rik	0.0190005	0.638115	0.0236915	0.557907	-0.0150645	0.709059	0.872206	0.798739	0.881044
NR_024329	RIKEN cDNA 2900097C17 gene	2900097C17Rik	-0.020221	0.303437	0.026011	0.187692	-0.011587	0.553425	0.664206	0.48132	0.795482
NR_033215	glyceraldehyde-3-phosphate dehydrogenase pseudogene	3000002C10Rik	-0.0197645	0.809579	-0.322763	0.000334673	-0.230241	0.00760818	0.942027	0.00758092	0.0666247
NR_045451	RIKEN cDNA 3010001F23 gene	3010001F23Rik	0.029338	0.680813	-0.050451	0.480344	-0.069174	0.334687	0.891298	0.747614	0.636059
ENSMUST00000124754	RIKEN cDNA 3010003L10 gene	3010003L10Rik	0.0386065	0.271147	0.0387975	0.268823	-0.0902055	0.0130699	0.636856	0.573946	0.0951338
XR_378198	RIKEN cDNA 3010003L21 gene	3010003L21Rik	0.0279655	0.675392	0.0277065	0.678223	0.155615	0.0244121	0.888935	0.866525	0.142306
NM_026543	RIKEN cDNA 3010026O09 gene	3010026O09Rik	-0.006679	0.909216	0.022922	0.695832	0.154928	0.011488	0.974004	0.875636	0.0876704
NR_077224	RIKEN cDNA 3010033K07 gene	3010033K07Rik	-0.122229	0.100443	-0.008573	0.906523	0.051988	0.47793	0.409107	0.966251	0.748703
ENSMUST00000053604	RIKEN cDNA 3100002H09 gene	3100002H09Rik	-0.0526175	0.0721428	0.0529785	0.0702951	0.0081005	0.777111	0.347897	0.284612	0.912753
NR_045907	RIKEN cDNA 3100003L05 gene	3100003L05Rik	0.0060935	0.892855	0.0466265	0.306212	0.0257385	0.570229	0.968804	0.609751	0.806709
NM_025653	RIKEN cDNA 3110001I22 gene	3110001I22Rik	-0.0210625	0.453622	0.0207905	0.459429	0.0145325	0.604371	0.776887	0.73329	0.825483
NM_029623	RIKEN cDNA 3110002H16 gene	3110002H16Rik	-0.048654	0.120507	0.07992	0.0130376	0.072201	0.0238159	0.447512	0.0991578	0.140291
ENSMUST00000123904	RIKEN cDNA 3110004A20 gene	3110004A20Rik	-0.0425355	0.234581	0.0476115	0.184439	0.0098185	0.781802	0.599897	0.477747	0.914481
BC067033	RIKEN cDNA 3110006O06 gene	3110006O06Rik	-0.033435	0.464194	-0.030414	0.505249	-0.017464	0.701446	0.782755	0.764162	0.877747
ENSMUST00000113348	RIKEN cDNA 3110007F17 gene	3110007F17Rik	0.038317	0.508605	-0.000903	0.987533	0.018117	0.754065	0.808387	0.995499	0.903546
ENSMUST00000128578	RIKEN cDNA 3110009E18 gene	3110009E18Rik	0.013896	0.821192	-0.015719	0.798231	-0.037937	0.538154	0.944851	0.921613	0.786602
NR_045466	RIKEN cDNA 3110009F21 gene	3110009F21Rik	0.052871	0.144905	0.023456	0.512769	-0.029571	0.4101	0.48446	0.768759	0.701361
XR_404370	RIKEN cDNA 3110009M11 gene	3110009M11Rik	0.04347	0.437133	0.134877	0.0198296	0.114166	0.046309	0.76718	0.130552	0.215559
NR_045908	RIKEN cDNA 3110015C05 gene	3110015C05Rik	0.0177645	0.668536	0.0203845	0.623352	-0.0397475	0.340534	0.886161	0.837202	0.641581
ENSMUST00000082269	RIKEN cDNA 3110018I06 gene	3110018I06Rik	0.003025	0.950598	-0.00079	0.98709	-0.070285	0.155827	0.986482	0.995337	0.430907
NR_030776	RIKEN cDNA 3110021A11 gene	3110021A11Rik	-0.030298	0.670059	-0.0037	0.958452	0.0782	0.274883	0.886602	0.985392	0.578167
NM_001254730	RIKEN cDNA 3110021N24 gene	3110021N24Rik	0.125697	0.0994927	0.083403	0.269303	0.089169	0.238155	0.407299	0.574409	0.538313
NM_178399	RIKEN cDNA 3110035E14 gene	3110035E14Rik	-0.034017	0.36585	-0.030797	0.412489	0.03146	0.402596	0.715961	0.699939	0.695164
NR_040725	RIKEN cDNA 3110039I08 gene	3110039I08Rik	0.049321	0.592368	-0.127143	0.172274	0.010383	0.910086	0.850521	0.462475	0.964682
ENSMUST00000110746	RIKEN cDNA 3110039M20 gene	3110039M20Rik	-0.0249415	0.460305	0.0312595	0.355812	-0.0403745	0.234862	0.781107	0.655306	0.534529
XM_993996	RIKEN cDNA 3110040M04 gene	3110040M04Rik	-0.003242	0.924314	-0.002352	0.945051	-0.051141	0.139991	0.978286	0.980629	0.406626
NM_026077	RIKEN cDNA 3110040N11 gene	3110040N11Rik	-0.004051	0.937209	-0.020341	0.692733	0.018327	0.721768	0.982104	0.874389	0.887437
NM_001081343	RIKEN cDNA 3110043O21 gene	3110043O21Rik	-0.09407	0.0109839	0.074356	0.0409864	0.038957	0.2741	0.120856	0.206621	0.577411
NR_040438	RIKEN cDNA 3110045C21 gene	3110045C21Rik	-0.0603055	0.449451	-0.176584	0.0314231	0.0085175	0.914594	0.774495	0.173956	0.96617
NM_001166497	RIKEN cDNA 3110052M02 gene	3110052M02Rik	-0.0094625	0.905813	0.0598445	0.455991	-0.0070145	0.930103	0.973175	0.73133	0.972262
XR_381327	RIKEN cDNA 3110053B16 gene	3110053B16Rik	-0.02084	0.863875	0.081603	0.503273	0.118451	0.33292	0.959047	0.762535	0.634502
NR_045055	RIKEN cDNA 3110056K07 gene	3110056K07Rik	0.022322	0.61459	-0.096955	0.0338333	-0.109143	0.0177988	0.861845	0.18256	0.116735
ENSMUST00000108077	RIKEN cDNA 3110057O12 gene	3110057O12Rik	-0.0623025	0.376533	0.216796	0.00359364	0.229719	0.00217816	0.723791	0.0412224	0.0281009
NM_026622	RIKEN cDNA 3110057O12 gene	3110057O12Rik	0.045862	0.336037	0.137865	0.00583534	0.177933	0.000565011	0.691949	0.0578003	0.0105561
NM_199145	RIKEN cDNA 3110062M04 gene	3110062M04Rik	0.066147	0.209063	-0.002413	0.963043	0.007684	0.882713	0.57199	0.987336	0.955082
NR_027974	RIKEN cDNA 3110070M22 gene	3110070M22Rik	-0.005609	0.905543	-0.085279	0.0775678	0.030655	0.517835	0.973152	0.301407	0.774973
NM_028473	RIKEN cDNA 3110079O15 gene	3110079O15Rik	0.0273655	0.571627	0.0366865	0.449064	0.0033075	0.945372	0.840913	0.72579	0.979423
NM_028469	RIKEN cDNA 3110082I17 gene	3110082I17Rik	0.0337555	0.606388	-0.131587	0.0501929	0.0790035	0.231687	0.85879	0.232698	0.530636
NM_001256263	RIKEN cDNA 3110082J24 gene	3110082J24Rik	-0.004564	0.941543	0.044607	0.475125	-0.063282	0.312722	0.983618	0.744062	0.61551
ENSMUST00000180534	RIKEN cDNA 3110083C13 gene	3110083C13Rik	0.0780705	0.305161	-0.0535245	0.480329	-0.0474485	0.531234	0.665811	0.747614	0.782941
NR_030712	RIKEN cDNA 3110099E03 gene	3110099E03Rik	-0.0579845	0.172565	0.0631505	0.138341	-0.0079615	0.849536	0.523344	0.412037	0.941959
NR_045888	RIKEN cDNA 3200001D21 gene	3200001D21Rik	0.0436445	0.221975	0.0112925	0.749646	-0.114621	0.00241236	0.586889	0.899873	0.0302148
ENSMUST00000097608	RIKEN cDNA 3222401L13 gene	3222401L13Rik	0.206695	0.0331297	-0.247142	0.0119077	-0.055917	0.552669	0.232405	0.093187	0.795026
ENSMUST00000046994	RIKEN cDNA 3300002A11 gene	3300002A11Rik	0.151312	0.0244319	-0.281917	9.91133e-05	-0.0018205	0.97761	0.196143	0.00319342	0.99184
NM_027017	RIKEN cDNA 3300002I08 gene	3300002I08Rik	-0.0277195	0.581232	0.0400015	0.427104	0.0766105	0.132702	0.845903	0.710367	0.394929
NR_045079	RIKEN cDNA 3300005D01 gene	3300005D01Rik	0.0853095	0.0576518	-0.0145355	0.740225	-0.0449215	0.308679	0.312169	0.895571	0.611717
NM_001195097	RIKEN cDNA 3425401B19 gene	3425401B19Rik	-0.180489	0.207541	-0.338628	0.0212912	-0.002613	0.985278	0.570537	0.13636	0.994601
NM_026142	RIKEN cDNA 3632451O06 gene	3632451O06Rik	0.034593	0.6073	-0.021178	0.752765	0.12468	0.0698211	0.85895	0.901169	0.275056
NR_040281	RIKEN cDNA 3632454L22 gene	3632454L22Rik	0.0611335	0.0863667	-0.0104955	0.763863	0.0156375	0.654698	0.381542	0.905473	0.852055
NM_027510	RIKEN cDNA 3830403N18 gene	3830403N18Rik	-0.0699395	0.451919	0.0722485	0.437248	0.189682	0.0464334	0.775998	0.718085	0.215881
NM_001284383	RIKEN cDNA 3830406C13 gene	3830406C13Rik	0.0001685	0.99598	-0.20685	3.44132e-07	-0.132276	0.000316656	0.998623	4.83791e-05	0.00696643
NR_015471	RIKEN cDNA 3830408C21 gene	3830408C21Rik	0.017301	0.775914	-0.052013	0.394281	-0.066803	0.275475	0.928573	0.685124	0.578944
NM_027512	RIKEN cDNA 3830417A13 gene	3830417A13Rik	0.0413005	0.234186	0.0031105	0.927898	-0.0051575	0.880745	0.599569	0.974853	0.954283
NR_030715	RIKEN cDNA 3930402G23 gene	3930402G23Rik	0.0423035	0.344457	-0.0162165	0.715595	-0.0275775	0.53623	0.699192	0.885036	0.785773
NM_198651	RIKEN cDNA 4430402I18 gene	4430402I18Rik	0.0056325	0.883546	-0.149411	0.000388145	-0.0968865	0.0156381	0.966442	0.00845023	0.107066
NR_110333	RIKEN cDNA 4631405J19 gene	4631405J19Rik	-0.027811	0.486567	0.051743	0.199171	-0.001524	0.969483	0.796052	0.496165	0.988103
ENSMUST00000038450	RIKEN cDNA 4632404H12 gene	4632404H12Rik	-0.0128595	0.821187	-0.198826	0.00118995	-0.0913015	0.114723	0.944851	0.0188409	0.364911
ENSMUST00000181005	RIKEN cDNA 4632411P08 gene	4632411P08Rik	0.032622	0.473005	-0.031011	0.494988	-0.049246	0.280881	0.788509	0.757154	0.584087
NR_027985	RRS1 ribosome biogenesis regulator homolog pseudogene	4632415L05Rik	-0.0423405	0.451516	0.0063925	0.909148	-0.0491485	0.3828	0.775703	0.967441	0.679659
ENSMUST00000098305	RIKEN cDNA 4632427E13 gene	4632427E13Rik	-0.0278605	0.46686	-0.112573	0.00525481	-0.104034	0.00935621	0.784884	0.0536106	0.076048
NR_033631	RIKEN cDNA 4632428C04 gene	4632428C04Rik	-0.081639	0.273194	-0.094659	0.205205	0.066821	0.368473	0.63794	0.503079	0.666444
NM_001159572	RIKEN cDNA 4632428N05 gene	4632428N05Rik	0.0704405	0.300515	-0.158914	0.0232782	0.0759385	0.264939	0.661086	0.14411	0.567443
ENSMUST00000076791	RIKEN cDNA 4632433K11 gene	4632433K11Rik	-0.0025965	0.971294	0.0758125	0.29709	0.187113	0.0130682	0.991536	0.601897	0.0951338
ENSMUST00000053319	RIKEN cDNA 4731417B20 gene	4731417B20Rik	0.0287745	0.496135	-0.0283515	0.502449	0.0057215	0.892018	0.802146	0.76217	0.958934
ENSMUST00000180791	RIKEN cDNA 4731419I09 gene	4731419I09Rik	0.0239495	0.700216	0.0288015	0.643494	0.154706	0.0168251	0.899733	0.848234	0.11261
XR_389986	RIKEN cDNA 4732414G09 gene	4732414G09Rik	0.0001125	0.998013	-0.0830195	0.0724191	-0.0897115	0.0530913	0.998941	0.289565	0.23416
NR_015615	RIKEN cDNA 4732416N19 gene	4732416N19Rik	-0.030291	0.721393	0.094798	0.268127	0.122325	0.155331	0.907686	0.573434	0.429903
ENSMUST00000152384	RIKEN cDNA 4732418A04 gene	4732418A04Rik	-0.073774	0.268913	0.026346	0.690785	-0.025627	0.698788	0.634486	0.873126	0.876394
XR_405385	RIKEN cDNA 4732419C18 gene	4732419C18Rik	-0.039745	0.486716	0.047195	0.409499	-0.007054	0.901432	0.796054	0.697517	0.961763
ENSMUST00000097832	RIKEN cDNA 4732440D04 gene	4732440D04Rik	0.148228	0.000682505	-0.0047095	0.906649	0.106638	0.0111969	0.0185251	0.966251	0.0861408
XR_398543	RIKEN cDNA 4732440D04 gene	4732440D04Rik	0.08899	0.240774	0.1223	0.109884	-0.005228	0.944525	0.606968	0.36537	0.978742
ENSMUST00000151998	RIKEN cDNA 4732444A12 gene	4732444A12Rik	0.060458	0.1566	0.043558	0.304184	0.046251	0.275709	0.501551	0.60749	0.579283
ENSMUST00000132792	RIKEN cDNA 4732447D17 gene	4732447D17Rik	0.098974	0.0366288	-0.02309	0.615659	0.019882	0.665405	0.244739	0.832689	0.858601
NM_177717	RIKEN cDNA 4732456N10 gene	4732456N10Rik	-0.040118	0.446014	-0.032194	0.540247	-0.067369	0.203931	0.772969	0.787069	0.495522
ENSMUST00000180751	RIKEN cDNA 4732463B04 gene	4732463B04Rik	0.0434665	0.399317	0.0383665	0.456413	-0.0660975	0.202859	0.741271	0.731484	0.494029
AK076359	RIKEN cDNA 4732465J04 gene	4732465J04Rik	-0.123365	0.252649	-0.184479	0.0906676	-0.00518	0.961336	0.619421	0.328144	0.985245
NR_015569	RIKEN cDNA 4732471J01 gene	4732471J01Rik	0.130645	0.0221055	-0.100523	0.0739585	-0.022016	0.689271	0.184504	0.29325	0.871562
NR_073028	RIKEN cDNA 4732471J01 gene	4732471J01Rik	0.000573	0.994208	0.034495	0.662543	0.340568	0.000109061	0.998623	0.857969	0.00325935
ENSMUST00000181495	RIKEN cDNA 4732487G21 gene	4732487G21Rik	0.037496	0.450363	-0.084353	0.094617	0.034368	0.48876	0.77519	0.335567	0.755963
NR_040276	RIKEN cDNA 4732490B19 gene	4732490B19Rik	-0.019582	0.617705	-0.012253	0.754557	-0.136805	0.00119947	0.863671	0.901784	0.0184149
NR_045290	RIKEN cDNA 4732491K20 gene	4732491K20Rik	0.113629	0.124783	-0.208511	0.00658987	0.00233	0.974469	0.454348	0.0628363	0.990134
XR_405111	RIKEN cDNA 4831440D22 gene	4831440D22Rik	0.131534	0.0075764	0.0313545	0.504318	0.167795	0.000925816	0.0957988	0.763528	0.0151996
NR_030700	RIKEN cDNA 4831440E17 gene	4831440E17Rik	0.003579	0.939553	0.024484	0.604591	-0.055247	0.24622	0.982947	0.826095	0.547641
NM_029008	RIKEN cDNA 4833403I15 gene	4833403I15Rik	-0.035556	0.551496	0.016534	0.781422	0.108618	0.0745567	0.831293	0.913982	0.285321
NR_102285	RIKEN cDNA 4833411C07 gene	4833411C07Rik	-0.285466	0.00384012	0.224055	0.0204138	-0.227003	0.0189288	0.0616424	0.133023	0.121727
NR_045954	RIKEN cDNA 4833412C05 gene	4833412C05Rik	0.054931	0.389981	-0.062731	0.326994	-0.152542	0.0208718	0.734413	0.629414	0.129186
ENSMUST00000160270	RIKEN cDNA 4833413E03 gene	4833413E03Rik	-0.011766	0.73915	0.005398	0.87851	-0.012925	0.714574	0.914144	0.955424	0.883639
NR_045187	RIKEN cDNA 4833417C18 gene	4833417C18Rik	0.002922	0.955689	0.006732	0.898148	-0.010054	0.848417	0.987718	0.963256	0.941551
ENSMUST00000137539	RIKEN cDNA 4833418N02 gene	4833418N02Rik	0.002162	0.977221	0.001005	0.98941	-0.002428	0.974419	0.993045	0.995922	0.990134
NR_040328	RIKEN cDNA 4833419F23 gene	4833419F23Rik	0.064432	0.260769	-0.15147	0.0108713	0.040616	0.476036	0.626227	0.087607	0.748111
NM_001113550	RIKEN cDNA 4833420G17 gene	4833420G17Rik	0.018004	0.625612	0.061461	0.101613	-0.016374	0.657139	0.866641	0.349723	0.85348
NR_015501	RIKEN cDNA 4833422C13 gene	4833422C13Rik	0.145388	0.0247983	0.129907	0.0434468	-0.0347035	0.579514	0.197527	0.214099	0.812657
ENSMUST00000181252	RIKEN cDNA 4833422M21 gene	4833422M21Rik	-0.079618	0.182596	0.100685	0.0942755	-0.112505	0.0627608	0.537273	0.334926	0.258519
NM_001081664	RIKEN cDNA 4833423E24 gene	4833423E24Rik	-0.0606725	0.368001	-0.110715	0.104866	-0.0149715	0.823278	0.717285	0.355345	0.931292
AK014756	RIKEN cDNA 4833423F13 gene	4833423F13Rik	0.0350575	0.698217	0.0399485	0.658719	-0.158228	0.0862124	0.898696	0.856172	0.31027
NM_029425	RIKEN cDNA 4833424O15 gene	4833424O15Rik	0.0022605	0.962146	-0.0285345	0.550098	0.0772265	0.111237	0.989209	0.793083	0.358677
NR_045459	RIKEN cDNA 4833427F10 gene	4833427F10Rik	0.041007	0.446126	0.006019	0.910603	-0.067523	0.212778	0.772973	0.968242	0.507114
ENSMUST00000170947	RIKEN cDNA 4833427G06 gene	4833427G06Rik	0.049935	0.429261	-0.172352	0.00904748	-0.012564	0.841711	0.761643	0.0777731	0.939253
NR_040732	RIKEN cDNA 4833428L15 gene	4833428L15Rik	-0.674775	4.76801e-13	-0.0771105	0.21747	-0.0814835	0.193044	8.79277e-10	0.517075	0.481039
BC030337	RIKEN cDNA 4833432E10 gene	4833432E10Rik	0.0273805	0.680365	-0.192671	0.00596524	-0.0640535	0.337724	0.891028	0.0586607	0.63888
XR_398433	RIKEN cDNA 4833438C02 gene	4833438C02Rik	-0.160096	0.0162652	0.002685	0.966507	0.007044	0.912289	0.152589	0.988677	0.965615
NM_001252645	RIKEN cDNA 4833439L19 gene	4833439L19Rik	0.064643	0.00238018	0.041952	0.0408412	0.065833	0.00201994	0.0446284	0.206112	0.0266829
NM_001009544	RIKEN cDNA 4921501E09 gene	4921501E09Rik	-0.0416435	0.217618	-0.0035225	0.916057	-0.0056685	0.86533	0.581713	0.970717	0.948402
NR_102341	RIKEN cDNA 4921504A21 gene	4921504A21Rik	0.153362	0.0680119	-0.0747465	0.365239	-0.145625	0.0824301	0.336996	0.663129	0.302067
NM_027600	RIKEN cDNA 4921504E06 gene	4921504E06Rik	0.0025715	0.940596	-0.0084285	0.807106	0.0649695	0.0660126	0.983349	0.924926	0.266105
XR_381951	RIKEN cDNA 4921507G05 gene	4921507G05Rik	0.100618	0.0051983	0.0205975	0.546264	-0.0237345	0.487255	0.0750307	0.790754	0.755167
NR_045827	RIKEN cDNA 4921507L20 gene	4921507L20Rik	0.0734575	0.337378	0.140367	0.0713673	-0.0419525	0.58212	0.693035	0.286989	0.814054
NM_027564	RIKEN cDNA 4921507P07 gene	4921507P07Rik	0.139955	0.0228721	-0.116994	0.0545359	0.105917	0.0803807	0.188021	0.244803	0.297443
NR_045802	RIKEN cDNA 4921508D12 gene	4921508D12Rik	-0.012677	0.70727	-0.013414	0.691139	-0.039819	0.242249	0.902296	0.873226	0.542706
ENSMUST00000061679	RIKEN cDNA 4921508M14 gene	4921508M14Rik	-0.018639	0.804394	-0.043688	0.56233	-0.066218	0.381295	0.939962	0.801357	0.677987
ENSMUST00000171278	RIKEN cDNA 4921509A06 gene	4921509A06Rik	-0.018481	0.694337	0.056987	0.229826	0.044038	0.351481	0.896744	0.531071	0.651165
NM_198655	RIKEN cDNA 4921509C19 gene	4921509C19Rik	-0.216625	0.0114373	-0.0277055	0.735157	-0.0319175	0.696834	0.124069	0.893832	0.875371
NR_045501	RIKEN cDNA 4921509O07 gene	4921509O07Rik	-0.00534	0.868519	-0.002285	0.94352	-0.025969	0.422807	0.96107	0.980365	0.710799
NR_045502	RIKEN cDNA 4921511C10 gene	4921511C10Rik	0.0424165	0.481912	0.106666	0.0823652	-0.0478485	0.428044	0.793598	0.311327	0.714175
NR_003646	high density lipoprotein (HDL) binding protein pseudogene	4921511C20Rik	-0.058993	0.114229	0.09693	0.0116009	-0.045129	0.223608	0.435442	0.0916089	0.520656
XM_006503604	RIKEN cDNA 4921511H03 gene	4921511H03Rik	0.0017845	0.957717	0.0680325	0.0492212	-0.0637065	0.0646603	0.98821	0.230127	0.263191
NR_045829	RIKEN cDNA 4921511I17 gene	4921511I17Rik	-0.028423	0.599803	-0.022439	0.678492	-0.091709	0.0962418	0.854799	0.866525	0.331127
NM_001201358	RIKEN cDNA 4921511M17 gene	4921511M17Rik	-0.0484005	0.112278	-0.0323845	0.28331	-0.0619855	0.0442454	0.432239	0.589054	0.209594
XR_403758	RIKEN cDNA 4921513H07 gene	4921513H07Rik	0.037444	0.102075	-0.018348	0.416445	0.00467	0.835442	0.411684	0.702478	0.936668
NR_038000	RIKEN cDNA 4921513I03 gene	4921513I03Rik	0.0333355	0.34839	0.0805785	0.0275667	-0.0036595	0.917509	0.702783	0.159862	0.967541
ENSMUST00000181450	RIKEN cDNA 4921514A10 gene	4921514A10Rik	0.052996	0.427324	0.032851	0.62174	0.122845	0.0709215	0.760135	0.836772	0.277737
NR_045711	RIKEN cDNA 4921515E04 gene	4921515E04Rik	0.0270555	0.341291	0.0184405	0.515169	0.0537245	0.0634673	0.696229	0.770601	0.26033
XR_397068	RIKEN cDNA 4921517D16 gene	4921517D16Rik	0.28827	2.87712e-05	-0.139179	0.0266653	-0.0918885	0.13579	0.00192319	0.156816	0.399985
NM_183290	RIKEN cDNA 4921517D22 gene	4921517D22Rik	-0.0415445	0.247281	-0.0492225	0.172032	-0.0056895	0.872944	0.613633	0.462181	0.951395
ENSMUST00000159738	RIKEN cDNA 4921518J05 gene	4921518J05Rik	0.01555	0.790975	0.007877	0.893157	-0.089645	0.132457	0.93538	0.961314	0.394607
XR_381626	RIKEN cDNA 4921518K17 gene	4921518K17Rik	-0.0105955	0.835081	0.0648545	0.207488	-0.0393265	0.441454	0.949377	0.505773	0.723676
ENSMUST00000138105	RIKEN cDNA 4921522H14 gene	4921522H14Rik	0.0244865	0.45995	0.0074255	0.822087	-0.0140045	0.671781	0.780864	0.930598	0.861903
XR_404688	RIKEN cDNA 4921522P10 gene	4921522P10Rik	0.019962	0.660168	-0.017105	0.706256	0.030767	0.498779	0.88193	0.880643	0.763176
NM_025722	RIKEN cDNA 4921524J17 gene	4921524J17Rik	0.072245	0.0290586	0.124736	0.000374565	0.016488	0.607022	0.217212	0.0082618	0.827038
NM_027598	RIKEN cDNA 4921524L21 gene	4921524L21Rik	-0.0168315	0.576864	-0.0111235	0.711977	-0.0217035	0.472484	0.843699	0.883804	0.745748
NR_045061	RIKEN cDNA 4921525O09 gene	4921525O09Rik	-0.074564	0.0798085	-0.02474	0.553494	-0.023117	0.579693	0.36595	0.795345	0.81269
XM_486266	RIKEN cDNA 4921528I07 gene	4921528I07Rik	-0.048222	0.298362	-0.057943	0.212965	0.045892	0.321975	0.659116	0.511563	0.624585
NM_025733	RIKEN cDNA 4921530L21 gene	4921530L21Rik	-0.0002575	0.993055	0.0346285	0.246271	-0.0098835	0.73852	0.99833	0.550606	0.895734
NR_033782	RIKEN cDNA 4921531C22 gene	4921531C22Rik	-0.143977	0.0165956	-0.0168655	0.770179	-0.0455055	0.43228	0.154264	0.908225	0.716656
NR_045361	RIKEN cDNA 4921531P14 gene	4921531P14Rik	-0.0360375	0.470357	-0.0918705	0.0710763	-0.0940775	0.06484	0.786748	0.286296	0.263444
NR_033607	PRP18 pre-mRNA processing factor 18 homolog pseudogene	4921533I20Rik	-0.0527445	0.48155	0.0662515	0.377623	0.0406665	0.586848	0.793451	0.672527	0.816302
XR_379737	RIKEN cDNA 4921534H16 gene	4921534H16Rik	0.207039	0.0109296	0.0264085	0.734096	-0.188878	0.019354	0.120437	0.893709	0.123486
NM_026150	RIKEN cDNA 4921536K21 gene	4921536K21Rik	-0.0850705	0.286374	-0.0041645	0.958044	0.0689825	0.386026	0.649015	0.985196	0.682113
NM_027612	RIKEN cDNA 4921539E11 gene	4921539E11Rik	-0.01941	0.545444	0.012814	0.689362	-0.016064	0.616525	0.8286	0.872656	0.832321
AK013705	RIKEN cDNA 4922502B01 gene	4922502B01Rik	0.081481	0.0428032	0.035661	0.364175	0.049527	0.209976	0.266154	0.662041	0.50346
AK015021	RIKEN cDNA 4922502B01 gene	4922502B01Rik	0.010839	0.725164	0.017684	0.566807	-0.066613	0.0360732	0.909031	0.80436	0.183408
NM_199034	RIKEN cDNA 4922502D21 gene	4922502D21Rik	0.009102	0.885536	0.010833	0.863971	-0.05975	0.347587	0.966784	0.948836	0.64757
NR_046187	RIKEN cDNA 4922502H24 gene	4922502H24Rik	-0.072236	0.181946	0.019129	0.72063	0.070094	0.194928	0.536481	0.887657	0.484
NR_045149	RIKEN cDNA 4922502N22 gene	4922502N22Rik	0.022033	0.589056	0.039013	0.340903	-0.089674	0.0329158	0.849295	0.64183	0.173285
NR_045349	RIKEN cDNA 4930401C15 gene	4930401C15Rik	0.0026245	0.950092	0.0514395	0.2247	-0.0139395	0.739744	0.986395	0.52586	0.896408
ENSMUST00000139500	RIKEN cDNA 4930401G09 gene	4930401G09Rik	-0.006446	0.85745	0.065724	0.0733348	0.013243	0.712311	0.956962	0.291868	0.882722
NR_045942	RIKEN cDNA 4930401O10 gene	4930401O10Rik	0.0349075	0.460474	-0.0242205	0.607866	0.0138455	0.768996	0.781107	0.828055	0.909828
NR_045957	RIKEN cDNA 4930401O12 gene	4930401O12Rik	0.008917	0.790048	-0.001394	0.966783	-0.006038	0.85689	0.935251	0.988807	0.945197
NM_001080709	RIKEN cDNA 4930402F06 gene	4930402F06Rik	0.0031365	0.941678	0.0062995	0.883192	0.0214405	0.617595	0.983692	0.957302	0.832865
NR_045940	RIKEN cDNA 4930402F11 gene	4930402F11Rik	0.004531	0.881829	0.044204	0.152809	-0.003085	0.919376	0.965472	0.435375	0.968333
ENSMUST00000044766	RIKEN cDNA 4930402H24 gene	4930402H24Rik	0.0004405	0.991818	-0.0790985	0.0719181	0.0272265	0.527362	0.997839	0.288501	0.780917
NM_001270700	RIKEN cDNA 4930402K13 gene	4930402K13Rik	-0.011776	0.778869	0.11113	0.0113162	-0.0168	0.688893	0.929623	0.0901099	0.871284
ENSMUST00000147359	RIKEN cDNA 4930403D09 gene	4930403D09Rik	0.0425455	0.498293	-0.0453065	0.471024	-0.0631185	0.316928	0.803762	0.740961	0.619808
ENSMUST00000097355	RIKEN cDNA 4930403O15 gene	4930403O15Rik	0.0832955	0.307906	-0.114417	0.164004	-0.0507095	0.532896	0.668249	0.451051	0.78411
NR_040495	RIKEN cDNA 4930404A05 gene	4930404A05Rik	0.031834	0.536884	0.075277	0.14907	0.048387	0.349594	0.823288	0.428984	0.649506
NM_029105	RIKEN cDNA 4930404A10 gene	4930404A10Rik	0.0224405	0.616229	-0.0618775	0.171832	-0.155634	0.00123656	0.862831	0.461921	0.018846
NR_045941	RIKEN cDNA 4930404H11 gene	4930404H11Rik	0.133615	0.00619127	-0.0091725	0.842882	0.0041595	0.928365	0.0843897	0.939795	0.971904
ENSMUST00000109783	RIKEN cDNA 4930404H24 gene	4930404H24Rik	-0.056958	0.311765	0.008115	0.884603	0.109826	0.0555971	0.671879	0.957726	0.240672
ENSMUST00000125902	RIKEN cDNA 4930404I05 gene	4930404I05Rik	0.130732	0.00389245	0.04507	0.294519	0.028378	0.507264	0.0620693	0.5994	0.768656
NM_001014836	RIKEN cDNA 4930404N11 gene	4930404N11Rik	-0.0155245	0.767771	-0.131866	0.016029	0.0099635	0.849635	0.925123	0.113529	0.941978
NR_046307	RIKEN cDNA 4930405A10 gene	4930405A10Rik	-0.018875	0.6437	-0.077052	0.0649035	-0.063294	0.126525	0.874654	0.271116	0.38473
NR_040505	RIKEN cDNA 4930405A21 gene	4930405A21Rik	-0.0326935	0.432631	-0.0399185	0.339024	-0.0304945	0.463969	0.763897	0.640258	0.740352
ENSMUST00000132218	RIKEN cDNA 4930405D11 gene	4930405D11Rik	0.0272345	0.481419	-0.0097285	0.800847	0.0337855	0.383348	0.793381	0.922832	0.679942
ENSMUST00000159244	RIKEN cDNA 4930405H06 gene	4930405H06Rik	-0.058886	0.157112	0.011133	0.78627	-0.006221	0.879523	0.502173	0.91634	0.95378
NR_045350	RIKEN cDNA 4930405J17 gene	4930405J17Rik	0.0440685	0.510843	0.0798885	0.236469	0.0320965	0.631526	0.809243	0.539176	0.840373
XR_397577	RIKEN cDNA 4930405O22 gene	4930405O22Rik	-0.0126005	0.812983	0.0657505	0.22169	-0.125855	0.022711	0.943016	0.52189	0.136272
NR_040543	RIKEN cDNA 4930406D18 gene	4930406D18Rik	-0.0462465	0.374564	0.0473405	0.363497	-0.0932215	0.0782712	0.722479	0.661421	0.293501
XR_401910	RIKEN cDNA 4930407G08 gene	4930407G08Rik	0.070405	0.185044	0.039626	0.451892	0.008169	0.87629	0.540482	0.728265	0.952523
NM_001166475	RIKEN cDNA 4930407I10 gene	4930407I10Rik	-0.0401105	0.297428	-0.0557635	0.150281	0.0200355	0.600657	0.658639	0.43094	0.823772
ENSMUST00000021520	RIKEN cDNA 4930408O17 gene	4930408O17Rik	0.0353565	0.402778	0.0927695	0.0326942	-0.0354695	0.401291	0.743745	0.178255	0.694212
NR_040631	RIKEN cDNA 4930412B13 gene	4930412B13Rik	0.071582	0.142861	0.040022	0.407826	0.037697	0.435355	0.481943	0.695877	0.718419
NR_030693	RIKEN cDNA 4930412C18 gene	4930412C18Rik	-0.0686955	0.316393	-0.23005	0.00165016	-0.0471855	0.489727	0.67556	0.0238838	0.756899
NM_001281537	RIKEN cDNA 4930412D23 gene	4930412D23Rik	-0.0276745	0.531695	0.0656745	0.142684	0.0423545	0.340242	0.821048	0.418833	0.641507
ENSMUST00000139006	RIKEN cDNA 4930412F09 gene	4930412F09Rik	-0.0499835	0.241166	-0.0735805	0.0878825	0.0825475	0.0567917	0.607307	0.322613	0.243424
XR_379001	RIKEN cDNA 4930412F12 gene	4930412F12Rik	-0.19416	0.00782924	0.0027975	0.967853	-0.137926	0.0529967	0.0979827	0.989183	0.233875
ENSMUST00000146501	RIKEN cDNA 4930412L05 gene	4930412L05Rik	0.051433	0.113828	0.004672	0.883787	0.002806	0.930037	0.43481	0.957639	0.972262
ENSMUST00000130746	RIKEN cDNA 4930412M03 gene	4930412M03Rik	-0.0281675	0.601402	0.0537875	0.320937	0.0105555	0.844546	0.85527	0.624155	0.940251
NR_024257	RIKEN cDNA 4930412O13 gene	4930412O13Rik	0.020195	0.685138	-0.059306	0.237827	0.015527	0.755125	0.893172	0.54083	0.904153
NR_040694	RIKEN cDNA 4930413E15 gene	4930413E15Rik	0.0576815	0.0601689	0.0450325	0.138492	-0.0450985	0.137932	0.317398	0.41226	0.403618
NR_045883	RIKEN cDNA 4930413F20 gene	4930413F20Rik	0.0638355	0.305567	-0.0374805	0.545528	-0.184703	0.0047845	0.665989	0.790306	0.0487151
NR_045614	RIKEN cDNA 4930413G21 gene	4930413G21Rik	0.017408	0.684232	-0.067048	0.123048	-0.062871	0.147365	0.8927	0.387265	0.417864
NR_045759	RIKEN cDNA 4930413M19 gene	4930413M19Rik	0.031136	0.502376	0.02129	0.645935	0.096719	0.0423572	0.805271	0.849182	0.203572
NR_046011	RIKEN cDNA 4930414L22 gene	4930414L22Rik	0.135267	0.0641888	-0.140899	0.0543389	0.108035	0.135973	0.327633	0.244277	0.400183
NR_040294	RIKEN cDNA 4930414N06 gene	4930414N06Rik	0.039639	0.503143	0.045794	0.439695	0.016009	0.786294	0.805704	0.719524	0.915994
NM_028669	RIKEN cDNA 4930415F15 gene	4930415F15Rik	0.034302	0.322114	0.032348	0.350084	-0.058448	0.0957579	0.680844	0.650146	0.3304
NM_001033880	RIKEN cDNA 4930415L06 gene	4930415L06Rik	-0.0217765	0.419081	0.0129375	0.630182	0.0305865	0.258507	0.755112	0.841155	0.560573
NM_001201322	RIKEN cDNA 4930415O20 gene	4930415O20Rik	-0.039155	0.340307	-0.002897	0.943396	0.037972	0.354915	0.695251	0.980365	0.654048
XR_400168	RIKEN cDNA 4930417H01 gene	4930417H01Rik	-0.0626375	0.161531	0.0191975	0.663954	0.0755305	0.0933719	0.508178	0.858506	0.325462
NR_015527	RIKEN cDNA 4930417O13 gene	4930417O13Rik	-0.092336	0.342415	-0.049213	0.611237	-0.074124	0.444952	0.697195	0.829616	0.726087
NR_045806	RIKEN cDNA 4930417O22 gene	4930417O22Rik	0.069838	0.298328	-0.005513	0.934072	-0.065179	0.331256	0.659116	0.97718	0.632878
ENSMUST00000126936	RIKEN cDNA 4930418C01 gene	4930418C01Rik	0.059911	0.216466	0.036484	0.448596	0.03101	0.519067	0.580409	0.725401	0.775816
NR_040595	RIKEN cDNA 4930419G24 gene	4930419G24Rik	0.0035325	0.875819	0.0193565	0.394171	-0.0247125	0.278186	0.963469	0.685068	0.581943
AK019579	RIKEN cDNA 4930420G21 gene	4930420G21Rik	0.0593055	0.182982	0.0351585	0.426136	0.0183875	0.676274	0.537734	0.709538	0.863868
XR_402460	RIKEN cDNA 4930421P07 gene	4930421P07Rik	-0.016432	0.611058	0.038768	0.234008	0.03451	0.288438	0.86051	0.535917	0.591681
NR_038183	RIKEN cDNA 4930423M02 gene	4930423M02Rik	0.0118305	0.719024	0.0333245	0.313889	0.0379095	0.252918	0.906919	0.617303	0.554746
AK015192	RIKEN cDNA 4930423O20 gene	4930423O20Rik	-0.0502035	0.46731	-0.0436965	0.52659	-0.0084895	0.901823	0.785027	0.77809	0.961802
AK019583	RIKEN cDNA 4930425F17 gene	4930425F17Rik	0.762631	1.04847e-05	0.146662	0.331604	0.012269	0.93484	0.00094999	0.633504	0.974591
NR_038182	RIKEN cDNA 4930425K10 gene	4930425K10Rik	-0.005704	0.872804	0.067023	0.0661957	0.018625	0.601771	0.962233	0.273901	0.824307
NR_040545	RIKEN cDNA 4930425O10 gene	4930425O10Rik	0.0145865	0.693062	0.0601685	0.109451	0.0609675	0.104983	0.896288	0.364255	0.347558
ENSMUST00000180709	RIKEN cDNA 4930426I24 gene	4930426I24Rik	-0.0403885	0.5514	0.0393215	0.561913	0.0221605	0.743365	0.831293	0.801102	0.897984
NR_024323	RIKEN cDNA 4930426L09 gene	4930426L09Rik	0.0919875	0.197418	-0.0579475	0.413539	-0.105934	0.139181	0.557574	0.700486	0.405802
NM_134041	RIKEN cDNA 4930427A07 gene	4930427A07Rik	0.005072	0.925033	-0.004912	0.927391	-0.022529	0.676333	0.978466	0.97459	0.863878
NM_001033799	RIKEN cDNA 4930428D18 gene	4930428D18Rik	0.007968	0.766324	0.006078	0.820616	-0.023363	0.385767	0.924668	0.930058	0.681959
NR_045943	RIKEN cDNA 4930428E07 gene	4930428E07Rik	-0.0410855	0.260941	0.0195295	0.590547	0.0215605	0.552689	0.626322	0.818825	0.795026
NR_040730	RIKEN cDNA 4930428G15 gene	4930428G15Rik	0.088714	0.044742	0.103823	0.0200328	-0.020824	0.628402	0.272283	0.131277	0.838648
XR_383257	RIKEN cDNA 4930428N03 gene	4930428N03Rik	-0.036069	0.602914	-0.013004	0.850983	0.008618	0.900905	0.85635	0.943197	0.961476
NR_045871	RIKEN cDNA 4930428O21 gene	4930428O21Rik	-0.053754	0.183394	0.063522	0.11768	-0.008855	0.824444	0.538012	0.37793	0.931746
NR_027966	RIKEN cDNA 4930429B21 gene	4930429B21Rik	-0.0113585	0.804369	-0.0606075	0.191408	0.0585255	0.20675	0.939962	0.486395	0.499778
NR_040699	RIKEN cDNA 4930429D17 gene	4930429D17Rik	0.004889	0.900393	-0.063195	0.111964	0.053287	0.177975	0.971653	0.369248	0.460242
NR_033463	RIKEN cDNA 4930429F11 gene	4930429F11Rik	0.044313	0.180856	0.010727	0.743067	0.020444	0.532962	0.535183	0.897141	0.784136
AK142388	RIKEN cDNA 4930429F24 gene	4930429F24Rik	0.0459545	0.559702	-0.255711	0.00233362	0.107953	0.175167	0.835625	0.0303943	0.456524
NR_040734	RIKEN cDNA 4930429F24 gene	4930429F24Rik	-0.0287575	0.720972	-0.0207925	0.796139	0.0609235	0.450666	0.907512	0.9207	0.730677
NM_026248	RIKEN cDNA 4930430A15 gene	4930430A15Rik	-0.127718	0.00125265	-0.001444	0.968637	0.000227	0.995068	0.0286856	0.98961	0.99838
NM_001034856	RIKEN cDNA 4930430D24 gene	4930430D24Rik	-0.0087495	0.727328	-0.0134185	0.593249	-0.0392505	0.123672	0.909703	0.820178	0.37966
ENSMUST00000139214	RIKEN cDNA 4930430E12 gene	4930430E12Rik	-0.151554	0.00306464	-0.0897475	0.0681742	-0.0194265	0.686411	0.0534082	0.279452	0.869736
NM_175128	RIKEN cDNA 4930430F08 gene	4930430F08Rik	0.0203865	0.678155	-0.0303785	0.536927	-0.0577465	0.243745	0.890246	0.784666	0.544841
NR_045186	RIKEN cDNA 4930430F21 gene	4930430F21Rik	-0.0196025	0.536137	-0.0150655	0.634076	0.0648715	0.0459627	0.822988	0.843254	0.214502
NR_040729	RIKEN cDNA 4930430J02 gene	4930430J02Rik	-0.012524	0.780659	0.00944	0.833715	-0.005212	0.907703	0.930381	0.936339	0.96387
XR_168603	RIKEN cDNA 4930430O22 gene	4930430O22Rik	-0.065083	0.230279	-0.010699	0.842135	0.034278	0.524481	0.59619	0.939568	0.778855
NR_073013	RIKEN cDNA 4930431F12 gene	4930431F12Rik	-0.066886	0.128961	-0.017091	0.693672	-0.021387	0.62231	0.460838	0.875029	0.835134
NR_045059	RIKEN cDNA 4930431P03 gene	4930431P03Rik	0.0848535	0.24847	0.0861945	0.24121	0.0034525	0.962195	0.615025	0.544626	0.985424
ENSMUST00000181330	RIKEN cDNA 4930432B10 gene	4930432B10Rik	-0.0321645	0.632028	-0.0511755	0.447224	0.0396815	0.554993	0.869534	0.724543	0.796367
NR_045953	RIKEN cDNA 4930432J09 gene	4930432J09Rik	0.0304445	0.503816	0.0791095	0.0878216	-0.0081455	0.857639	0.806137	0.322613	0.94559
NM_001163752	RIKEN cDNA 4930432K21 gene	4930432K21Rik	0.090911	0.203614	0.059325	0.403708	-0.001027	0.98841	0.56582	0.692506	0.995646
ENSMUST00000132154	RIKEN cDNA 4930432L08 gene	4930432L08Rik	0.0127815	0.798346	-0.0212005	0.671978	-0.0388865	0.438706	0.937876	0.863064	0.721284
NM_001033814	RIKEN cDNA 4930432M17 gene	4930432M17Rik	0.025828	0.49425	-0.030088	0.426391	-0.063025	0.100606	0.800994	0.709858	0.339331
NR_040544	RIKEN cDNA 4930433B08 gene	4930433B08Rik	-0.0656175	0.0585503	-0.0057885	0.864135	0.0249615	0.462197	0.313886	0.948897	0.739204
ENSMUST00000171664	RIKEN cDNA 4930433I11 gene	4930433I11Rik	-0.200351	0.0304394	0.0770875	0.391731	-0.0310685	0.728831	0.222287	0.683585	0.890951
NR_027988	RIKEN cDNA 4930433N12 gene	4930433N12Rik	0.0218675	0.768102	-0.0576905	0.43829	-0.0010205	0.989015	0.925264	0.718564	0.995796
NR_046274	RIKEN cDNA 4930434J06 gene	4930434J06Rik	0.0086275	0.810398	-0.0094585	0.792551	-0.0041285	0.908571	0.942266	0.919166	0.964373
NM_029042	RIKEN cDNA 4930435E12 gene	4930435E12Rik	0.0400465	0.482698	0.0393185	0.490638	0.0225755	0.69162	0.793903	0.753996	0.873114
XM_003689172	RIKEN cDNA 4930438A08 gene	4930438A08Rik	-0.0173575	0.705576	0.0377995	0.412395	-0.0245905	0.592858	0.90156	0.699932	0.819385
NR_045961	RIKEN cDNA 4930438E09 gene	4930438E09Rik	-0.0139785	0.803635	0.0424765	0.451522	0.0344805	0.54055	0.939962	0.727999	0.787753
XR_398622	RIKEN cDNA 4930439A04 gene	4930439A04Rik	-0.004323	0.912023	-0.010506	0.788392	-0.021135	0.589809	0.974748	0.917292	0.817948
NR_040473	RIKEN cDNA 4930440C22 gene	4930440C22Rik	0.0041855	0.9111	0.0270255	0.472524	-0.0305575	0.417107	0.974631	0.742091	0.70656
NR_108098	RIKEN cDNA 4930440I19 gene	4930440I19Rik	-0.0204895	0.620524	-0.0568095	0.174669	-0.0086905	0.833438	0.864634	0.465573	0.935894
NR_040501	RIKEN cDNA 4930441J16 gene	4930441J16Rik	0.0272805	0.501555	0.0664615	0.106841	0.0505855	0.216193	0.804778	0.358878	0.512009
ENSMUST00000056086	RIKEN cDNA 4930442H23 gene	4930442H23Rik	0.105052	1.13877e-05	0.0007255	0.97215	0.0036605	0.860205	0.00100282	0.990476	0.946574
NR_015596	RIKEN cDNA 4930442L01 gene	4930442L01Rik	-0.025068	0.489744	0.034455	0.343861	-0.010359	0.774707	0.797873	0.644854	0.911923
ENSMUST00000123423	RIKEN cDNA 4930443B20 gene	4930443B20Rik	0.0290915	0.702421	0.0553455	0.46851	0.137051	0.0779765	0.900546	0.739386	0.293078
NR_040504	RIKEN cDNA 4930443O20 gene	4930443O20Rik	0.01178	0.843641	0.042533	0.477811	-0.047489	0.428448	0.951748	0.746208	0.714503
ENSMUST00000146746	RIKEN cDNA 4930444E06 gene	4930444E06Rik	0.056392	0.271058	0.076952	0.135913	-0.0309	0.544059	0.636856	0.408248	0.789567
NR_038034	RIKEN cDNA 4930444F02 gene	4930444F02Rik	0.0921545	0.15423	-0.139931	0.0335573	-0.0355035	0.578475	0.498094	0.181634	0.811979
NM_053264	RIKEN cDNA 4930444G20 gene	4930444G20Rik	0.107024	0.272614	0.131927	0.178136	-0.04476	0.644059	0.637746	0.469904	0.846651
NR_045660	RIKEN cDNA 4930444M15 gene	4930444M15Rik	-0.0365255	0.407014	0.0403545	0.360133	-0.0291655	0.507179	0.747023	0.658702	0.768602
NM_001243238	RIKEN cDNA 4930444P10 gene	4930444P10Rik	-0.104304	0.0506048	0.0719385	0.171595	0.0433545	0.406094	0.29008	0.461558	0.698357
ENSMUST00000170085	RIKEN cDNA 4930445B16 gene	4930445B16Rik	-0.0109635	0.713441	0.0421405	0.16342	0.0080525	0.787277	0.904371	0.450312	0.9163
ENSMUST00000156925	RIKEN cDNA 4930445N08 gene	4930445N08Rik	0.0131085	0.808765	0.0085905	0.873951	-9.55e-05	0.998593	0.941735	0.953556	0.999319
XR_386401	RIKEN cDNA 4930445N18 gene	4930445N18Rik	-0.038571	0.246003	-0.003157	0.923638	-0.031866	0.3364	0.611942	0.973107	0.6375
NM_029113	RIKEN cDNA 4930447A16 gene	4930447A16Rik	0.153835	0.0432699	0.0835115	0.262926	0.131223	0.0823494	0.267827	0.568192	0.301993
NM_029444	RIKEN cDNA 4930447C04 gene	4930447C04Rik	0.0006305	0.991214	0.0390625	0.496513	-0.0651305	0.259606	0.99771	0.75786	0.561906
ENSMUST00000033525	RIKEN cDNA 4930447F04 gene	4930447F04Rik	-0.035562	0.375499	-0.005376	0.892851	0.02375	0.552734	0.723044	0.961291	0.795054
NR_045959	RIKEN cDNA 4930447J18 gene	4930447J18Rik	0.0222085	0.505088	0.0355145	0.288812	0.0108445	0.744249	0.806489	0.594111	0.89836
NR_046184	RIKEN cDNA 4930447K03 gene	4930447K03Rik	-0.019627	0.801252	-0.05416	0.488559	0.055518	0.477799	0.93916	0.752703	0.748703
XR_399544	RIKEN cDNA 4930447M23 gene	4930447M23Rik	0.025677	0.572178	0.000179	0.996851	0.048614	0.287637	0.841096	0.998763	0.590953
NR_045168	RIKEN cDNA 4930447N08 gene	4930447N08Rik	0.15517	0.00654061	-0.0411925	0.44845	-0.0084745	0.875601	0.0868977	0.725346	0.952401
NR_045960	RIKEN cDNA 4930448C13 gene	4930448C13Rik	0.0295755	0.397659	-0.0342645	0.327956	0.0322435	0.356923	0.740055	0.630527	0.655546
ENSMUST00000149958	RIKEN cDNA 4930448D08 gene	4930448D08Rik	0.039726	0.526047	0.078708	0.212739	0.087615	0.166501	0.818196	0.511362	0.444414
NR_046032	RIKEN cDNA 4930448F12 gene	4930448F12Rik	0.0183305	0.565733	0.0343205	0.284975	-0.0052465	0.86915	0.838067	0.590777	0.950167
NR_040700	RIKEN cDNA 4930448H16 gene	4930448H16Rik	0.034679	0.333877	0.068793	0.0598666	-0.019818	0.579119	0.690112	0.259189	0.812365
NR_040475	RIKEN cDNA 4930448I06 gene	4930448I06Rik	0.014897	0.676395	0.022723	0.525017	0.013125	0.712992	0.889358	0.777316	0.882897
NR_040696	RIKEN cDNA 4930448I18 gene	4930448I18Rik	0.063352	0.133612	-0.020495	0.622577	-0.045204	0.280775	0.467342	0.836954	0.583978
ENSMUST00000130699	RIKEN cDNA 4930448K12 gene	4930448K12Rik	0.134837	0.028759	-0.0011175	0.985041	-0.0380455	0.524439	0.215848	0.99475	0.778833
NR_004448	glyceraldehyde-3-phosphate dehydrogenase pseudogene	4930448K20Rik	0.0248195	0.702452	-0.0333795	0.607713	-0.0036995	0.954546	0.900546	0.828055	0.98274
ENSMUST00000181417	RIKEN cDNA 4930448N21 gene	4930448N21Rik	-0.0408835	0.274185	-0.0066635	0.857396	0.0011965	0.974255	0.638837	0.945757	0.990134
XR_396427	RIKEN cDNA 4930449C09 gene	4930449C09Rik	-0.0371055	0.225827	0.0004515	0.988119	-0.0423155	0.168497	0.591254	0.995569	0.447264
NR_045921	RIKEN cDNA 4930449E01 gene	4930449E01Rik	0.0139085	0.786294	0.0337535	0.511616	-0.0152175	0.766762	0.933512	0.768122	0.90927
NR_045319	RIKEN cDNA 4930449E18 gene	4930449E18Rik	0.055853	0.270969	0.02069	0.68122	0.054022	0.286729	0.636834	0.868197	0.590034
NM_001145435	RIKEN cDNA 4930451C15 gene	4930451C15Rik	0.183949	0.0303361	-0.536424	1.19358e-07	-0.089685	0.278957	0.222007	2.13822e-05	0.582452
ENSMUST00000130840	RIKEN cDNA 4930451E10 gene	4930451E10Rik	0.014363	0.655684	0.050285	0.124212	0.010583	0.742349	0.879613	0.389153	0.897621
NR_073370	RIKEN cDNA 4930451G09 gene	4930451G09Rik	0.145198	0.0425768	-0.062401	0.372248	0.073941	0.291462	0.265311	0.66802	0.594337
XM_006508347	RIKEN cDNA 4930451I11 gene	4930451I11Rik	-0.07033	0.123575	-0.013781	0.759116	-0.018069	0.687784	0.452472	0.903806	0.870389
NR_045433	RIKEN cDNA 4930452A19 gene	4930452A19Rik	-0.0262545	0.558917	0.0830305	0.0702491	0.0065125	0.884473	0.835178	0.284499	0.955745
AK016701	RIKEN cDNA 4930452B06 gene	4930452B06Rik	0.0307745	0.748815	-0.0553385	0.565384	0.11939	0.218719	0.917649	0.803407	0.515358
NR_045060	RIKEN cDNA 4930452G13 gene	4930452G13Rik	0.11853	0.0463191	-0.018776	0.745641	-0.017119	0.767382	0.277406	0.89806	0.90927
ENSMUST00000130177	RIKEN cDNA 4930452L02 gene	4930452L02Rik	0.095486	0.0360194	-0.059043	0.186435	-0.057172	0.200441	0.24258	0.48006	0.491724
NR_040629	RIKEN cDNA 4930452N14 gene	4930452N14Rik	0.026676	0.415437	-0.041521	0.207916	-0.0357	0.277529	0.753308	0.506215	0.581262
NM_001252013	RIKEN cDNA 4930453H23 gene	4930453H23Rik	0.071926	0.0775311	-0.021702	0.586888	-0.078217	0.055851	0.360784	0.816824	0.241174
ENSMUST00000076991	RIKEN cDNA 4930453N24 gene	4930453N24Rik	0.0438845	0.358398	0.0356445	0.454778	-0.0825385	0.0886784	0.711268	0.730395	0.315522
ENSMUST00000147594	RIKEN cDNA 4930453O03 gene	4930453O03Rik	-0.049921	0.0759978	0.014925	0.58828	-0.011075	0.687638	0.357201	0.817381	0.870352
NR_045968	RIKEN cDNA 4930455B14 gene	4930455B14Rik	0.036783	0.296221	0.041268	0.242143	-0.025688	0.463953	0.657453	0.545696	0.740352
NR_045352	RIKEN cDNA 4930455C13 gene	4930455C13Rik	0.064722	0.244046	0.045401	0.411577	-0.081298	0.145554	0.609976	0.699233	0.414904
NR_045381	RIKEN cDNA 4930455D15 gene	4930455D15Rik	-0.0074415	0.746296	0.0415105	0.0772955	0.0338895	0.146316	0.917001	0.300836	0.416132
NR_040570	RIKEN cDNA 4930455F16 gene	4930455F16Rik	0.00886	0.790486	0.068734	0.0450481	-0.015533	0.641716	0.935266	0.218649	0.845285
XR_140681	RIKEN cDNA 4930455G09 gene	4930455G09Rik	-0.04387	0.557268	-0.180771	0.0196874	-0.237071	0.00285617	0.834449	0.130065	0.0341498
NR_040596	RIKEN cDNA 4930455H04 gene	4930455H04Rik	0.0469275	0.360849	0.0277285	0.587834	0.144044	0.00735789	0.712741	0.81704	0.0651516
NR_045469	RIKEN cDNA 4930455J16 gene	4930455J16Rik	-0.014888	0.702682	0.004499	0.908085	0.014744	0.705417	0.900617	0.966803	0.879282
NR_045887	RIKEN cDNA 4930456L15 gene	4930456L15Rik	-0.0005965	0.989147	0.0308665	0.483032	0.0272635	0.535241	0.996842	0.749175	0.785337
XR_375859	RIKEN cDNA 4930459I23 gene	4930459I23Rik	0.0207245	0.601672	0.0181065	0.648201	-0.0138665	0.726616	0.8555	0.850754	0.889681
NR_046190	RIKEN cDNA 4930459L07 gene	4930459L07Rik	-0.040778	0.402231	0.051149	0.294755	0.020071	0.678998	0.74338	0.599625	0.865433
XR_397075	RIKEN cDNA 4930461C15 gene	4930461C15Rik	-0.013874	0.699265	0.050167	0.167685	0.006201	0.862802	0.8991	0.456292	0.947606
NR_040736	RIKEN cDNA 4930461G14 gene	4930461G14Rik	-0.0218175	0.563947	-0.0085885	0.819971	0.0857425	0.0280697	0.837724	0.929902	0.156303
NR_108059	RIKEN cDNA 4930463O16 gene	4930463O16Rik	0.046845	0.173166	0.003986	0.906531	-0.062082	0.0737742	0.524281	0.966251	0.283956
NR_027978	RIKEN cDNA 4930465K10 gene	4930465K10Rik	0.0431715	0.38848	0.0277405	0.578326	0.0076065	0.878622	0.733447	0.811999	0.953343
NR_045973	RIKEN cDNA 4930465M20 gene	4930465M20Rik	-0.0333285	0.300433	0.0270635	0.399228	-0.0394175	0.22206	0.66108	0.689158	0.519056
AK015513	RIKEN cDNA 4930466F19 gene	4930466F19Rik	0.0578745	0.587336	0.293878	0.00857406	-0.124607	0.246112	0.848134	0.0751669	0.547524
ENSMUST00000144105	RIKEN cDNA 4930466I24 gene	4930466I24Rik	-0.0409985	0.617775	-0.0057935	0.943688	-0.0615355	0.454859	0.863683	0.980365	0.733728
NR_045981	RIKEN cDNA 4930467D21 gene	4930467D21Rik	0.06876	0.283007	-0.016357	0.796906	-0.037709	0.553777	0.646243	0.921033	0.795715
NM_001039553	RIKEN cDNA 4930467E23 gene	4930467E23Rik	0.0817635	0.234005	-0.151284	0.0313855	-0.0339495	0.618316	0.599366	0.17384	0.83317
NR_045353	RIKEN cDNA 4930467K11 gene	4930467K11Rik	-0.043426	0.349962	-0.032005	0.489707	-0.073284	0.118765	0.703912	0.75352	0.370951
NM_001201395	RIKEN cDNA 4930468A15 gene	4930468A15Rik	-0.0031415	0.90893	-0.0119485	0.663904	0.0250085	0.365227	0.974004	0.858506	0.663915
NM_001195189	RIKEN cDNA 4930469G21 gene	4930469G21Rik	0.0145115	0.679088	0.0218085	0.534731	-0.0733765	0.0419667	0.890835	0.782916	0.202377
ENSMUST00000141450	RIKEN cDNA 4930469K13 gene	4930469K13Rik	-0.016023	0.67157	-0.050183	0.189009	-0.046832	0.219559	0.887332	0.483111	0.515865
NR_045764	RIKEN cDNA 4930470H14 gene	4930470H14Rik	0.0051025	0.890335	-0.0339535	0.361634	-0.0623835	0.0981942	0.968368	0.66014	0.334845
NR_027825	RIKEN cDNA 4930470P17 gene	4930470P17Rik	0.0162525	0.512369	0.0470375	0.06345	-0.0422465	0.0940114	0.809941	0.267728	0.326638
NR_046192	RIKEN cDNA 4930471C04 gene	4930471C04Rik	0.0786275	0.13877	-0.0433275	0.409637	-0.0111725	0.830885	0.475778	0.697672	0.934467
ENSMUST00000180815	RIKEN cDNA 4930471D02 gene	4930471D02Rik	0.001289	0.972493	0.056336	0.137864	-0.004617	0.901714	0.991962	0.411465	0.961763
NR_015571	RIKEN cDNA 4930471G03 gene	4930471G03Rik	-0.0201595	0.749635	-0.0702925	0.269597	0.0043935	0.944516	0.917897	0.574762	0.978742
NR_045460	RIKEN cDNA 4930471L23 gene	4930471L23Rik	-0.019866	0.504286	0.037997	0.205227	0.011679	0.694043	0.806294	0.503079	0.87379
NR_045980	RIKEN cDNA 4930471M09 gene	4930471M09Rik	0.045619	0.197671	-0.006651	0.849327	0.004158	0.905445	0.557885	0.942461	0.963145
NR_040348	RIKEN cDNA 4930473A02 gene	4930473A02Rik	0.001088	0.979862	0.00403	0.925513	0.030145	0.485812	0.9941	0.973917	0.754456
ENSMUST00000161975	RIKEN cDNA 4930473D10 gene	4930473D10Rik	-0.001299	0.95976	0.005286	0.837371	-0.005177	0.840677	0.988846	0.937623	0.938855
NR_045356	RIKEN cDNA 4930473O22 gene	4930473O22Rik	-0.0528135	0.103741	0.0223925	0.483657	0.0679425	0.0385655	0.414666	0.7496	0.192398
NR_045398	RIKEN cDNA 4930474G06 gene	4930474G06Rik	-0.0556105	0.229926	0.0656195	0.158209	0.0369845	0.422008	0.595733	0.443436	0.710218
ENSMUST00000132822	RIKEN cDNA 4930474H06 gene	4930474H06Rik	0.0217105	0.683469	-0.0893765	0.0992461	0.0895105	0.0987592	0.89241	0.345017	0.335681
NR_045712	RIKEN cDNA 4930474H20 gene	4930474H20Rik	0.0578545	0.117532	-0.0055445	0.878716	0.0518615	0.159205	0.442137	0.955424	0.435011
NR_027986	RIKEN cDNA 4930474M22 gene	4930474M22Rik	0.0168765	0.709352	0.0545415	0.232592	0.0989685	0.0340685	0.902889	0.533961	0.176712
NM_175008	RIKEN cDNA 4930474N05 gene	4930474N05Rik	-0.0276625	0.612473	0.0656005	0.23348	0.0404005	0.460332	0.860968	0.53502	0.737841
NR_038130	RIKEN cDNA 4930474N09 gene	4930474N09Rik	0.032145	0.53012	-0.03108	0.543764	0.000346	0.994593	0.82032	0.789157	0.998127
ENSMUST00000181412	RIKEN cDNA 4930477E14 gene	4930477E14Rik	0.024944	0.538955	-0.01222	0.762959	0.046349	0.256659	0.824683	0.905294	0.558574
ENSMUST00000181875	RIKEN cDNA 4930478K11 gene	4930478K11Rik	0.066304	0.131636	0.011093	0.797791	0.022966	0.59637	0.464153	0.92141	0.821705
NR_040569	RIKEN cDNA 4930478L05 gene	4930478L05Rik	-0.035093	0.573875	0.0281	0.652241	-0.002281	0.970777	0.842166	0.853198	0.988671
NR_046060	RIKEN cDNA 4930478P22 gene	4930478P22Rik	-0.009018	0.842212	-0.050801	0.266148	-0.091262	0.049888	0.951345	0.571372	0.225229
NR_046277	RIKEN cDNA 4930479D17 gene	4930479D17Rik	-0.073099	0.13707	0.141063	0.00578311	-0.089901	0.0695986	0.473295	0.0575192	0.274662
NM_001177966	RIKEN cDNA 4930480E11 gene	4930480E11Rik	-0.054849	0.0803241	0.031951	0.301504	-0.034586	0.263994	0.367454	0.605853	0.566322
NR_040768	RIKEN cDNA 4930480G23 gene	4930480G23Rik	-0.0074805	0.813656	0.0700855	0.0324611	0.0073455	0.816956	0.943016	0.177357	0.928527
NR_045463	RIKEN cDNA 4930480K15 gene	4930480K15Rik	-0.001884	0.972489	0.034069	0.533974	0.063085	0.252545	0.991962	0.782497	0.554394
XR_383550	RIKEN cDNA 4930480K23 gene	4930480K23Rik	0.0766395	0.216034	-0.209929	0.00144943	-0.0449935	0.46452	0.579802	0.0217623	0.740428
NR_046278	RIKEN cDNA 4930480M12 gene	4930480M12Rik	0.0158825	0.830218	0.0825185	0.26922	-0.0713565	0.338334	0.947773	0.574381	0.639435
NR_015545	RIKEN cDNA 4930481A15 gene	4930481A15Rik	0.077267	0.500612	-0.170274	0.142496	0.051217	0.654695	0.804262	0.418321	0.852055
XR_104791	RIKEN cDNA 4930481B07 gene	4930481B07Rik	-0.0354715	0.567278	-0.0169715	0.783937	0.0253575	0.682238	0.839086	0.915353	0.867146
NR_015603	RIKEN cDNA 4930483J18 gene	4930483J18Rik	-0.016358	0.572526	0.060554	0.0420284	0.022714	0.434217	0.841157	0.209841	0.717667
NR_045354	RIKEN cDNA 4930483K19 gene	4930483K19Rik	0.0305695	0.651678	0.0763695	0.262941	0.0016245	0.980834	0.878181	0.568192	0.993093
NR_046279	RIKEN cDNA 4930483O08 gene	4930483O08Rik	0.0416035	0.390319	-0.0751175	0.125168	0.0452015	0.351095	0.734615	0.39072	0.650907
XM_006514392	RIKEN cDNA 4930485B16 gene	4930485B16Rik	-0.0683985	0.233429	-0.199996	0.00111411	-0.0807675	0.161024	0.598853	0.0179575	0.437708
ENSMUST00000131378	RIKEN cDNA 4930486F22 gene	4930486F22Rik	0.0126195	0.67062	-0.0562795	0.0638136	-0.0345555	0.248032	0.886694	0.268459	0.549526
NR_045734	RIKEN cDNA 4930486I03 gene	4930486I03Rik	-0.0425155	0.10828	0.0298285	0.255515	0.0469055	0.0775555	0.424588	0.560134	0.292267
NM_178098	RIKEN cDNA 4930486L24 gene	4930486L24Rik	0.236984	0.0120919	0.0740315	0.414454	-0.0477215	0.597851	0.128465	0.701118	0.822414
NR_046191	RIKEN cDNA 4930487D11 gene	4930487D11Rik	-0.040984	0.364146	-0.006356	0.887446	-0.019239	0.668704	0.715108	0.959062	0.860343
NR_040601	RIKEN cDNA 4930487H11 gene	4930487H11Rik	0.0111265	0.858181	-0.0325345	0.601936	0.0602345	0.336401	0.957301	0.825014	0.6375
NR_040627	RIKEN cDNA 4930488B22 gene	4930488B22Rik	0.031298	0.32694	0.026541	0.404919	-0.006436	0.839218	0.68434	0.693685	0.938352
NR_026888	RIKEN cDNA 4930488L21 gene	4930488L21Rik	0.035258	0.244601	-0.003092	0.917954	0.041028	0.177173	0.61048	0.971347	0.459152
ENSMUST00000170486	RIKEN cDNA 4930488N24 gene	4930488N24Rik	0.021629	0.5009	0.032379	0.315535	-0.04101	0.205555	0.804262	0.619007	0.498079
XR_385406	RIKEN cDNA 4930488N24 gene	4930488N24Rik	0.119411	0.082409	0.050278	0.456766	0.051224	0.448408	0.373126	0.73163	0.728712
NR_045758	RIKEN cDNA 4930500F04 gene	4930500F04Rik	0.039939	0.297732	-0.038762	0.311985	-0.042108	0.272668	0.658925	0.6158	0.575743
ENSMUST00000180701	RIKEN cDNA 4930500F10 gene	4930500F10Rik	0.0257405	0.69072	-0.0523315	0.420181	-0.0071115	0.91238	0.895672	0.705901	0.965615
ENSMUST00000146553	RIKEN cDNA 4930500J02 gene	4930500J02Rik	0.0854085	0.00500011	-0.0010135	0.971888	-0.0517975	0.0780781	0.0731809	0.990453	0.293229
NR_040701	RIKEN cDNA 4930500L23 gene	4930500L23Rik	-0.0342425	0.41887	0.0514295	0.227334	0.0308885	0.465498	0.754953	0.528311	0.741353
ENSMUST00000159201	RIKEN cDNA 4930500M09 gene	4930500M09Rik	0.0326515	0.524617	-0.0047725	0.9257	0.0598325	0.246776	0.817132	0.974012	0.548216
NR_040737	RIKEN cDNA 4930502A04 gene	4930502A04Rik	-0.080241	0.184828	-0.023888	0.689713	0.047555	0.428256	0.540191	0.87272	0.714405
NR_046281	RIKEN cDNA 4930502E09 gene	4930502E09Rik	-0.020545	0.717253	0.010242	0.85664	0.011005	0.846094	0.906097	0.945622	0.94068
ENSMUST00000069209	RIKEN cDNA 4930502E18 gene	4930502E18Rik	-0.0822485	0.0290567	-0.0665075	0.0742582	-0.0088705	0.80769	0.217212	0.293976	0.924674
XM_006502224	RIKEN cDNA 4930503B20 gene	4930503B20Rik	-0.0069465	0.861684	-0.0445095	0.268287	-0.0099665	0.802648	0.95848	0.573607	0.923025
NM_029131	RIKEN cDNA 4930503E14 gene	4930503E14Rik	-0.033538	0.40323	0.053183	0.188227	-0.032804	0.413502	0.744051	0.481904	0.704068
NR_028310	eukaryotic translation initiation factor 3, subunit I pseudogene	4930503E24Rik	-0.0331115	0.334476	0.0130405	0.702302	0.125225	0.000716871	0.690718	0.878439	0.01264
NR_033598	gem (nuclear organelle) associated protein 8 pseudogene	4930503H13Rik	0.0013585	0.981363	0.0602955	0.303418	0.0668535	0.254644	0.994221	0.606975	0.556351
NM_172967	RIKEN cDNA 4930503L19 gene	4930503L19Rik	0.0430145	0.262437	0.16702	8.68662e-05	0.0388315	0.310912	0.628045	0.00293138	0.613682
NR_040477	RIKEN cDNA 4930503O07 gene	4930503O07Rik	-0.0093315	0.824387	0.0387185	0.359858	0.0071385	0.865183	0.945688	0.658584	0.948374
NM_207527	RIKEN cDNA 4930504O13 gene	4930504O13Rik	-0.0020625	0.940827	0.0596955	0.0372171	0.0062865	0.821061	0.983427	0.194427	0.930259
NM_001100394	RIKEN cDNA 4930505A04 gene	4930505A04Rik	0.051722	0.403717	-0.098896	0.11491	-0.043153	0.485367	0.744326	0.373787	0.754215
NR_045761	RIKEN cDNA 4930505G20 gene	4930505G20Rik	-0.069921	0.127538	0.029267	0.517955	0.062739	0.170176	0.458523	0.772976	0.449833
XR_377233	RIKEN cDNA 4930505K14 gene	4930505K14Rik	0.008153	0.800847	-0.019466	0.547831	-0.026149	0.420407	0.938949	0.791562	0.708932
ENSMUST00000175854	RIKEN cDNA 4930505M18 gene	4930505M18Rik	-0.0029975	0.96162	0.0077445	0.901066	-0.0759965	0.227217	0.98912	0.964537	0.525065
ENSMUST00000181820	RIKEN cDNA 4930505N22 gene	4930505N22Rik	-0.0322775	0.530781	0.0869525	0.096802	-0.0433485	0.400933	0.82032	0.340408	0.693858
ENSMUST00000142188	RIKEN cDNA 4930505O20 gene	4930505O20Rik	0.009103	0.878985	-0.037381	0.532874	-0.047048	0.433242	0.96438	0.781694	0.717367
NR_073374	RIKEN cDNA 4930506C21 gene	4930506C21Rik	0.0064505	0.891841	0.0044975	0.924464	0.0397835	0.403923	0.968648	0.973424	0.696304
NM_001114312	RIKEN cDNA 4930506M07 gene	4930506M07Rik	-0.181628	0.000210612	0.0152425	0.73139	0.0699905	0.120906	0.00800327	0.892563	0.375066
NR_027926	RIKEN cDNA 4930507D05 gene	4930507D05Rik	0.0971005	0.0149618	-0.0018325	0.961797	-0.0094645	0.804687	0.144724	0.98666	0.923557
NR_110449	RIKEN cDNA 4930507D10 gene	4930507D10Rik	0.010965	0.736816	0.033718	0.304602	0.007224	0.824694	0.913114	0.608002	0.931791
NR_045735	RIKEN cDNA 4930509E16 gene	4930509E16Rik	-0.0029775	0.959471	0.0120165	0.837548	-0.0290995	0.620036	0.988706	0.937736	0.833834
ENSMUST00000181206	RIKEN cDNA 4930509G22 gene	4930509G22Rik	-0.081421	0.169464	0.145329	0.0170102	0.111459	0.0629002	0.518836	0.117902	0.258857
NR_040547	RIKEN cDNA 4930509J09 gene	4930509J09Rik	-0.0141015	0.699291	0.0675575	0.0702871	0.0593275	0.110096	0.8991	0.284612	0.356984
NR_040663	RIKEN cDNA 4930509K18 gene	4930509K18Rik	0.0269735	0.653212	0.0135825	0.820823	-0.0840375	0.166657	0.878547	0.930124	0.444621
ENSMUST00000034550	RIKEN cDNA 4930510E17 gene	4930510E17Rik	0.08101	0.122736	0.021279	0.680492	0.009801	0.849429	0.450686	0.867739	0.941907
NR_045966	RIKEN cDNA 4930511A02 gene	4930511A02Rik	-0.0089895	0.855103	-0.0146455	0.766167	-0.0311755	0.527603	0.956044	0.90656	0.781055
NR_040761	RIKEN cDNA 4930511E03 gene	4930511E03Rik	0.0875845	0.050537	-0.0436375	0.320193	-0.0106625	0.806855	0.289853	0.62351	0.924419
NR_015494	RIKEN cDNA 4930511M06 gene	4930511M06Rik	0.0361165	0.436926	0.0018145	0.968713	0.0625175	0.182031	0.767073	0.98961	0.466237
ENSMUST00000155912	RIKEN cDNA 4930511O05 gene	4930511O05Rik	-0.0455255	0.2215	-0.0215495	0.559607	0.0168585	0.647782	0.586588	0.799678	0.848783
NR_033573	RIKEN cDNA 4930512B01 gene	4930512B01Rik	0.0353265	0.432819	0.0754075	0.0990361	0.0710385	0.119412	0.764014	0.344746	0.372272
ENSMUST00000133752	RIKEN cDNA 4930512H18 gene	4930512H18Rik	-0.0113115	0.738702	-0.0525575	0.127054	0.0115365	0.733708	0.913792	0.394106	0.893222
NR_045416	RIKEN cDNA 4930513D17 gene	4930513D17Rik	-0.0402095	0.147126	0.0047355	0.862451	0.0142395	0.603	0.487162	0.948358	0.824675
NR_015574	RIKEN cDNA 4930513N10 gene	4930513N10Rik	0.009888	0.858764	0.081246	0.149537	-0.135487	0.019016	0.95744	0.429855	0.122104
NM_029174	RIKEN cDNA 4930513O06 gene	4930513O06Rik	0.011382	0.760411	-0.014323	0.701283	0.008656	0.81656	0.922129	0.877969	0.928347
NR_040654	RIKEN cDNA 4930515B02 gene	4930515B02Rik	-0.0323825	0.40836	0.0553825	0.161131	0.0558285	0.157875	0.747914	0.447031	0.433358
NR_027872	RIKEN cDNA 4930515G01 gene	4930515G01Rik	0.074032	0.20827	-0.009183	0.874606	0.122274	0.0413014	0.57106	0.953773	0.200384
NR_003100	myc induced nuclear antigen pseudogene	4930515G16Rik	0.029311	0.482613	0.044658	0.286922	0.041779	0.318654	0.793903	0.592557	0.621411
NR_040632	RIKEN cDNA 4930515L03 gene	4930515L03Rik	-0.0038665	0.933613	0.0603975	0.198382	0.0518965	0.267656	0.981023	0.495402	0.570081
NR_045440	RIKEN cDNA 4930515L19 gene	4930515L19Rik	-0.018573	0.673834	-0.053937	0.225809	-0.010497	0.81182	0.888259	0.527112	0.926583
ENSMUST00000181600	RIKEN cDNA 4930516B21 gene	4930516B21Rik	0.065344	0.196362	0.070835	0.162193	-0.039916	0.4266	0.55635	0.448455	0.713325
ENSMUST00000138055	RIKEN cDNA 4930516K23 gene	4930516K23Rik	0.002223	0.912335	0.037375	0.0704876	0.029816	0.145711	0.974748	0.285049	0.415087
NR_040611	RIKEN cDNA 4930517E11 gene	4930517E11Rik	-0.0598995	0.107549	-0.0300155	0.413664	0.0621805	0.0952573	0.422939	0.700509	0.329176
XR_396103	RIKEN cDNA 4930517O19 gene	4930517O19Rik	0.147477	0.0641306	0.0581375	0.456384	0.129197	0.102951	0.327495	0.731481	0.343873
ENSMUST00000172700	RIKEN cDNA 4930518C09 gene	4930518C09Rik	-0.038528	0.555721	0.02848	0.662818	0.060449	0.356952	0.833502	0.857969	0.655546
ENSMUST00000099141	RIKEN cDNA 4930518I15 gene	4930518I15Rik	0.062371	0.269465	0.020067	0.720317	-0.1202	0.0373838	0.63531	0.887524	0.188482
NR_045364	RIKEN cDNA 4930518P08 gene	4930518P08Rik	-0.0051305	0.89125	0.0668825	0.0810516	0.0194085	0.605632	0.968492	0.308769	0.826222
ENSMUST00000181381	RIKEN cDNA 4930519A11 gene	4930519A11Rik	0.05663	0.0636197	-0.003422	0.908575	-0.020955	0.483395	0.326482	0.966996	0.752679
NR_045975	RIKEN cDNA 4930519D14 gene	4930519D14Rik	0.0127055	0.687654	0.0040155	0.898788	-0.0035795	0.909726	0.894558	0.963448	0.964682
NR_033601	pyruvate dehydrogenase E1 alpha 1 pseudogene	4930519F09Rik	-0.050778	0.117839	0.010361	0.745613	0.012418	0.697488	0.442745	0.89806	0.8757
XM_006528323	RIKEN cDNA 4930519F16 gene	4930519F16Rik	0.0017415	0.959041	0.0307935	0.36656	0.0107455	0.751492	0.988663	0.664236	0.901983
NR_040763	RIKEN cDNA 4930519F24 gene	4930519F24Rik	-0.0311085	0.30095	0.120899	0.000239462	-0.0214285	0.474402	0.661534	0.00595073	0.747024
NM_026263	RIKEN cDNA 4930519G04 gene	4930519G04Rik	0.00584	0.901323	0.010347	0.826161	0.008902	0.850115	0.971858	0.932465	0.942185
NR_045974	RIKEN cDNA 4930519H02 gene	4930519H02Rik	-0.0485	0.135475	0.05226	0.108573	-0.003608	0.910183	0.470752	0.362642	0.964682
ENSMUST00000143103	RIKEN cDNA 4930520K10 gene	4930520K10Rik	-0.008837	0.854771	0.001413	0.976647	0.043854	0.366354	0.95594	0.991897	0.664844
NR_040383	RIKEN cDNA 4930520O04 gene	4930520O04Rik	-0.004418	0.951694	-0.107965	0.14473	0.03679	0.614555	0.98666	0.422153	0.831721
NR_036596	RIKEN cDNA 4930520P13 gene	4930520P13Rik	0.036259	0.358509	0.033095	0.40152	0.069236	0.0841812	0.711314	0.690871	0.305768
ENSMUST00000131896	RIKEN cDNA 4930521C21 gene	4930521C21Rik	-0.0007675	0.982758	0.0557905	0.12242	-0.0314635	0.378252	0.994849	0.386143	0.675447
NR_040602	RIKEN cDNA 4930521E06 gene	4930521E06Rik	-0.0476275	0.325354	0.135269	0.00752773	-0.0115525	0.810257	0.6833	0.069085	0.926171
NM_001199090	RIKEN cDNA 4930522H14 gene	4930522H14Rik	-0.027651	0.433879	0.03433	0.332366	0.035135	0.321304	0.764679	0.634032	0.624068
ENSMUST00000031274	RIKEN cDNA 4930522N08 gene	4930522N08Rik	0.0095875	0.80721	0.0026285	0.946639	-0.0342235	0.386026	0.941235	0.981291	0.682113
NR_040665	RIKEN cDNA 4930522O17 gene	4930522O17Rik	0.129271	0.0951854	0.001613	0.983058	-0.077334	0.312116	0.399131	0.994001	0.615012
NM_001162896	RIKEN cDNA 4930523C07 gene	4930523C07Rik	0.12564	0.00539959	-0.0601	0.165254	-0.0558	0.196805	0.0769792	0.45281	0.486811
NR_040451	RIKEN cDNA 4930523O13 gene	4930523O13Rik	0.0228255	0.487958	0.0372605	0.260204	0.0021175	0.948527	0.79698	0.565019	0.980616
NM_026262	RIKEN cDNA 4930524B15 gene	4930524B15Rik	-0.0268135	0.404067	0.0171235	0.593072	0.0165105	0.606321	0.744821	0.820078	0.826752
NR_045661	RIKEN cDNA 4930524C18 gene	4930524C18Rik	-0.005234	0.86143	0.030058	0.319407	0.016352	0.58622	0.958333	0.622764	0.816026
ENSMUST00000046721	RIKEN cDNA 4930524J08 gene	4930524J08Rik	0.015114	0.817623	0.076218	0.249116	-0.053465	0.416636	0.944315	0.553696	0.706029
NM_001256259	RIKEN cDNA 4930524N10 gene	4930524N10Rik	-0.0090345	0.892414	0.0853405	0.206427	0.115722	0.0895697	0.968691	0.504482	0.317433
NR_045316	RIKEN cDNA 4930524O05 gene	4930524O05Rik	0.0466785	0.447977	0.0301915	0.622763	0.129961	0.0395549	0.773748	0.837025	0.195255
AK019696	RIKEN cDNA 4930524O07 gene	4930524O07Rik	-0.072218	0.170595	-0.013726	0.791944	0.094404	0.0758778	0.520472	0.919053	0.288266
ENSMUST00000161822	RIKEN cDNA 4930524O07 gene	4930524O07Rik	0.0070345	0.82307	0.0057975	0.853779	0.0092325	0.769225	0.945386	0.944401	0.909854
NR_040735	RIKEN cDNA 4930524O08 gene	4930524O08Rik	-0.040008	0.0915326	0.001239	0.957479	-0.06577	0.00718906	0.392646	0.98501	0.0641917
NR_040738	RIKEN cDNA 4930525D18 gene	4930525D18Rik	0.061411	0.153894	-0.036788	0.38868	0.016189	0.703248	0.497174	0.681347	0.878582
NR_045194	RIKEN cDNA 4930525G20 gene	4930525G20Rik	-0.01368	0.804012	-0.030285	0.58338	-0.001347	0.980497	0.939962	0.815204	0.992977
NM_001243943	RIKEN cDNA 4930525M21 gene	4930525M21Rik	-0.0129025	0.760581	0.0070235	0.868196	0.0151725	0.720164	0.922228	0.950795	0.886734
ENSMUST00000144718	RIKEN cDNA 4930526F13 gene	4930526F13Rik	0.0644655	0.330307	0.0253525	0.700229	-0.0711935	0.283028	0.686991	0.877772	0.586678
NR_027950	RIKEN cDNA 4930526I15 gene	4930526I15Rik	-0.03572	0.400977	0.033291	0.433467	0.166711	0.000332124	0.74281	0.715383	0.00721559
NR_045317	RIKEN cDNA 4930526L06 gene	4930526L06Rik	-0.085588	0.183701	0.058582	0.359693	-0.036097	0.571086	0.538428	0.658475	0.807084
ENSMUST00000130677	RIKEN cDNA 4930527A07 gene	4930527A07Rik	0.007153	0.877974	0.001233	0.978882	-0.067013	0.156079	0.963978	0.992688	0.431336
ENSMUST00000141593	RIKEN cDNA 4930527B05 gene	4930527B05Rik	-0.004878	0.908969	0.060804	0.159836	-0.051798	0.229387	0.974004	0.445284	0.528149
ENSMUST00000135700	RIKEN cDNA 4930527E20 gene	4930527E20Rik	0.0015035	0.976391	0.0412155	0.419351	0.0034525	0.945822	0.992866	0.705208	0.979668
NR_045809	RIKEN cDNA 4930527F14 gene	4930527F14Rik	-0.194401	0.048248	-0.102217	0.289475	0.0778815	0.418085	0.283333	0.594618	0.707185
NR_045395	RIKEN cDNA 4930527G23 gene	4930527G23Rik	0.0142015	0.616041	0.0414945	0.148096	0.0141915	0.616289	0.862732	0.427554	0.832321
XR_399151	RIKEN cDNA 4930527J03 gene	4930527J03Rik	0.05931	0.497087	-0.055664	0.523747	-0.24834	0.00678669	0.80254	0.776813	0.0618497
NR_028384	RIKEN cDNA 4930528A17 gene	4930528A17Rik	0.026566	0.636298	0.019013	0.734839	-0.096066	0.093173	0.871684	0.893832	0.325154
NR_045977	RIKEN cDNA 4930528D03 gene	4930528D03Rik	0.048082	0.293986	0.033125	0.467896	0.001838	0.967752	0.656069	0.738932	0.987599
XR_403873	RIKEN cDNA 4930528G23 gene	4930528G23Rik	0.0497965	0.186409	-0.0191315	0.607975	-0.0598165	0.114391	0.542761	0.828055	0.364522
NR_040516	RIKEN cDNA 4930528P14 gene	4930528P14Rik	0.0124815	0.851896	0.10196	0.133247	-0.0222085	0.739873	0.954603	0.404008	0.89653
NR_033593	zinc finger, BED domain containing 4 pseudogene	4930529C04Rik	0.0630045	0.453162	0.0949265	0.26074	0.0316815	0.705188	0.776446	0.565801	0.879282
ENSMUST00000131509	RIKEN cDNA 4930529I22 gene	4930529I22Rik	-0.0157325	0.590417	0.0005455	0.98508	-0.0282445	0.336066	0.849798	0.994755	0.637112
NR_040457	RIKEN cDNA 4930529K09 gene	4930529K09Rik	-0.056902	0.121086	0.000466	0.989697	-0.029614	0.414059	0.448299	0.995956	0.704574
NR_040537	RIKEN cDNA 4930529L06 gene	4930529L06Rik	0.007638	0.88083	0.053292	0.299151	-0.05134	0.31694	0.964918	0.603772	0.619808
ENSMUST00000133433	RIKEN cDNA 4930529M08 gene	4930529M08Rik	-0.009277	0.837526	-0.225832	1.37895e-05	-0.006817	0.88021	0.950223	0.000763783	0.953972
NR_040614	RIKEN cDNA 4930533B01 gene	4930533B01Rik	0.056557	0.261339	-0.051636	0.304421	-0.045764	0.361954	0.626729	0.607794	0.661032
AK015957	RIKEN cDNA 4930533L02 gene	4930533L02Rik	-0.019684	0.47342	-0.022194	0.419345	0.022404	0.414999	0.788572	0.705208	0.704998
NR_040478	RIKEN cDNA 4930533P14 gene	4930533P14Rik	0.0815555	0.0274023	0.0528465	0.144973	-0.0323225	0.368231	0.209729	0.422544	0.666246
ENSMUST00000148019	RIKEN cDNA 4930535C22 gene	4930535C22Rik	-0.0040345	0.902636	0.0344465	0.299872	0.0112965	0.732138	0.972152	0.604388	0.892664
ENSMUST00000131383	RIKEN cDNA 4930538E20 gene	4930538E20Rik	0.007727	0.836149	-0.046069	0.222246	-0.035777	0.341192	0.949715	0.522648	0.642115
NM_029198	RIKEN cDNA 4930538K18 gene	4930538K18Rik	0.240718	0.00346233	0.080594	0.301704	-0.005888	0.939404	0.057522	0.605917	0.976437
NR_040600	RIKEN cDNA 4930539C22 gene	4930539C22Rik	0.0439225	0.319429	0.0217905	0.61951	0.0330875	0.451884	0.678562	0.83552	0.731522
NM_172450	RIKEN cDNA 4930539E08 gene	4930539E08Rik	-0.0753435	0.0864383	-0.0083945	0.845406	-0.0221645	0.607246	0.381601	0.941089	0.827111
NR_030689	RIKEN cDNA 4930539J05 gene	4930539J05Rik	-0.0693945	0.208127	0.0022375	0.967263	-0.0537325	0.327598	0.570996	0.989105	0.63015
NR_040597	RIKEN cDNA 4930539M17 gene	4930539M17Rik	-0.0279715	0.536848	0.0107525	0.811921	0.0083195	0.853906	0.823288	0.927192	0.943694
NR_040598	RIKEN cDNA 4930539N22 gene	4930539N22Rik	-0.055471	0.207919	0.070869	0.110071	0.031983	0.464481	0.570905	0.365852	0.740428
NR_040746	RIKEN cDNA 4930540M03 gene	4930540M03Rik	-0.074465	0.145578	-0.001955	0.969063	0.039259	0.43802	0.485159	0.989645	0.720761
XR_378000	RIKEN cDNA 4930540M05 gene	4930540M05Rik	0.0072845	0.896238	0.0484245	0.388399	-0.0347435	0.534988	0.970303	0.681192	0.785201
ENSMUST00000171096	RIKEN cDNA 4930542C12 gene	4930542C12Rik	0.00533	0.86536	0.031448	0.320378	-0.031587	0.318274	0.959766	0.623533	0.62094
ENSMUST00000062438	RIKEN cDNA 4930542C16 gene	4930542C16Rik	0.048762	0.256325	-0.015323	0.719126	-0.033762	0.429741	0.621532	0.886843	0.715094
NR_040565	RIKEN cDNA 4930542C21 gene	4930542C21Rik	0.061527	0.108973	0.025327	0.503011	-0.02399	0.525684	0.425733	0.762396	0.779649
NR_040566	RIKEN cDNA 4930542D17 gene	4930542D17Rik	-0.338373	0.0203173	-0.267934	0.0624926	0.113101	0.422415	0.175323	0.265935	0.710407
NR_045978	RIKEN cDNA 4930543E12 gene	4930543E12Rik	-0.0113075	0.785412	0.0334085	0.422996	-0.0812175	0.0565347	0.933197	0.707756	0.242789
NM_001145537	RIKEN cDNA 4930544D05 gene	4930544D05Rik	0.052433	0.224074	0.012855	0.763415	-0.022094	0.605373	0.589523	0.905321	0.826154
NM_001161773	RIKEN cDNA 4930544G11 gene	4930544G11Rik	-0.019774	0.570845	0.032402	0.354816	0.003052	0.930134	0.84081	0.65441	0.972262
ENSMUST00000181184	RIKEN cDNA 4930544I03 gene	4930544I03Rik	0.034682	0.542686	-0.107227	0.065444	-0.017036	0.76447	0.826806	0.272141	0.908344
ENSMUST00000097982	RIKEN cDNA 4930544L04 gene	4930544L04Rik	0.0848795	0.00750486	-0.0047865	0.873956	0.0433595	0.156466	0.0951385	0.953556	0.432025
ENSMUST00000063230	RIKEN cDNA 4930544M13 gene	4930544M13Rik	0.0488285	0.168743	0.0344775	0.327962	-0.0106055	0.762082	0.517642	0.630527	0.907679
NR_045374	RIKEN cDNA 4930545E07 gene	4930545E07Rik	-0.00817	0.804724	-0.004088	0.901514	0.023804	0.472727	0.939996	0.964776	0.746035
NR_045357	RIKEN cDNA 4930545H06 gene	4930545H06Rik	-0.0161865	0.544435	0.0029785	0.910973	-0.0382265	0.15707	0.828305	0.968423	0.432753
NR_040517	RIKEN cDNA 4930545L23 gene	4930545L23Rik	0.0930935	0.101784	-0.0937165	0.0995968	0.0018815	0.973115	0.411466	0.345454	0.989748
NR_038051	RIKEN cDNA 4930546C10 gene	4930546C10Rik	0.0030575	0.953939	-0.0836675	0.120206	-0.0056175	0.915489	0.987348	0.382486	0.966513
ENSMUST00000131581	RIKEN cDNA 4930546G22 gene	4930546G22Rik	0.05603	0.229503	-0.016174	0.726248	-0.089432	0.0588596	0.59531	0.890031	0.248853
NR_040754	RIKEN cDNA 4930546K05 gene	4930546K05Rik	-0.036735	0.569116	-0.013676	0.831811	0.017081	0.790847	0.840246	0.935408	0.917888
NR_040514	RIKEN cDNA 4930547E08 gene	4930547E08Rik	-0.071649	0.0516234	0.00433	0.903844	0.043489	0.229677	0.293065	0.96548	0.528508
NR_040564	RIKEN cDNA 4930547E14 gene	4930547E14Rik	0.0135325	0.784457	-0.0035105	0.943407	0.0869005	0.0852674	0.932637	0.980365	0.307907
ENSMUST00000181590	RIKEN cDNA 4930547M16 gene	4930547M16Rik	0.173202	0.0175433	-0.253694	0.000833458	0.001174	0.986629	0.159954	0.0145322	0.995078
NR_045811	RIKEN cDNA 4930548G14 gene	4930548G14Rik	0.046475	0.0595761	-0.010938	0.649819	-0.045731	0.0635703	0.316844	0.851558	0.260521
ENSMUST00000031020	RIKEN cDNA 4930548H24 gene	4930548H24Rik	0.0326335	0.619328	0.0472385	0.472888	-0.0158255	0.809367	0.864159	0.742411	0.925708
NR_045462	RIKEN cDNA 4930548J01 gene	4930548J01Rik	0.023533	0.477981	-0.042619	0.202349	0.000136	0.996717	0.791501	0.499889	0.998724
NR_040656	RIKEN cDNA 4930548K13 gene	4930548K13Rik	-0.0269395	0.383739	0.0460905	0.140116	0.0725275	0.0230518	0.729649	0.414516	0.137574
ENSMUST00000046647	RIKEN cDNA 4930549C01 gene	4930549C01Rik	0.0485435	0.245966	0.0014805	0.971505	-0.0967365	0.0243558	0.611942	0.990421	0.142068
NR_045376	RIKEN cDNA 4930549G23 gene	4930549G23Rik	0.081078	0.0238707	0.087091	0.0157728	-0.031292	0.36864	0.193371	0.112177	0.666444
NM_029247	RIKEN cDNA 4930550C14 gene	4930550C14Rik	0.092835	0.168749	-0.139267	0.0421577	-0.145898	0.033758	0.517642	0.210319	0.17576
XR_395225	RIKEN cDNA 4930550C17 gene	4930550C17Rik	-0.001446	0.963923	-0.029785	0.354404	-0.022822	0.476869	0.989696	0.654236	0.748578
ENSMUST00000129114	RIKEN cDNA 4930550G17 gene	4930550G17Rik	0.038117	0.66593	-0.291092	0.0020453	-0.168148	0.0627632	0.885219	0.0279802	0.258519
ENSMUST00000118305	RIKEN cDNA 4930550L24 gene	4930550L24Rik	-0.030846	0.448066	-0.039651	0.330725	-0.023059	0.569943	0.773748	0.632952	0.806523
ENSMUST00000156086	RIKEN cDNA 4930551L18 gene	4930551L18Rik	-0.052614	0.352735	-0.055107	0.330671	0.047425	0.401697	0.706306	0.632952	0.694585
ENSMUST00000145585	RIKEN cDNA 4930551O13 gene	4930551O13Rik	-0.017106	0.713067	0.011395	0.806382	-0.041628	0.373053	0.904176	0.924679	0.670279
NR_040661	RIKEN cDNA 4930552N02 gene	4930552N02Rik	-0.0156695	0.683226	-0.0194375	0.612946	-0.0205365	0.59309	0.89239	0.830741	0.819597
NR_045318	RIKEN cDNA 4930552P12 gene	4930552P12Rik	0.0129525	0.81337	-0.0809955	0.145684	-0.0084235	0.877951	0.943016	0.424027	0.953179
NR_040567	RIKEN cDNA 4930553E22 gene	4930553E22Rik	0.046839	0.452374	0.064368	0.303434	-0.095296	0.130932	0.77626	0.606975	0.391747
BC062172	RIKEN cDNA 4930553J12 gene	4930553J12Rik	0.071272	0.100403	0.037227	0.384295	0.014588	0.732001	0.408997	0.678183	0.892614
ENSMUST00000057837	RIKEN cDNA 4930553M12 gene	4930553M12Rik	-0.0066235	0.827349	0.0437425	0.155465	0.0770835	0.0149251	0.946871	0.439204	0.103772
NR_040739	RIKEN cDNA 4930554C24 gene	4930554C24Rik	-0.00167	0.967834	0.045068	0.280425	-0.004706	0.909534	0.990575	0.585757	0.96467
ENSMUST00000126260	RIKEN cDNA 4930554G24 gene	4930554G24Rik	0.18345	0.0617936	0.0095515	0.920604	0.0992775	0.303774	0.321746	0.972013	0.606232
XR_391519	RIKEN cDNA 4930554H23 gene	4930554H23Rik	0.0023835	0.926562	-0.0069545	0.788073	-0.0110095	0.670671	0.978807	0.917181	0.861269
XR_401386	RIKEN cDNA 4930555A03 gene	4930555A03Rik	0.0688225	0.396787	-0.21919	0.00970803	-0.0376865	0.641464	0.739333	0.0813806	0.845202
NR_040633	RIKEN cDNA 4930555B11 gene	4930555B11Rik	-0.0636975	0.0387927	0.107953	0.000861664	-0.0188555	0.529516	0.252587	0.0149409	0.781991
XR_406434	RIKEN cDNA 4930555B12 gene	4930555B12Rik	0.063392	0.102622	0.003101	0.935154	-0.047463	0.217913	0.412619	0.977322	0.514352
ENSMUST00000033963	RIKEN cDNA 4930555F03 gene	4930555F03Rik	-0.0098795	0.800988	0.0530345	0.181292	-0.0122495	0.754689	0.939044	0.474022	0.903897
NM_175393	RIKEN cDNA 4930555G01 gene	4930555G01Rik	-0.090282	0.113063	0.015999	0.775133	-0.093519	0.101144	0.433474	0.910697	0.340405
XM_006517917	RIKEN cDNA 4930555G01 gene	4930555G01Rik	-0.137274	0.104673	0.0235595	0.776757	-0.0617135	0.459114	0.416757	0.91142	0.736942
ENSMUST00000135883	RIKEN cDNA 4930555J06 gene	4930555J06Rik	-0.116317	0.0110817	0.024354	0.578437	-0.088899	0.048019	0.121606	0.812055	0.220313
ENSMUST00000122821	RIKEN cDNA 4930555O08 gene	4930555O08Rik	0.037875	0.334943	-0.029431	0.452548	0.000649	0.986731	0.691242	0.728783	0.995079
NR_040506	RIKEN cDNA 4930556C24 gene	4930556C24Rik	0.008657	0.752348	0.078841	0.00639292	-0.040998	0.140836	0.9186	0.0615345	0.407807
NR_040655	RIKEN cDNA 4930556G01 gene	4930556G01Rik	-0.0198405	0.450741	0.0380145	0.152712	0.0119655	0.648396	0.775459	0.43526	0.84913
NR_045714	RIKEN cDNA 4930556J02 gene	4930556J02Rik	0.0379405	0.388952	-0.0099485	0.820422	-0.0023555	0.957122	0.733923	0.930058	0.983893
ENSMUST00000042344	RIKEN cDNA 4930556J24 gene	4930556J24Rik	-0.036883	0.548652	-0.020782	0.73496	-0.111891	0.0744977	0.829726	0.893832	0.285176
ENSMUST00000134422	RIKEN cDNA 4930556L07 gene	4930556L07Rik	0.044951	0.360195	0.077685	0.117954	0.053611	0.276333	0.712204	0.378182	0.579942
NR_045063	RIKEN cDNA 4930556M19 gene	4930556M19Rik	-0.0438895	0.242195	-0.195815	5.89779e-06	0.0172885	0.642331	0.608155	0.000406364	0.845674
ENSMUST00000138617	RIKEN cDNA 4930556N08 gene	4930556N08Rik	0.12986	0.0392918	-0.11425	0.0679612	-0.0297055	0.627604	0.253874	0.278763	0.838249
NR_045358	RIKEN cDNA 4930556N09 gene	4930556N09Rik	0.046453	0.0961187	0.031234	0.25818	0.077039	0.00749454	0.401362	0.56294	0.0660878
ENSMUST00000173677	RIKEN cDNA 4930556N13 gene	4930556N13Rik	0.096152	0.143088	0.095736	0.144775	0.00439	0.945883	0.482177	0.422165	0.979696
NM_029229	RIKEN cDNA 4930557A04 gene	4930557A04Rik	0.0537225	0.195623	0.0694105	0.0970587	-0.0218675	0.594749	0.555229	0.340722	0.820877
XR_382123	RIKEN cDNA 4930557F10 gene	4930557F10Rik	0.068985	0.0714822	0.038564	0.3061	-0.040542	0.282326	0.346604	0.609673	0.585727
NR_040703	RIKEN cDNA 4930557J02 gene	4930557J02Rik	0.034753	0.346678	0.024927	0.498396	-0.067989	0.070285	0.700844	0.759366	0.276127
NR_015490	RIKEN cDNA 4930558C23 gene	4930558C23Rik	0.006915	0.872619	0.058778	0.178373	-0.038995	0.368558	0.962233	0.470065	0.666444
NR_045441	RIKEN cDNA 4930558G05 gene	4930558G05Rik	0.064313	0.0916916	-0.034025	0.365379	0.014268	0.702925	0.393018	0.663281	0.878351
NR_037999	RIKEN cDNA 4930558J18 gene	4930558J18Rik	0.0045195	0.909472	-0.0276735	0.487719	-0.0020395	0.959074	0.974134	0.752313	0.984231
NM_001204904	RIKEN cDNA 4930558K02 gene	4930558K02Rik	-0.042409	0.37162	0.037583	0.42794	-0.072001	0.133271	0.72051	0.71084	0.395749
ENSMUST00000153818	RIKEN cDNA 4930562A09 gene	4930562A09Rik	0.0228785	0.65206	0.0048225	0.924176	0.0184495	0.716012	0.878236	0.973251	0.884372
NM_030192	RIKEN cDNA 4930562C15 gene	4930562C15Rik	-0.256237	1.87743e-06	0.057355	0.21197	-0.012388	0.785296	0.000277629	0.510389	0.915495
ENSMUST00000123894	RIKEN cDNA 4930562D21 gene	4930562D21Rik	0.015142	0.57553	0.074593	0.00851019	-0.01604	0.553199	0.843158	0.0748549	0.795482
NR_038030	RIKEN cDNA 4930562F07 gene	4930562F07Rik	0.294897	1.31454e-06	0.059143	0.252966	-0.077499	0.136653	0.000216395	0.557649	0.401506
NM_029252	RIKEN cDNA 4930563D23 gene	4930563D23Rik	0.0304715	0.49473	0.0101655	0.819294	0.0058905	0.894659	0.801337	0.929668	0.959818
NR_045379	RIKEN cDNA 4930563E18 gene	4930563E18Rik	0.0153785	0.551083	-0.0354955	0.173362	-0.0329395	0.205622	0.831293	0.46456	0.498131
NM_001163728	RIKEN cDNA 4930563E22 gene	4930563E22Rik	0.0404485	0.557669	0.0518055	0.45339	-0.158876	0.0258501	0.834587	0.729319	0.148073
NR_040704	RIKEN cDNA 4930563F08 gene	4930563F08Rik	0.082211	0.179979	-0.023114	0.702907	0.045608	0.453038	0.534261	0.878646	0.732348
XR_395879	RIKEN cDNA 4930563I02 gene	4930563I02Rik	-0.0094295	0.763641	-0.0231695	0.461413	0.0379915	0.230115	0.923438	0.734615	0.528971
NR_046193	RIKEN cDNA 4930563M20 gene	4930563M20Rik	0.0222225	0.718754	-0.0166195	0.787596	-0.0640405	0.302541	0.906901	0.916932	0.605043
NM_029230	RIKEN cDNA 4930564B18 gene	4930564B18Rik	-0.0001865	0.99485	0.0048735	0.866075	0.0200075	0.490083	0.998623	0.949823	0.756981
NM_029257	RIKEN cDNA 4930564C03 gene	4930564C03Rik	0.070609	0.106125	-0.041297	0.338827	-0.082075	0.0619571	0.41992	0.640086	0.256315
NM_029228	RIKEN cDNA 4930564D02 gene	4930564D02Rik	-0.0448215	0.116734	0.0379955	0.181508	-0.0066575	0.812667	0.440389	0.47429	0.927107
NR_040752	RIKEN cDNA 4930565D16 gene	4930565D16Rik	0.0393755	0.37417	-0.0109265	0.804232	-0.0274815	0.533935	0.72226	0.924208	0.784478
NR_040476	RIKEN cDNA 4930565N06 gene	4930565N06Rik	-0.0833615	0.109811	0.0177015	0.729755	0.0676685	0.191592	0.427438	0.891922	0.479836
ENSMUST00000130898	RIKEN cDNA 4930566F21 gene	4930566F21Rik	0.004756	0.910469	0.013969	0.741364	0.026669	0.529451	0.97447	0.896085	0.781991
AK016239	RIKEN cDNA 4930566N20 gene	4930566N20Rik	0.028033	0.48174	0.046421	0.246851	0.001103	0.97784	0.79354	0.551059	0.991907
NR_015535	RIKEN cDNA 4930567H12 gene	4930567H12Rik	0.078528	0.295007	-0.252872	0.0015639	-0.086357	0.250238	0.656634	0.0229532	0.551889
NM_001033807	RIKEN cDNA 4930567H17 gene	4930567H17Rik	0.058649	0.391715	-0.067784	0.323042	-0.140632	0.0448206	0.735207	0.625848	0.211424
NR_040576	RIKEN cDNA 4930567J20 gene	4930567J20Rik	0.008918	0.777558	0.007101	0.821987	-0.026818	0.397695	0.929157	0.930568	0.691346
NR_046010	RIKEN cDNA 4930567K20 gene	4930567K20Rik	0.013497	0.682666	0.042125	0.206522	0.037168	0.263873	0.892111	0.504636	0.566195
NM_029463	RIKEN cDNA 4930568D16 gene	4930568D16Rik	-0.012806	0.62848	-0.048801	0.0710974	-0.014444	0.5854	0.868235	0.286307	0.815621
NR_040755	RIKEN cDNA 4930568E12 gene	4930568E12Rik	0.0638605	0.358069	-0.0007455	0.991389	-0.0283495	0.681849	0.711058	0.996592	0.867003
NR_040480	RIKEN cDNA 4930568G15 gene	4930568G15Rik	-0.0280595	0.560369	0.0378335	0.433272	-0.0242475	0.614621	0.836142	0.71535	0.831729
ENSMUST00000036821	RIKEN cDNA 4930569F06 gene	4930569F06Rik	0.024917	0.501581	0.016544	0.654891	-0.049623	0.184831	0.804778	0.854097	0.470711
ENSMUST00000130431	RIKEN cDNA 4930570D08 gene	4930570D08Rik	-0.002032	0.962326	0.004065	0.92472	-0.017493	0.684615	0.989209	0.973502	0.868836
XR_384993	RIKEN cDNA 4930570E03 gene	4930570E03Rik	0.045143	0.110942	0.033312	0.235729	0.023438	0.401796	0.429916	0.538242	0.694585
NR_040398	RIKEN cDNA 4930570G19 gene	4930570G19Rik	-0.0083415	0.848049	-0.0686125	0.121155	-0.0183385	0.67388	0.95312	0.384124	0.862615
ENSMUST00000159273	RIKEN cDNA 4930570N18 gene	4930570N18Rik	0.0779885	0.263601	-0.0759235	0.276236	-0.102941	0.142589	0.629123	0.581667	0.410537
ENSMUST00000166902	RIKEN cDNA 4930570N19 gene	4930570N19Rik	-0.0124135	0.570855	-0.0335675	0.130649	-0.0405615	0.0697567	0.84081	0.399711	0.274969
NM_001145759	RIKEN cDNA 4930571K23 gene	4930571K23Rik	-0.0152675	0.622931	-0.0736355	0.0220984	-0.0842605	0.00956563	0.865481	0.139254	0.0773092
ENSMUST00000142914	RIKEN cDNA 4930571N24 gene	4930571N24Rik	0.0394045	0.352613	0.0356115	0.400355	-0.0602105	0.158801	0.706306	0.690115	0.434557
NR_045371	RIKEN cDNA 4930572K03 gene	4930572K03Rik	0.015457	0.656322	0.008022	0.817173	0.049804	0.156876	0.879921	0.928841	0.432551
NR_073011	spermatogenesis associated glutamate (E)-rich protein pseudogene	4930572O03Rik	-0.107689	0.171485	0.045714	0.557359	-0.01722	0.824712	0.521968	0.798337	0.931791
NR_045718	RIKEN cDNA 4930572O13 gene	4930572O13Rik	-0.052096	0.153441	0.007262	0.840065	-0.010758	0.765045	0.496633	0.938662	0.908608
AK016287	RIKEN cDNA 4930573C08 gene	4930573C08Rik	-0.0256525	0.630303	-0.0012935	0.980607	-0.0251365	0.637177	0.869086	0.993167	0.843025
NR_040620	RIKEN cDNA 4930573O16 gene	4930573O16Rik	0.130311	0.0228876	0.066376	0.233864	0.062246	0.263688	0.188031	0.535704	0.566162
ENSMUST00000151367	RIKEN cDNA 4930577H14 gene	4930577H14Rik	-0.009474	0.806647	0.084445	0.0344867	-0.015225	0.69427	0.940865	0.184876	0.873854
ENSMUST00000139771	RIKEN cDNA 4930577N17 gene	4930577N17Rik	-0.001142	0.982467	-0.024993	0.631107	0.070481	0.180493	0.994728	0.841828	0.464303
ENSMUST00000044188	RIKEN cDNA 4930578C19 gene	4930578C19Rik	-0.133087	0.142943	-0.103773	0.250579	0.380117	0.000133117	0.482028	0.555197	0.00376711
NR_045391	RIKEN cDNA 4930578E11 gene	4930578E11Rik	0.0005395	0.985751	0.0022795	0.939852	0.0115575	0.702314	0.995772	0.978563	0.878164
ENSMUST00000107984	RIKEN cDNA 4930578G10 gene	4930578G10Rik	0.153156	0.179745	0.188216	0.101354	0.182784	0.111225	0.533922	0.349123	0.358677
XR_392662	RIKEN cDNA 4930578G10 gene	4930578G10Rik	0.179569	0.110941	0.246126	0.0313673	-0.068765	0.535398	0.429916	0.173801	0.785337
NM_026359	RIKEN cDNA 4930578I06 gene	4930578I06Rik	0.0268815	0.550113	-0.0181235	0.686619	0.0283945	0.528012	0.830894	0.871126	0.781108
AK016303	RIKEN cDNA 4930578I07 gene	4930578I07Rik	0.0429395	0.20996	-0.0118055	0.727674	-0.0109505	0.746665	0.572794	0.890873	0.899737
XR_398073	RIKEN cDNA 4930578L24 gene	4930578L24Rik	-0.0238705	0.651043	-0.0141205	0.788842	-0.0164145	0.755597	0.877943	0.917565	0.904574
NR_045991	RIKEN cDNA 4930578M01 gene	4930578M01Rik	0.0698565	0.297656	-0.178999	0.0102948	0.0960665	0.154811	0.658858	0.084485	0.429292
NR_040575	RIKEN cDNA 4930578N18 gene	4930578N18Rik	0.027688	0.265268	0.005837	0.812796	0.015008	0.543473	0.630646	0.927538	0.789144
AK016314	RIKEN cDNA 4930579D07 gene	4930579D07Rik	-0.0878285	0.0493095	-0.0552005	0.20917	-0.0682125	0.122816	0.286759	0.507546	0.378108
XR_378127	RIKEN cDNA 4930579D09 gene	4930579D09Rik	0.0004285	0.99344	0.0554215	0.291353	-0.113168	0.0353481	0.998472	0.59622	0.181013
NM_001163385	RIKEN cDNA 4930579F01 gene	4930579F01Rik	0.0091235	0.806914	0.0242065	0.51774	0.0444105	0.238552	0.94102	0.772776	0.538998
NR_038053	RIKEN cDNA 4930579G18 gene	4930579G18Rik	0.0564455	0.370423	-0.0529705	0.400291	-0.122468	0.0568141	0.71929	0.690043	0.243456
NM_029482	RIKEN cDNA 4930579G24 gene	4930579G24Rik	-0.212596	0.00259427	0.0431895	0.514967	-0.0207225	0.754183	0.0476451	0.770534	0.903567
NR_029444	RIKEN cDNA 4930579K19 gene	4930579K19Rik	0.077796	0.21226	-0.019954	0.746519	-0.149727	0.0195505	0.575984	0.898505	0.124095
ENSMUST00000130943	RIKEN cDNA 4930579M01 gene	4930579M01Rik	-0.0442155	0.287936	0.0260505	0.529131	-0.0723795	0.0859349	0.650579	0.779223	0.309698
ENSMUST00000164687	RIKEN cDNA 4930579O11 gene	4930579O11Rik	-0.056152	0.261789	-0.002084	0.966484	0.108378	0.0342783	0.627357	0.988677	0.177458
NR_029475	RIKEN cDNA 4930581F22 gene	4930581F22Rik	-0.108658	0.0454936	-0.279081	5.60491e-06	-0.126287	0.0212824	0.274826	0.000389871	0.130645
XM_006543393	RIKEN cDNA 4930583I09 gene	4930583I09Rik	-0.02701	0.521168	0.036872	0.382323	-0.020123	0.632238	0.81534	0.676478	0.840642
NR_027879	RIKEN cDNA 4930583K01 gene	4930583K01Rik	0.082416	0.110412	-0.028685	0.572455	0.004005	0.937048	0.42866	0.807563	0.975575
NR_040612	RIKEN cDNA 4930583P06 gene	4930583P06Rik	0.027549	0.63329	-0.003595	0.950278	0.039428	0.495437	0.870354	0.982495	0.760401
BC049642	RIKEN cDNA 4930584F24 gene	4930584F24Rik	0.0254715	0.46807	-0.0200055	0.568193	0.0146395	0.67589	0.785756	0.805388	0.863761
XR_394960	RIKEN cDNA 4930586N03 gene	4930586N03Rik	0.128343	0.0019611	0.0408365	0.295013	0.0619325	0.115777	0.0394575	0.599783	0.366739
ENSMUST00000128588	RIKEN cDNA 4930587A21 gene	4930587A21Rik	0.060268	0.25609	0.074358	0.163105	0.005442	0.917585	0.62143	0.44996	0.967541
AK005807	RIKEN cDNA 4930588J15 gene	4930588J15Rik	0.0075625	0.827177	0.0389755	0.264534	-0.0031635	0.927212	0.946871	0.569502	0.971566
XR_384720	RIKEN cDNA 4930588K23 gene	4930588K23Rik	0.0040075	0.919341	-0.0423755	0.288068	-0.0165605	0.675964	0.977127	0.593477	0.863761
XR_140605	RIKEN cDNA 4930589L23 gene	4930589L23Rik	0.0209355	0.551404	2.45e-05	0.999442	0.0058765	0.866911	0.831293	0.999666	0.948921
ENSMUST00000129097	RIKEN cDNA 4930589P08 gene	4930589P08Rik	0.0574565	0.0599795	0.0284225	0.343101	-0.0558355	0.0672006	0.317224	0.64394	0.26906
NM_198668	RIKEN cDNA 4930590J08 gene	4930590J08Rik	9.55e-05	0.998288	-0.0374505	0.402298	-0.0356025	0.4257	0.999052	0.691487	0.712682
NR_040604	RIKEN cDNA 4930590L20 gene	4930590L20Rik	-0.0160565	0.650256	0.0219985	0.534985	0.0265525	0.454503	0.877583	0.783018	0.733392
NM_026596	RIKEN cDNA 4930591A17 gene	4930591A17Rik	-1.6e-05	0.999664	-0.007259	0.848591	-0.040444	0.291126	0.999856	0.942191	0.594002
NR_045070	RIKEN cDNA 4930592A05 gene	4930592A05Rik	-0.0558255	0.157821	0.0255815	0.512829	0.0546705	0.16636	0.502763	0.768774	0.444327
NR_033307	RIKEN cDNA 4930592I03 gene	4930592I03Rik	0.020768	0.642182	0.032699	0.465417	-0.008299	0.852513	0.874369	0.737484	0.942992
NR_045167	RIKEN cDNA 4930593A02 gene	4930593A02Rik	0.0159875	0.621902	0.0172725	0.594281	-0.0446195	0.173573	0.865048	0.820562	0.454401
NR_040753	RIKEN cDNA 4930593C16 gene	4930593C16Rik	0.0261035	0.451249	-0.0274485	0.428467	-0.0264155	0.445902	0.775612	0.711275	0.726734
NR_024017	G1 to S phase transition pseudogene	4930594C11Rik	-0.142909	0.179898	-0.0500015	0.635175	-0.238723	0.0283351	0.53419	0.843903	0.157409
ENSMUST00000100291	RIKEN cDNA 4930594M22 gene	4930594M22Rik	-0.0612045	0.497374	-0.11184	0.218369	0.0131515	0.883706	0.802836	0.517987	0.955514
XR_389697	RIKEN cDNA 4930594O21 gene	4930594O21Rik	0.0425795	0.337734	-0.0430745	0.33222	-0.10527	0.0215858	0.693293	0.633908	0.131862
XR_394862	RIKEN cDNA 4930595D18 gene	4930595D18Rik	0.023773	0.642593	0.022997	0.653453	-0.086105	0.0986826	0.874458	0.85364	0.335615
NM_173435	RIKEN cDNA 4930595M18 gene	4930595M18Rik	0.019281	0.594595	0.024161	0.505326	0.00211	0.953466	0.851828	0.764192	0.982307
NM_001033766	RIKEN cDNA 4930596D02 gene	4930596D02Rik	0.0032525	0.942056	-0.0214185	0.632719	-0.0381825	0.39588	0.983791	0.842612	0.689759
NR_108103	RIKEN cDNA 4930596I21 gene	4930596I21Rik	-0.0512435	0.396468	-0.0134125	0.823543	-0.0803785	0.186681	0.739177	0.931187	0.473385
XR_388597	RIKEN cDNA 4930597A21 gene	4930597A21Rik	0.0109185	0.785013	-0.0068185	0.864687	0.0240975	0.54794	0.933016	0.949019	0.791942
NR_045736	RIKEN cDNA 4930597G03 gene	4930597G03Rik	-0.109665	0.0264711	-0.0613835	0.203435	0.0595055	0.217297	0.205593	0.501075	0.513474
ENSMUST00000065878	RIKEN cDNA 4930597O21 gene	4930597O21Rik	-0.0527895	0.208272	0.0867585	0.0422582	-0.0550545	0.189836	0.57106	0.210653	0.477715
ENSMUST00000180742	RIKEN cDNA 4930598A11 gene	4930598A11Rik	0.0349665	0.511543	0.0253475	0.63369	0.105549	0.0529358	0.809941	0.842938	0.233751
NR_040479	RIKEN cDNA 4930598F16 gene	4930598F16Rik	0.03335	0.41784	0.067988	0.103425	0.008	0.845243	0.754828	0.353046	0.940325
NR_045813	RIKEN cDNA 4930599N23 gene	4930599N23Rik	0.06337	0.433308	-0.006235	0.938287	-0.115909	0.155882	0.76434	0.978159	0.430944
XR_406348	RIKEN cDNA 4931400O07 gene	4931400O07Rik	0.040108	0.30527	0.000882	0.98188	0.024567	0.528137	0.665811	0.993575	0.781213
NR_040608	RIKEN cDNA 4931402G19 gene	4931402G19Rik	-0.0047005	0.898405	0.0504795	0.175838	-0.0454655	0.22165	0.971274	0.467062	0.518601
NR_045306	RIKEN cDNA 4931403E22 gene	4931403E22Rik	0.0256535	0.609225	0.0305785	0.542625	0.0304035	0.544925	0.859821	0.788582	0.790009
NR_038172	RIKEN cDNA 4931403G20 gene	4931403G20Rik	0.0521775	0.222957	0.0258695	0.542525	-0.0213685	0.614644	0.587858	0.788516	0.831729
ENSMUST00000038250	RIKEN cDNA 4931403M11 gene	4931403M11Rik	0.0687035	0.189807	0.0693585	0.18572	-0.0257095	0.620055	0.547488	0.479175	0.833834
NM_028737	RIKEN cDNA 4931406B18 gene	4931406B18Rik	-0.0448475	0.263269	0.0296745	0.456955	0.0246295	0.536477	0.628836	0.731721	0.785841
NM_001199484	RIKEN cDNA 4931406C07 gene	4931406C07Rik	-0.080583	0.0279133	-0.136908	0.000411966	-0.058936	0.102466	0.211731	0.00882181	0.342835
ENSMUST00000147848	RIKEN cDNA 4931406G06 gene	4931406G06Rik	0.0298595	0.4956	0.0444835	0.31193	0.0124925	0.774984	0.801664	0.6158	0.911968
NR_033492	RIKEN cDNA 4931406H21 gene	4931406H21Rik	-0.0073845	0.904119	0.14204	0.0253278	-0.125518	0.0464838	0.972695	0.151909	0.215987
ENSMUST00000108074	RIKEN cDNA 4931406P16 gene	4931406P16Rik	0.009676	0.764272	-0.00912	0.777435	0.046007	0.159445	0.923785	0.911796	0.435342
NM_001033764	RIKEN cDNA 4931408C20 gene	4931408C20Rik	-0.006581	0.85931	0.013878	0.708772	0.046347	0.216746	0.957749	0.882276	0.512679
NR_040298	RIKEN cDNA 4931408D14 gene	4931408D14Rik	-0.0216045	0.558083	-0.0127625	0.728944	0.0723665	0.0553553	0.834758	0.891462	0.240026
NM_177676	RIKEN cDNA 4931409K22 gene	4931409K22Rik	0.0414355	0.231967	0.0235045	0.494818	-0.0096515	0.778647	0.597597	0.757113	0.913399
ENSMUST00000173637	RIKEN cDNA 4931413I07 gene	4931413I07Rik	0.0479355	0.476803	0.0444635	0.509094	-0.0512145	0.44741	0.790623	0.766593	0.727921
ENSMUST00000142068	RIKEN cDNA 4931413K12 gene	4931413K12Rik	0.003461	0.942616	-0.034279	0.477429	-0.028578	0.55323	0.983951	0.745872	0.795482
XM_006519619	RIKEN cDNA 4931414P19 gene	4931414P19Rik	-0.0140995	0.816405	0.140069	0.0259207	0.100155	0.105331	0.94388	0.153933	0.34827
ENSMUST00000068194	RIKEN cDNA 4931415C17 gene	4931415C17Rik	0.008945	0.886092	-0.184968	0.00509511	-0.015902	0.799043	0.966898	0.0524398	0.921119
NM_025737	RIKEN cDNA 4931417E11 gene	4931417E11Rik	-0.008441	0.831835	0.048116	0.230673	0.028648	0.472568	0.948117	0.532115	0.745822
NR_040593	RIKEN cDNA 4931419H13 gene	4931419H13Rik	0.060537	0.139421	0.025725	0.524776	-0.051067	0.210495	0.476751	0.777316	0.504087
NR_040561	RIKEN cDNA 4931420L22 gene	4931420L22Rik	0.010784	0.78769	0.093247	0.0245958	0.021514	0.591639	0.93423	0.149347	0.818837
XR_374842	RIKEN cDNA 4931422A03 gene	4931422A03Rik	0.0357185	0.290152	-0.0409635	0.226218	0.0256195	0.446299	0.652219	0.527282	0.726814
NM_027635	RIKEN cDNA 4931423N10 gene	4931423N10Rik	0.000598	0.989464	0.090549	0.051579	-0.061656	0.178846	0.997065	0.236646	0.461578
NM_001166394	RIKEN cDNA 4931428F04 gene	4931428F04Rik	-0.0462945	0.262319	-0.0925355	0.0288812	-0.109794	0.0104785	0.62786	0.165224	0.0824412
ENSMUST00000135245	RIKEN cDNA 4931428L18 gene	4931428L18Rik	0.0331815	0.460601	0.0444885	0.323982	-0.0336965	0.453724	0.781107	0.626655	0.732907
NM_001081121	RIKEN cDNA 4931429I11 gene	4931429I11Rik	-0.018481	0.739235	-0.162965	0.00544254	-0.00195	0.971961	0.914144	0.0549866	0.989352
NM_183104	RIKEN cDNA 4931429L15 gene	4931429L15Rik	0.0547085	0.104877	-0.0131945	0.690628	-0.0311125	0.350416	0.417191	0.873126	0.65034
NR_038004	RIKEN cDNA 4931429P17 gene	4931429P17Rik	0.029572	0.337614	-0.022303	0.468331	-0.023958	0.436233	0.693182	0.739284	0.719216
NR_046053	RIKEN cDNA 4931430N09 gene	4931430N09Rik	-0.0475205	0.461591	0.0598465	0.354889	0.0107505	0.867244	0.781317	0.65449	0.949074
NR_045183	RIKEN cDNA 4931431B13 gene	4931431B13Rik	0.192567	0.0061559	-0.004064	0.951362	-0.073968	0.270997	0.0840453	0.982877	0.573495
NR_045807	RIKEN cDNA 4931431C16 gene	4931431C16Rik	-0.0560995	0.45257	0.0657385	0.379452	-0.0508835	0.495381	0.77626	0.673824	0.76039
NM_027634	RIKEN cDNA 4931431F19 gene	4931431F19Rik	0.0594885	0.121732	-0.0018455	0.961057	-0.0099605	0.792237	0.449187	0.986256	0.918527
NM_176829	RIKEN cDNA 4931440F15 gene	4931440F15Rik	-0.109165	0.303465	0.038088	0.717809	0.062535	0.553564	0.664219	0.886341	0.795482
NR_045503	RIKEN cDNA 4931440J10 gene	4931440J10Rik	0.008208	0.863548	0.049378	0.304681	0.066913	0.166805	0.958852	0.608082	0.44466
NM_001145300	RIKEN cDNA 4931440L10 gene	4931440L10Rik	-0.009735	0.818096	-0.019369	0.647598	0.015704	0.71079	0.944757	0.850212	0.881994
NR_027955	RIKEN cDNA 4931440P22 gene	4931440P22Rik	-0.007828	0.916501	0.133793	0.0795164	0.010887	0.884078	0.976132	0.305645	0.955683
NM_172534	RIKEN cDNA 4932411E22 gene	4932411E22Rik	0.121955	0.0323881	0.209804	0.000495146	0.183189	0.00194295	0.230065	0.0100277	0.0258862
NM_177705	RIKEN cDNA 4932411N23 gene	4932411N23Rik	0.037133	0.232834	0.006355	0.836647	-0.035298	0.256287	0.598652	0.937372	0.55817
ENSMUST00000130331	RIKEN cDNA 4932412D23 gene	4932412D23Rik	0.0242455	0.473357	0.0399135	0.240705	0.0018675	0.955798	0.788509	0.544019	0.983337
ENSMUST00000147181	RIKEN cDNA 4932412D23 gene	4932412D23Rik	-0.023059	0.554449	0.087812	0.0291424	0.002336	0.952133	0.83302	0.166203	0.982017
NR_040521	RIKEN cDNA 4932412D23 gene	4932412D23Rik	-0.021217	0.363842	0.021486	0.357862	-0.044983	0.0590056	0.714869	0.657464	0.249236
NR_040764	RIKEN cDNA 4932413F04 gene	4932413F04Rik	0.0357235	0.400949	-0.0986105	0.0245848	-0.0145255	0.731645	0.742805	0.149338	0.892523
NR_028259	RIKEN cDNA 4932414J04 gene	4932414J04Rik	-0.0017215	0.954695	0.0204325	0.501469	0.0117465	0.698569	0.987583	0.761323	0.876321
NM_183113	RIKEN cDNA 4932414N04 gene	4932414N04Rik	-0.0393795	0.250041	0.0546935	0.113152	0.0213855	0.529508	0.616579	0.371213	0.781991
ENSMUST00000077153	RIKEN cDNA 4932415M13 gene	4932415M13Rik	0.0674405	0.32488	0.0079815	0.906624	-0.0019125	0.977575	0.683006	0.966251	0.99184
NR_029452	RIKEN cDNA 4932416H05 gene	4932416H05Rik	0.061801	0.27037	0.070305	0.211014	0.078371	0.164335	0.636291	0.509417	0.441793
NM_001002775	RIKEN cDNA 4932416K20 gene	4932416K20Rik	-0.000222	0.994572	-0.049554	0.134974	-0.042433	0.1987	0.998623	0.406949	0.489297
NM_177841	RIKEN cDNA 4932418E24 gene	4932418E24Rik	0.171603	0.0102442	-0.0750155	0.243944	-0.0749825	0.244147	0.115696	0.547917	0.545377
AK016534	RIKEN cDNA 4932422M17 gene	4932422M17Rik	-0.0215805	0.738037	0.0250705	0.697694	0.12801	0.053168	0.913585	0.876415	0.2344
NM_001085511	RIKEN cDNA 4932429P05 gene	4932429P05Rik	-0.0114855	0.761516	0.0428215	0.261761	0.0319505	0.400566	0.922409	0.566868	0.693455
ENSMUST00000180431	RIKEN cDNA 4932430I15 gene	4932430I15Rik	0.0775555	0.209014	0.0744305	0.227546	-0.0362075	0.55411	0.57199	0.528766	0.795916
XR_403979	RIKEN cDNA 4932431P20 gene	4932431P20Rik	0.038372	0.238114	-0.008394	0.794489	-0.008924	0.781845	0.603806	0.920046	0.914481
NR_027643	RIKEN cDNA 4932435O22 gene	4932435O22Rik	0.00413	0.902057	0.009883	0.768498	0.032593	0.334572	0.972037	0.907536	0.635957
NM_172679	RIKEN cDNA 4932438A13 gene	4932438A13Rik	0.023792	0.264529	0.029272	0.171719	-0.085231	0.000252736	0.630071	0.461702	0.00592616
NM_001163695	RIKEN cDNA 4932438H23 gene	4932438H23Rik	-0.0801715	0.190413	-0.0806865	0.187648	-0.0934415	0.128596	0.54846	0.481287	0.387917
NR_015588	RIKEN cDNA 4932441J04 gene	4932441J04Rik	0.0247645	0.469473	0.0418455	0.224719	0.0315315	0.358143	0.786259	0.52586	0.656711
AK016565	RIKEN cDNA 4932442E05 gene	4932442E05Rik	0.0212065	0.678566	0.0119845	0.814678	0.178811	0.00118081	0.890608	0.928053	0.018173
XM_006544593	RIKEN cDNA 4932442L08 gene	4932442L08Rik	0.0319835	0.390486	0.0199705	0.590653	-0.0578255	0.124809	0.734789	0.818937	0.381249
NM_001101519	RIKEN cDNA 4932443I19 gene	4932443I19Rik	-0.415091	7.57053e-05	-0.325819	0.00123843	-0.075994	0.4189	0.00397613	0.019364	0.707876
ENSMUST00000177130	RIKEN cDNA 4932443L11 gene	4932443L11Rik	0.092274	0.0442641	-0.106244	0.0216837	-0.036924	0.409698	0.27056	0.13766	0.701114
ENSMUST00000138447	RIKEN cDNA 4932702P03 gene	4932702P03Rik	0.0731765	0.124112	-0.0295155	0.52939	-0.0309625	0.509518	0.453117	0.779325	0.769987
NR_003635	capping protein (actin filament) muscle Z-line, alpha 1 pseudogene	4933400A11Rik	-0.0183245	0.708811	0.0241425	0.622953	0.0300165	0.541377	0.902784	0.837101	0.787902
NR_045432	RIKEN cDNA 4933400B14 gene	4933400B14Rik	-0.0699715	0.145377	0.0158435	0.738077	0.0656865	0.170916	0.484848	0.894471	0.450709
NR_040770	RIKEN cDNA 4933400C23 gene	4933400C23Rik	-0.05182	0.205427	0.041663	0.306743	-0.019621	0.628315	0.568163	0.610211	0.838628
NR_015540	RIKEN cDNA 4933400F21 gene	4933400F21Rik	-0.033215	0.567967	-0.012922	0.823852	0.034093	0.557827	0.839617	0.931334	0.798679
NR_045730	RIKEN cDNA 4933400L20 gene	4933400L20Rik	0.0407075	0.129859	-0.0129075	0.626047	0.0140285	0.596487	0.461363	0.838292	0.821705
NR_033580	GLE1 RNA export mediator pseudogene	4933401B06Rik	-0.0925415	0.101342	0.0808035	0.150752	0.0085005	0.87812	0.4106	0.431882	0.953189
NR_045431	RIKEN cDNA 4933401D09 gene	4933401D09Rik	-0.052308	0.213145	0.022407	0.590532	-0.008468	0.838589	0.577037	0.818825	0.937948
NR_040540	RIKEN cDNA 4933401H06 gene	4933401H06Rik	-0.003541	0.941222	0.032831	0.495599	0.0093	0.846482	0.983545	0.757497	0.940886
NR_045504	RIKEN cDNA 4933402C06 gene	4933402C06Rik	-0.008017	0.862627	-0.009316	0.840657	-0.012018	0.795391	0.958694	0.938989	0.91924
NM_001256158	RIKEN cDNA 4933402D24 gene	4933402D24Rik	-0.0149275	0.668913	0.0654935	0.0665901	0.0404045	0.250856	0.886286	0.274956	0.552651
NM_001199996	RIKEN cDNA 4933402E13 gene	4933402E13Rik	-0.0017445	0.969337	0.100239	0.0324987	-0.0817365	0.0780821	0.991057	0.177492	0.293229
NM_177901	RIKEN cDNA 4933402J07 gene	4933402J07Rik	-0.0382885	0.211297	0.0278775	0.360299	-0.0112085	0.711663	0.574465	0.658814	0.882367
NR_040682	RIKEN cDNA 4933402J10 gene	4933402J10Rik	-0.004769	0.901786	0.035691	0.358516	0.004119	0.915115	0.972037	0.657671	0.966287
NR_046059	RIKEN cDNA 4933402J15 gene	4933402J15Rik	-0.0303055	0.45625	0.0310005	0.446069	-0.0010805	0.978725	0.778545	0.724161	0.99222
ENSMUST00000070980	RIKEN cDNA 4933402N03 gene	4933402N03Rik	-0.0065165	0.867306	0.0475825	0.227139	-0.0689095	0.0836042	0.960541	0.528201	0.304585
NM_001177510	RIKEN cDNA 4933402N22 gene	4933402N22Rik	-0.044777	0.317582	0.021283	0.632913	-0.013455	0.762465	0.676664	0.842612	0.907679
NM_175368	RIKEN cDNA 4933402P03 gene	4933402P03Rik	0.024427	0.290552	0.025259	0.274691	0.037083	0.11215	0.652494	0.580256	0.360424
NM_001177389	RIKEN cDNA 4933403O08 gene	4933403O08Rik	0.136468	0.0566633	-0.100577	0.155354	0.125065	0.0794983	0.309315	0.439047	0.295994
NR_045920	RIKEN cDNA 4933404G15 gene	4933404G15Rik	-0.015612	0.587723	0.030623	0.290398	-0.025174	0.383576	0.84838	0.595614	0.680004
NR_046038	RIKEN cDNA 4933404K08 gene	4933404K08Rik	-0.019237	0.506954	-0.066591	0.0261087	0.010571	0.714784	0.807671	0.154669	0.883776
NR_015555	RIKEN cDNA 4933404O12 gene	4933404O12Rik	-0.0097005	0.86986	0.0518815	0.38335	-0.0376255	0.526211	0.961386	0.677522	0.779949
ENSMUST00000180557	RIKEN cDNA 4933405D12 gene	4933405D12Rik	0.018946	0.776414	-0.044325	0.507494	-0.108312	0.110595	0.928746	0.765428	0.357796
NR_045506	RIKEN cDNA 4933405E24 gene	4933405E24Rik	0.04206	0.27214	0.031795	0.404765	0.065723	0.0899297	0.637437	0.693636	0.318313
ENSMUST00000013302	RIKEN cDNA 4933405L10 gene	4933405L10Rik	-0.0113255	0.70655	-0.0580685	0.0595233	-0.0348795	0.250188	0.902033	0.258434	0.551886
NM_172901	RIKEN cDNA 4933405O20 gene	4933405O20Rik	0.0190885	0.761942	0.0468865	0.458278	0.0105325	0.867194	0.92263	0.7326	0.949074
ENSMUST00000180391	RIKEN cDNA 4933406C10 gene	4933406C10Rik	0.0355885	0.56248	0.0002615	0.996597	0.0403125	0.512079	0.837209	0.998624	0.771293
NR_040502	RIKEN cDNA 4933406D12 gene	4933406D12Rik	-0.013689	0.802695	0.009404	0.863683	-0.016821	0.758875	0.939788	0.948836	0.905934
NR_015568	RIKEN cDNA 4933406F09 gene	4933406F09Rik	0.029742	0.399651	0.063005	0.0793454	-0.069867	0.0528323	0.741581	0.305249	0.233478
NR_046037	RIKEN cDNA 4933406G16 gene	4933406G16Rik	-0.041946	0.463124	0.071262	0.215794	0.040585	0.477656	0.782251	0.515135	0.748703
NR_029438	RIKEN cDNA 4933406I18 gene	4933406I18Rik	-0.003324	0.939219	-0.06005	0.173915	-0.022086	0.613028	0.98286	0.465102	0.830801
NM_028914	RIKEN cDNA 4933406J08 gene	4933406J08Rik	-0.0041955	0.904556	0.0300735	0.392452	-0.0037435	0.914795	0.972924	0.683998	0.96617
NR_046004	RIKEN cDNA 4933406J10 gene	4933406J10Rik	-0.019322	0.742452	-0.02995	0.610881	0.018626	0.751405	0.915252	0.829447	0.901983
NR_015512	RIKEN cDNA 4933406K04 gene	4933406K04Rik	-0.0192035	0.425194	0.0074455	0.756289	-0.0451705	0.0658345	0.75846	0.902556	0.265694
NM_173771	RIKEN cDNA 4933406M09 gene	4933406M09Rik	0.017426	0.676648	0.025756	0.538219	0.007841	0.851006	0.889605	0.785603	0.942511
ENSMUST00000092680	RIKEN cDNA 4933406P04 gene	4933406P04Rik	-0.0341475	0.670721	-0.0951785	0.239974	0.0276865	0.730196	0.886733	0.542964	0.891687
NR_045819	RIKEN cDNA 4933407E24 gene	4933407E24Rik	0.103733	0.00488089	0.041933	0.233181	-0.036824	0.29403	0.0721363	0.534572	0.596471
NR_045841	RIKEN cDNA 4933407G14 gene	4933407G14Rik	0.0612435	0.150647	0.0130905	0.755417	0.0662845	0.120716	0.492728	0.902179	0.374661
NR_040731	RIKEN cDNA 4933407I05 gene	4933407I05Rik	0.109618	0.00310988	0.0257905	0.460645	0.0018005	0.958765	0.053805	0.734249	0.984046
ENSMUST00000151215	RIKEN cDNA 4933407I08 gene	4933407I08Rik	0.0124365	0.654768	-0.0071765	0.796199	0.0028745	0.917575	0.87943	0.9207	0.967541
AK132182	RIKEN cDNA 4933407I18 gene	4933407I18Rik	0.086189	0.238793	0.246338	0.00155655	0.148895	0.0457463	0.604501	0.0228669	0.213934
NR_029443	RIKEN cDNA 4933407K13 gene	4933407K13Rik	0.051458	0.402046	-0.040171	0.512193	-0.158909	0.0128341	0.743195	0.76851	0.0941559
NR_037692	RIKEN cDNA 4933407L21 gene	4933407L21Rik	0.179162	0.0018396	-0.0262095	0.625716	0.0154055	0.774101	0.0375466	0.838228	0.911771
NM_177773	RIKEN cDNA 4933408B17 gene	4933408B17Rik	0.0515005	0.404558	0.0966785	0.122096	0.0090265	0.883303	0.74517	0.385937	0.955409
NR_045810	RIKEN cDNA 4933408J17 gene	4933408J17Rik	-0.045869	0.243451	0.002914	0.940365	-0.057376	0.146688	0.60921	0.978864	0.416734
NR_045831	RIKEN cDNA 4933408N05 gene	4933408N05Rik	-0.017739	0.722781	0.030577	0.541584	-0.044468	0.376068	0.908195	0.788102	0.673352
AK016750	RIKEN cDNA 4933409D19 gene	4933409D19Rik	0.016783	0.601416	0.0532	0.103479	0.018298	0.569143	0.85527	0.353116	0.805823
NM_177651	RIKEN cDNA 4933409G03 gene	4933409G03Rik	0.006948	0.820738	0.024747	0.421566	0.030923	0.316462	0.944803	0.706995	0.619293
NR_045342	RIKEN cDNA 4933411E08 gene	4933411E08Rik	-0.02948	0.60502	0.092828	0.10909	0.056631	0.322871	0.857879	0.363555	0.625626
NR_045158	Sumo1 pseudogene	4933411G06Rik	-0.045237	0.104586	-0.0236	0.390796	0.03034	0.271511	0.416558	0.683027	0.574311
NM_177880	RIKEN cDNA 4933411G11Rik gene	4933411G11Rik	0.0986805	0.0421791	0.0125875	0.789675	-0.0399145	0.399782	0.264357	0.918193	0.692746
NM_025752	RIKEN cDNA 4933411K16 gene	4933411K16Rik	0.263908	0.000937547	-0.183881	0.0166344	-0.021755	0.768039	0.0231982	0.116326	0.909526
XM_006509478	RIKEN cDNA 4933411K20 gene	4933411K20Rik	-0.000149	0.9962	-0.011648	0.709921	-0.064452	0.0452375	0.998685	0.883023	0.21275
ENSMUST00000140815	RIKEN cDNA 4933411O13 gene	4933411O13Rik	-0.013366	0.61411	-0.006919	0.793821	-0.001191	0.9641	0.861518	0.919807	0.986318
NR_038025	RIKEN cDNA 4933412E12 gene	4933412E12Rik	0.0278	0.542284	-0.02636	0.563297	0.036155	0.428896	0.826596	0.80186	0.714534
NM_027668	RIKEN cDNA 4933412E24 gene	4933412E24Rik	-0.00198	0.957998	0.052074	0.17162	-0.021578	0.566882	0.988279	0.461558	0.804473
NR_045507	RIKEN cDNA 4933412O06 gene	4933412O06Rik	-0.0173455	0.618968	0.0214935	0.538112	-0.0188965	0.588089	0.864107	0.785522	0.817022
ENSMUST00000162380	RIKEN cDNA 4933413C19 gene	4933413C19Rik	0.204009	0.0264655	0.294019	0.00198441	-0.020296	0.819203	0.205593	0.027321	0.929388
NM_027697	RIKEN cDNA 4933413G19 gene	4933413G19Rik	-0.00064	0.989108	-0.021072	0.653541	-0.092873	0.0536702	0.996842	0.85364	0.235751
ENSMUST00000022427	RIKEN cDNA 4933413J09 gene	4933413J09Rik	-0.0087165	0.79674	-0.0178625	0.598163	0.0101585	0.764079	0.937218	0.823034	0.9081
NR_045508	RIKEN cDNA 4933413L06 gene	4933413L06Rik	0.015286	0.677929	0.049837	0.180704	-0.045955	0.216229	0.890246	0.473151	0.512009
ENSMUST00000109123	RIKEN cDNA 4933414I15 gene	4933414I15Rik	-0.040759	0.221301	-0.019904	0.547131	0.004985	0.879858	0.586417	0.791205	0.953918
ENSMUST00000056256	RIKEN cDNA 4933415A04 gene	4933415A04Rik	0.099428	0.206552	0.077779	0.321025	0.144322	0.0700498	0.569324	0.6242	0.275472
ENSMUST00000156994	RIKEN cDNA 4933415D12 gene	4933415D12Rik	-0.007969	0.855242	0.054053	0.220687	-0.040965	0.351178	0.956098	0.520622	0.650963
NM_025746	RIKEN cDNA 4933415F23 gene	4933415F23Rik	-0.05539	0.273187	0.042795	0.395626	-0.094893	0.0646114	0.63794	0.686339	0.26309
NM_001161855	RIKEN cDNA 4933416C03 gene	4933416C03Rik	0.0379695	0.347702	0.0602235	0.139987	-0.0861285	0.0376481	0.702259	0.414329	0.189449
NR_040498	RIKEN cDNA 4933416E03 gene	4933416E03Rik	0.028609	0.186197	0.084924	0.00030117	0.02965	0.171065	0.542348	0.00699902	0.450891
ENSMUST00000130841	RIKEN cDNA 4933416E14 gene	4933416E14Rik	-0.0014565	0.970242	0.0304935	0.436743	-0.0342315	0.383164	0.991355	0.717846	0.679841
NM_027700	RIKEN cDNA 4933416I08 gene	4933416I08Rik	-0.099689	0.341104	0.014769	0.887143	0.156558	0.138476	0.696018	0.9589	0.404649
NR_045846	RIKEN cDNA 4933416M06 gene	4933416M06Rik	0.018558	0.681179	0.095877	0.0392088	0.099403	0.0329047	0.891351	0.200816	0.173276
NR_045840	RIKEN cDNA 4933416M07 gene	4933416M07Rik	0.146029	0.0450865	-0.015522	0.826592	0.161017	0.0280405	0.273662	0.932729	0.156208
XR_105558	RIKEN cDNA 4933416O17 gene	4933416O17Rik	0.054518	0.106774	0.052803	0.117851	0.05946	0.0795737	0.421249	0.378064	0.296099
NM_025750	RIKEN cDNA 4933417A18 gene	4933417A18Rik	0.01883	0.564568	0.027137	0.407591	0.075259	0.0258926	0.837872	0.695748	0.148235
NR_045849	RIKEN cDNA 4933417D19 gene	4933417D19Rik	0.025344	0.656765	0.064207	0.263781	0.084113	0.145673	0.880198	0.569057	0.415056
NR_040454	RIKEN cDNA 4933417E11 gene	4933417E11Rik	0.033939	0.426506	0.011147	0.79316	0.033182	0.436805	0.75938	0.919448	0.719799
NR_033592	SEC13 homolog pseudogene	4933417G07Rik	-0.020258	0.706912	0.061682	0.256105	-0.00224	0.966804	0.902213	0.560664	0.987024
NR_045842	RIKEN cDNA 4933417O13 gene	4933417O13Rik	0.007323	0.880644	0.059628	0.22618	0.030449	0.533461	0.964855	0.527262	0.784428
ENSMUST00000135313	RIKEN cDNA 4933421A08 gene	4933421A08Rik	-0.0791645	0.270361	-0.103489	0.152027	-0.0184825	0.795306	0.636291	0.434018	0.91924
NM_027702	RIKEN cDNA 4933421I07 gene	4933421I07Rik	-0.0378695	0.483835	0.0880485	0.108699	-0.0491505	0.364621	0.794648	0.36287	0.663351
NR_036602	RIKEN cDNA 4933421O10 gene	4933421O10Rik	-0.056604	0.421947	-0.059522	0.398645	0.00539	0.938772	0.75671	0.68863	0.976109
NR_040715	RIKEN cDNA 4933422A05 gene	4933422A05Rik	0.048805	0.437922	0.165185	0.0117386	0.045979	0.464696	0.767661	0.0922659	0.740518
NM_001033775	RIKEN cDNA 4933422H20 gene	4933422H20Rik	0.038936	0.369085	-0.010859	0.801185	0.049991	0.250541	0.718327	0.923052	0.552237
ENSMUST00000126219	RIKEN cDNA 4933423P22 gene	4933423P22Rik	-0.016452	0.799587	0.020745	0.748935	-0.032618	0.615187	0.938422	0.899583	0.831813
NR_045372	RIKEN cDNA 4933424G05 gene	4933424G05Rik	0.039076	0.479008	0.137564	0.0163773	-0.048472	0.380777	0.792305	0.115193	0.677606
NR_040290	RIKEN cDNA 4933424G06 gene	4933424G06Rik	0.0631025	0.229949	-0.0323035	0.535811	0.0036705	0.943764	0.595733	0.783694	0.978364
ENSMUST00000142486	RIKEN cDNA 4933424L21 gene	4933424L21Rik	0.0547055	0.105551	0.0326515	0.328331	-0.0366365	0.273562	0.418729	0.630555	0.576656
XR_376520	RIKEN cDNA 4933424M12 gene	4933424M12Rik	-0.069376	0.152927	0.008963	0.851434	0.02173	0.650173	0.49594	0.943396	0.849768
NM_025751	RIKEN cDNA 4933425L06 gene	4933425L06Rik	-0.0283645	0.448598	-0.0383295	0.307445	-0.0440645	0.241766	0.773941	0.610914	0.542327
ENSMUST00000143009	RIKEN cDNA 4933426K07 gene	4933426K07Rik	0.062564	0.289802	0.139539	0.0218842	-0.005896	0.919915	0.651826	0.138449	0.968603
NM_001242419	RIKEN cDNA 4933426M11 gene	4933426M11Rik	-0.121109	0.00646015	0.0381515	0.368387	0.0484055	0.255388	0.0865154	0.665262	0.5572
NM_175017	RIKEN cDNA 4933427D06 gene	4933427D06Rik	0.0033305	0.936125	-0.0331185	0.427524	-0.0349495	0.402658	0.981806	0.710689	0.695232
XM_006534370	RIKEN cDNA 4933427D14 gene	4933427D14Rik	0.0319105	0.51279	0.0988835	0.0478626	0.0103675	0.831159	0.810132	0.226489	0.934527
NR_033197	RIKEN cDNA 4933427E11 gene	4933427E11Rik	0.012624	0.796053	0.000933	0.984753	0.007565	0.876877	0.936971	0.994652	0.952674
NR_045853	RIKEN cDNA 4933427E13 gene	4933427E13Rik	-0.0157435	0.596545	0.0255425	0.391924	-0.0173495	0.559805	0.852754	0.683741	0.800307
NM_028955	RIKEN cDNA 4933427G17 gene	4933427G17Rik	0.0050375	0.928709	0.0325215	0.564421	-0.0609875	0.282615	0.979414	0.80284	0.58621
NR_045159	RIKEN cDNA 4933427I22 gene	4933427I22Rik	0.0221225	0.557804	-0.0039285	0.916912	0.0021185	0.955134	0.834709	0.970926	0.982848
ENSMUST00000156275	RIKEN cDNA 4933427J07 gene	4933427J07Rik	-0.003825	0.921852	0.025659	0.511731	0.036229	0.355652	0.977843	0.768258	0.654383
NR_040644	RIKEN cDNA 4933428C19 gene	4933428C19Rik	0.02911	0.326319	0.051634	0.0860288	-0.032738	0.27049	0.683796	0.318832	0.572972
NM_001289118	RIKEN cDNA 4933428G20 gene	4933428G20Rik	0.010907	0.824082	-0.025857	0.59878	-0.026785	0.58578	0.945688	0.823256	0.81588
XR_406452	RIKEN cDNA 4933428M09 gene	4933428M09Rik	-0.018199	0.536856	0.02249	0.44599	0.008398	0.775197	0.823288	0.724145	0.912048
NR_045307	RIKEN cDNA 4933429K18 gene	4933429K18Rik	-0.022284	0.630706	0.017813	0.700604	-0.100328	0.0356381	0.869165	0.877963	0.181933
NR_033783	RIKEN cDNA 4933429O19 gene	4933429O19Rik	-0.0376235	0.262286	-0.0138665	0.677173	0.0395575	0.238977	0.62786	0.866046	0.539271
NR_045855	RIKEN cDNA 4933430H16 gene	4933430H16Rik	-0.00843	0.751547	0.009508	0.721079	-0.021858	0.413568	0.918467	0.888105	0.704104
NM_177607	RIKEN cDNA 4933430I17 gene	4933430I17Rik	-0.130992	0.0653616	-0.045432	0.513933	-0.078695	0.261029	0.330338	0.769574	0.563586
NR_045857	RIKEN cDNA 4933430M04 gene	4933430M04Rik	-0.040454	0.0524629	-0.018129	0.374745	0.024229	0.23752	0.295546	0.670039	0.53744
NR_045854	RIKEN cDNA 4933430N04 gene	4933430N04Rik	0.041959	0.205487	0.028025	0.394829	0.024529	0.455891	0.568218	0.685508	0.734507
NR_015459	RIKEN cDNA 4933431E20 gene	4933431E20Rik	-0.01384	0.764676	-0.035019	0.450326	-0.037202	0.422832	0.923973	0.726878	0.710803
NR_045165	RIKEN cDNA 4933431G14 gene	4933431G14Rik	0.0412205	0.273724	-0.0530065	0.161539	-0.0019485	0.958388	0.638545	0.44753	0.984046
ENSMUST00000139140	RIKEN cDNA 4933431K23 gene	4933431K23Rik	0.104365	0.0211408	0.0394855	0.367754	0.0085495	0.844545	0.179632	0.664927	0.940251
NR_040716	RIKEN cDNA 4933432G23 gene	4933432G23Rik	0.020913	0.639382	-0.071291	0.115933	-0.029871	0.504004	0.87291	0.375409	0.766533
NR_045657	RIKEN cDNA 4933432I03 gene	4933432I03Rik	-0.084369	0.00889816	0.053111	0.0901854	0.016376	0.594653	0.105666	0.327311	0.820816
NR_015575	RIKEN cDNA 4933432I09 gene	4933432I09Rik	-0.0321615	0.608972	0.0842555	0.184828	-0.0622195	0.324771	0.85968	0.4783	0.626982
NR_102286	RIKEN cDNA 4933432K03 gene	4933432K03Rik	0.063238	0.129431	0.055928	0.178393	0.026975	0.512194	0.46128	0.470065	0.771307
XR_374122	RIKEN cDNA 4933433C11 gene	4933433C11Rik	0.0345435	0.410487	-0.0280785	0.502808	-0.0752145	0.0781494	0.749405	0.762338	0.293281
NR_045856	RIKEN cDNA 4933433F19 gene	4933433F19Rik	0.0435575	0.239326	-0.0751025	0.0463814	0.0136785	0.709317	0.605063	0.222333	0.881165
NR_105026	RIKEN cDNA 4933433G08 gene	4933433G08Rik	0.0239695	0.494691	-0.0217105	0.536	-0.0376335	0.28594	0.801337	0.783804	0.589248
ENSMUST00000180533	RIKEN cDNA 4933433G15 gene	4933433G15Rik	0.079903	0.270809	-0.154258	0.0375807	-0.037295	0.604859	0.636711	0.195642	0.825886
NR_045851	RIKEN cDNA 4933433G19 gene	4933433G19Rik	-0.082621	0.230255	0.01444	0.832304	0.085051	0.217109	0.59619	0.935692	0.5133
NR_045458	RIKEN cDNA 4933433H22 gene	4933433H22Rik	-0.0168095	0.580985	-0.0738065	0.0194822	-0.0624985	0.0455968	0.845702	0.129208	0.213743
ENSMUST00000146954	RIKEN cDNA 4933433P16 gene	4933433P16Rik	-0.0102255	0.789659	0.0198805	0.604524	-0.0045235	0.906026	0.935146	0.826095	0.963326
NM_001287086	RIKEN cDNA 4933434E20 gene	4933434E20Rik	-0.050747	0.254749	0.07398	0.100209	0.040087	0.366674	0.62033	0.346948	0.66495
NM_001287087	RIKEN cDNA 4933434E20 gene	4933434E20Rik	-0.014197	0.623958	-0.04233	0.149064	-0.050311	0.0882203	0.865994	0.428984	0.314447
NM_026233	RIKEN cDNA 4933434I20 gene	4933434I20Rik	0.0220895	0.529736	0.0139645	0.690684	0.0095535	0.785319	0.82032	0.873126	0.915495
ENSMUST00000149136	RIKEN cDNA 4933434M16 gene	4933434M16Rik	0.0786875	0.0327	-0.0126035	0.724062	0.0019575	0.956235	0.231097	0.889263	0.983562
ENSMUST00000125578	RIKEN cDNA 4933435F18 gene	4933435F18Rik	0.08515	0.0366589	0.026974	0.496163	0.023629	0.550777	0.244746	0.75786	0.79389
NR_040455	RIKEN cDNA 4933436E23 gene	4933436E23Rik	0.0613595	0.289156	0.0068315	0.905324	-0.0718545	0.215828	0.651427	0.96596	0.51143
NR_046208	RIKEN cDNA 4933436H12 gene	4933436H12Rik	0.020183	0.497076	0.033672	0.259943	0.020828	0.483519	0.80254	0.564705	0.752736
NM_025763	RIKEN cDNA 4933436I01 gene	4933436I01Rik	-0.017878	0.602686	-0.014497	0.672752	-0.000737	0.982847	0.856286	0.863434	0.993773
ENSMUST00000144579	RIKEN cDNA 4933438A12 gene	4933438A12Rik	0.0342505	0.197191	-0.0328485	0.215734	-0.0125395	0.633403	0.557234	0.515135	0.841228
NR_040685	RIKEN cDNA 4933438B17 gene	4933438B17Rik	-0.028781	0.440143	-0.001729	0.962857	-0.091671	0.0176841	0.769154	0.987328	0.116299
NR_045446	RIKEN cDNA 4933438K21 gene	4933438K21Rik	0.0215155	0.568386	0.0167515	0.656664	0.0090065	0.810923	0.839762	0.855072	0.926415
NR_015585	RIKEN cDNA 4933439C10 gene	4933439C10Rik	0.162665	0.00498265	0.12915	0.0229776	0.0513055	0.351647	0.0731124	0.142699	0.651349
AK030266	RIKEN cDNA 4933439G19 gene	4933439G19Rik	0.018101	0.817563	0.006774	0.931183	0.089248	0.259463	0.944312	0.976323	0.561869
ENSMUST00000132370	RIKEN cDNA 4933439K11 gene	4933439K11Rik	-0.046319	0.422766	-0.019841	0.730356	0.098887	0.091989	0.757068	0.892223	0.322976
NR_045344	RIKEN cDNA 4933440J02 gene	4933440J02Rik	-0.0199375	0.419577	-0.0149545	0.544095	0.0028365	0.908167	0.755397	0.789292	0.964191
ENSMUST00000061823	RIKEN cDNA 4933440M02 gene	4933440M02Rik	0.0603285	0.215687	0.0680895	0.163525	-0.0395225	0.41446	0.579367	0.450523	0.704752
XM_006506853	RIKEN cDNA 4933440N22 gene	4933440N22Rik	0.046471	0.233647	0.04728	0.225767	-0.044811	0.250446	0.599086	0.527112	0.552156
NM_207657	RIKEN cDNA 5031410I06 gene	5031410I06Rik	-0.158835	0.0134631	0.0943075	0.131519	-0.0984575	0.115882	0.136063	0.401028	0.366775
NM_198642	RIKEN cDNA 5031414D18 gene	5031414D18Rik	0.142102	0.138552	-0.416515	8.19482e-05	-0.274131	0.00597088	0.475385	0.0028108	0.0566204
ENSMUST00000181546	RIKEN cDNA 5031415H12 gene	5031415H12Rik	-0.093621	0.0851225	0.092961	0.0872554	0.045583	0.39439	0.379061	0.321686	0.688694
NR_040469	RIKEN cDNA 5031425E22 gene	5031425E22Rik	0.114442	0.0381937	0.002443	0.963616	0.054192	0.315024	0.250402	0.987455	0.617879
ENSMUST00000127920	RIKEN cDNA 5031425F14 gene	5031425F14Rik	-0.0203945	0.677465	0.0458275	0.35234	0.0314135	0.522444	0.890057	0.652329	0.778024
NR_027890	RIKEN cDNA 5031426D15 gene	5031426D15Rik	0.0977685	0.153824	0.141236	0.0423744	-0.0955045	0.16331	0.497121	0.210863	0.440597
ENSMUST00000053559	RIKEN cDNA 5031434C07 gene	5031434C07Rik	0.093945	0.145729	-0.075193	0.241772	0.022376	0.725278	0.485402	0.545315	0.889163
ENSMUST00000180404	RIKEN cDNA 5031434O11 gene	5031434O11Rik	0.023248	0.799575	-0.026725	0.770418	-0.198545	0.0355222	0.938422	0.908231	0.181549
NM_001033273	RIKEN cDNA 5031439G07 gene	5031439G07Rik	-0.108683	0.0417917	0.0068035	0.895608	0.106903	0.0450601	0.263008	0.962309	0.212139
ENSMUST00000181376	RIKEN cDNA 5033403F01 gene	5033403F01Rik	0.049019	0.322715	-0.017742	0.718798	0.03574	0.469482	0.681286	0.886757	0.744098
NR_040413	RIKEN cDNA 5033403H07 gene	5033403H07Rik	-0.126246	0.0098604	-0.0481725	0.305348	0.140552	0.00446153	0.112821	0.608986	0.0464836
NR_033600	NSA2 ribosome biogenesis homolog pseudogene	5033404E19Rik	0.017978	0.747778	0.066897	0.235762	-0.001788	0.974468	0.917635	0.538242	0.990134
NR_029464	RIKEN cDNA 5033406O09 gene	5033406O09Rik	0.006625	0.919004	-0.221303	0.0015693	0.18863	0.00607289	0.977105	0.022988	0.0572414
XR_398749	RIKEN cDNA 5033417F24 gene	5033417F24Rik	-0.0787605	0.267297	0.0488765	0.488897	0.0127805	0.855949	0.632384	0.753018	0.944801
XR_404942	RIKEN cDNA 5033428I22 gene	5033428I22Rik	0.100302	0.00720327	-0.053959	0.134066	-0.032465	0.362549	0.0924365	0.405417	0.661589
XR_395125	RIKEN cDNA 5033430I15 gene	5033430I15Rik	0.00085	0.99071	-0.090992	0.217519	0.027137	0.71036	0.997499	0.517075	0.881797
NR_110444	RIKEN cDNA 5133400J02 gene	5133400J02Rik	-0.031328	0.389514	0.073964	0.0470439	-0.036756	0.313629	0.734163	0.224411	0.616237
NR_040510	RIKEN cDNA 5330411J11 gene	5330411J11Rik	0.070324	0.110148	0.035389	0.415224	0.018312	0.672277	0.428006	0.701739	0.862051
NR_029381	RIKEN cDNA 5330413P13 gene	5330413P13Rik	0.258184	0.00884503	-0.245869	0.0122903	0.12503	0.188437	0.105236	0.0954421	0.475721
XR_395468	RIKEN cDNA 5330416C01 gene	5330416C01Rik	-0.001988	0.957581	0.020177	0.590056	0.075867	0.0483179	0.988188	0.818579	0.220972
XM_006501413	RIKEN cDNA 5330417C22 gene	5330417C22Rik	0.2473	1.03633e-09	-0.249615	8.30319e-10	0.0905685	0.00500009	6.49779e-07	4.2673e-07	0.0502756
ENSMUST00000060348	RIKEN cDNA 5330417H12 gene	5330417H12Rik	-2.75e-05	0.999553	0.0740865	0.137308	-0.0091165	0.852704	0.999827	0.410744	0.943136
ENSMUST00000169791	RIKEN cDNA 5330426P16 gene	5330426P16Rik	0.0477505	0.157903	0.0403505	0.2309	0.0226525	0.498263	0.502872	0.532292	0.76261
AK036170	RIKEN cDNA 5330427O13 gene	5330427O13Rik	-0.0335825	0.64086	-0.0842835	0.245444	-0.0584455	0.4183	0.87352	0.549714	0.707395
ENSMUST00000154615	RIKEN cDNA 5330429C05 gene	5330429C05Rik	0.0002535	0.995554	0.169266	0.000627823	0.0821575	0.0773451	0.998623	0.0119576	0.291824
XR_106108	RIKEN cDNA 5330432E05 gene	5330432E05Rik	-0.0026265	0.965544	0.0261425	0.667623	-0.217811	0.00093146	0.990316	0.860572	0.0152567
NR_015552	RIKEN cDNA 5330434G04 gene	5330434G04Rik	0.108771	0.00544478	0.0416355	0.265041	-0.0248855	0.502917	0.0774122	0.570206	0.76576
XR_380953	RIKEN cDNA 5330438D12 gene	5330438D12Rik	-0.005766	0.951634	0.186183	0.0563024	-0.05868	0.538123	0.986651	0.249271	0.786602
ENSMUST00000168347	RIKEN cDNA 5330438I03 gene	5330438I03Rik	0.0265285	0.627468	0.0801855	0.147698	-0.0077805	0.886648	0.867672	0.426919	0.956472
XR_404930	RIKEN cDNA 5330439A09 gene	5330439A09Rik	0.0250695	0.614018	-0.0329865	0.507486	-0.0268975	0.588524	0.861438	0.765428	0.817308
NR_037679	RIKEN cDNA 5330439B14 gene	5330439B14Rik	0.02708	0.541069	0.042967	0.334068	0.064268	0.151741	0.825788	0.635366	0.42461
ENSMUST00000180953	RIKEN cDNA 5330439K02 gene	5330439K02Rik	0.006853	0.91234	-0.022513	0.717837	0.073142	0.244465	0.974748	0.886341	0.545638
ENSMUST00000181717	RIKEN cDNA 5430400D12 gene	5430400D12Rik	-0.061904	0.342803	0.063015	0.33432	0.000718	0.991165	0.697577	0.635606	0.996314
NM_001244628	RIKEN cDNA 5430401F13 gene	5430401F13Rik	0.0081975	0.794028	0.0522765	0.102134	-0.0079745	0.799505	0.936453	0.350635	0.921286
XR_105468	RIKEN cDNA 5430401H09 gene	5430401H09Rik	0.016254	0.675679	0.078771	0.0483065	0.012235	0.752695	0.888945	0.227678	0.902646
NM_027768	RIKEN cDNA 5430402E10 gene	5430402E10Rik	0.0866265	0.0985191	-0.0138495	0.787825	-0.0263455	0.609148	0.405465	0.917022	0.82866
NR_015581	RIKEN cDNA 5430402O13 gene	5430402O13Rik	0.084395	0.210635	-0.097802	0.148365	-0.111238	0.101629	0.57386	0.427949	0.341162
ENSMUST00000092720	RIKEN cDNA 5430403G16 gene	5430403G16Rik	0.163994	0.0178326	-0.107168	0.113428	0.063228	0.344829	0.16159	0.371585	0.644704
NR_046181	RIKEN cDNA 5430403N17 gene	5430403N17Rik	0.106452	0.00647477	-0.0538825	0.152075	-0.0217465	0.558507	0.0866343	0.434035	0.799215
NR_015591	RIKEN cDNA 5430405H02 gene	5430405H02Rik	0.035128	0.56109	-0.108669	0.0778854	-0.050405	0.405456	0.836512	0.302192	0.697796
ENSMUST00000180779	RIKEN cDNA 5430416N02 gene	5430416N02Rik	-0.052268	0.428459	-0.030918	0.638546	-0.062406	0.345342	0.760987	0.845701	0.645163
NR_034038	RIKEN cDNA 5430416N02 gene	5430416N02Rik	-0.0392915	0.469925	-0.0460225	0.397975	0.0426125	0.433525	0.786582	0.687942	0.717367
NR_033355	RIKEN cDNA 5430416O09 gene	5430416O09Rik	-0.183644	0.0072992	-0.0541155	0.407515	0.19857	0.00400074	0.0932971	0.695748	0.0431304
NR_030716	RIKEN cDNA 5430417L22 gene	5430417L22Rik	0.113057	0.00832354	0.101164	0.0171677	0.029628	0.469032	0.101574	0.118393	0.743837
NM_175166	RIKEN cDNA 5430419D17 gene	5430419D17Rik	-0.100679	0.0717787	0.064086	0.245397	0.083729	0.13162	0.347167	0.549682	0.393092
NR_040352	RIKEN cDNA 5430421F17 gene	5430421F17Rik	0.17692	0.00794137	-0.0458985	0.470564	-0.0567535	0.373197	0.0989909	0.740534	0.670342
NM_001201323	RIKEN cDNA 5430421N21 gene	5430421N21Rik	-0.016728	0.794159	0.079699	0.218515	0.069168	0.284315	0.936502	0.518051	0.587707
NR_045858	RIKEN cDNA 5430427M07 gene	5430427M07Rik	0.055636	0.266238	0.011318	0.819599	0.109674	0.0323512	0.63114	0.929812	0.171203
NM_001163539	RIKEN cDNA 5430427O19 gene	5430427O19Rik	0.067398	0.466087	-0.411715	6.8414e-05	-0.259742	0.00739302	0.784485	0.00244214	0.0653613
NR_045426	RIKEN cDNA 5430428K19 gene	5430428K19Rik	0.0063095	0.903908	0.0497565	0.344071	0.0225975	0.665846	0.972695	0.645006	0.85867
NR_040541	RIKEN cDNA 5430434I15 gene	5430434I15Rik	-0.053567	0.423574	0.040536	0.544031	0.02546	0.702704	0.757566	0.789272	0.878341
NM_145509	RIKEN cDNA 5430435G22 gene	5430435G22Rik	-0.213586	0.00029656	0.0101165	0.850589	0.0867645	0.112418	0.0103283	0.942893	0.360775
NR_045274	RIKEN cDNA 5430437J10 gene	5430437J10Rik	0.121651	0.25445	-0.224503	0.0394437	-0.014169	0.893453	0.62033	0.201599	0.959466
NR_045859	RIKEN cDNA 5430440P10 gene	5430440P10Rik	-0.0076045	0.904494	-0.0271395	0.668863	-0.117591	0.0698474	0.972924	0.861246	0.275124
NM_027784	RIKEN cDNA 5530400C23 gene	5530400C23Rik	0.061614	0.125261	0.022938	0.56264	-0.073761	0.0683564	0.454847	0.801398	0.271537
NR_038010	RIKEN cDNA 5530401A14 gene	5530401A14Rik	-0.0444045	0.221748	-0.0281225	0.436148	0.0134315	0.709041	0.586865	0.717341	0.881044
NR_015467	RIKEN cDNA 5530601H04 gene	5530601H04Rik	0.01118	0.818772	0.025847	0.596898	-0.372045	4.29008e-09	0.944803	0.822427	3.36235e-06
NR_040378	RIKEN cDNA 5730403I07 gene	5730403I07Rik	0.007014	0.767085	-0.068492	0.00609536	0.021998	0.355515	0.924892	0.0596931	0.654341
NR_038158	RIKEN cDNA 5730405O15 gene	5730405O15Rik	-0.0684985	0.34352	0.0651425	0.367395	-0.0538225	0.455622	0.69819	0.664752	0.734333
NR_027866	RIKEN cDNA 5730408K05 gene	5730408K05Rik	0.029658	0.757529	-0.072238	0.453554	-0.04527	0.637767	0.9207	0.729399	0.843321
NM_001013755	RIKEN cDNA 5730409E04Rik gene	5730409E04Rik	0.02838	0.632306	-0.0947	0.116057	0.108534	0.0731892	0.869726	0.375518	0.282781
XR_105990	RIKEN cDNA 5730409K12 gene	5730409K12Rik	-0.0242615	0.748334	0.181488	0.0207688	-0.0847375	0.26628	0.917649	0.134311	0.568701
NR_045424	RIKEN cDNA 5730412P04 gene	5730412P04Rik	0.014838	0.654902	-0.056524	0.0945845	0.000127	0.996943	0.879496	0.335508	0.998734
NR_033596	capping protein (actin filament), gelsolin-like pseudogene	5730416F02Rik	-0.079741	0.139583	0.092197	0.0892125	-0.019818	0.709519	0.477053	0.325393	0.881311
NR_045338	RIKEN cDNA 5730420D15 gene	5730420D15Rik	-0.045743	0.554043	0.130479	0.0970421	0.221541	0.00644136	0.832879	0.340718	0.0596414
NR_015478	RIKEN cDNA 5730422E09 gene	5730422E09Rik	-0.076365	0.235971	-0.032757	0.608322	-0.135169	0.0397838	0.601455	0.828228	0.196012
NR_045341	RIKEN cDNA 5730435O14 gene	5730435O14Rik	0.148421	0.0115563	-0.0063435	0.910073	0.0169085	0.763496	0.124842	0.968049	0.907862
ENSMUST00000155540	RIKEN cDNA 5730437C11 gene	5730437C11Rik	0.0374045	0.392651	0.0099705	0.818908	-0.0648605	0.142255	0.73578	0.929364	0.409944
ENSMUST00000155922	RIKEN cDNA 5730446D14 gene	5730446D14Rik	-0.029932	0.689033	-0.070778	0.346489	0.133999	0.0792889	0.894997	0.647139	0.295495
NM_027472	RIKEN cDNA 5730455P16 gene	5730455P16Rik	0.014747	0.691327	-0.085978	0.025316	-0.032955	0.377012	0.895878	0.151889	0.674365
NR_038163	RIKEN cDNA 5730457N03 gene	5730457N03Rik	-0.0036955	0.908231	0.0250225	0.437002	-0.0243125	0.450015	0.973908	0.718085	0.73038
NR_045801	RIKEN cDNA 5730460C07 gene	5730460C07Rik	0.017396	0.697047	0.076536	0.0928144	0.043596	0.33193	0.897946	0.332116	0.633469
NR_045500	RIKEN cDNA 5730480H06 gene	5730480H06Rik	0.0499555	0.372674	0.0399955	0.474509	-0.165067	0.00510091	0.721193	0.743734	0.0509198
NM_001033157	RIKEN cDNA 5730507C01 gene	5730507C01Rik	-0.0974305	0.283507	0.100551	0.268621	-0.0881255	0.331317	0.646727	0.573867	0.632878
NM_027482	RIKEN cDNA 5730508B09 gene	5730508B09Rik	0.0531395	0.191678	0.0543425	0.18205	0.0932485	0.0252375	0.550554	0.474775	0.145681
ENSMUST00000109511	RIKEN cDNA 5730522E02 gene	5730522E02Rik	0.0813465	0.0413433	-0.0207095	0.59344	0.0471035	0.228468	0.261601	0.820294	0.526963
NM_028872	RIKEN cDNA 5730559C18 gene	5730559C18Rik	-0.0884985	0.185234	0.0343745	0.603062	0.2343	0.00101779	0.540686	0.825552	0.0161368
XR_403371	RIKEN cDNA 5730596B20 gene	5730596B20Rik	-0.053074	0.598538	0.086183	0.394074	0.219671	0.0344146	0.854133	0.685022	0.177743
NM_178243	RIKEN cDNA 5830403L16 gene	5830403L16Rik	0.066488	0.154255	-0.087035	0.0647903	-0.08243	0.0795682	0.498094	0.270787	0.296099
NM_001128146	RIKEN cDNA 5830411N06 gene	5830411N06Rik	0.049494	0.160327	-0.03639	0.298901	-0.106331	0.00395273	0.506648	0.603499	0.0427451
NM_029086	RIKEN cDNA 5830415F09 gene	5830415F09Rik	-0.092779	0.154659	-0.017342	0.787371	0.035193	0.584722	0.49843	0.916912	0.815184
NR_045384	RIKEN cDNA 5830416I19 gene	5830416I19Rik	0.041101	0.425609	0.084072	0.107971	0.024355	0.635871	0.758634	0.361415	0.842244
NR_028427	RIKEN cDNA 5830416P10 gene	5830416P10Rik	0.015137	0.890825	-0.534597	2.15299e-05	-0.416026	0.000539215	0.968492	0.00102734	0.0102575
NR_028359	gon-4-like pseudogene	5830417I10Rik	-0.0137505	0.818397	0.0510935	0.395791	-0.0076505	0.898322	0.944791	0.686339	0.960611
NM_176976	RIKEN cDNA 5830418K08 gene	5830418K08Rik	-0.000171	0.995854	0.090036	0.00914597	-0.074095	0.0294747	0.998623	0.0782336	0.161605
NR_040466	RIKEN cDNA 5830418P13 gene	5830418P13Rik	0.000273	0.997527	0.006262	0.943328	-0.081362	0.358509	0.998899	0.980365	0.657036
NR_038060	RIKEN cDNA 5830428M24 gene	5830428M24Rik	-0.0330775	0.651832	-0.281656	0.000434176	-0.151222	0.0446855	0.878216	0.00918449	0.21085
NR_015548	RIKEN cDNA 5830432E09 gene	5830432E09Rik	-0.032456	0.723545	-0.114991	0.214679	-0.065213	0.47842	0.908379	0.513566	0.74905
NR_102283	RIKEN cDNA 5830444B04 gene	5830444B04Rik	0.076309	0.387775	0.205325	0.0242415	0.103278	0.244473	0.732931	0.147739	0.545638
NR_073359	RIKEN cDNA 5830454E08 gene	5830454E08Rik	-0.021897	0.627496	-0.065053	0.15459	-0.064543	0.157758	0.867672	0.437794	0.433302
ENSMUST00000168137	RIKEN cDNA 5830462I19 gene	5830462I19Rik	0.0286535	0.564652	0.0800175	0.113237	-0.0280895	0.572305	0.837892	0.371335	0.807897
AK018050	RIKEN cDNA 5830472F04 gene	5830472F04Rik	-0.0822365	0.23004	0.0733285	0.283522	-0.0331345	0.625746	0.595915	0.589144	0.837228
NM_001252661	RIKEN cDNA 5830473C10 gene	5830473C10Rik	0.049185	0.107367	-0.017437	0.56191	-0.005147	0.863772	0.422433	0.801102	0.947999
NR_045643	RIKEN cDNA 5930403L14 gene	5930403L14Rik	-0.119952	0.0963819	0.030312	0.668727	-0.072224	0.310823	0.401865	0.861246	0.613595
ENSMUST00000062667	RIKEN cDNA 5930403N24 gene	5930403N24Rik	0.087607	0.0553466	-0.049384	0.271681	-6.9e-05	0.998764	0.30537	0.576695	0.999319
NR_015517	RIKEN cDNA 5930412G12 gene	5930412G12Rik	-0.0287885	0.643846	-0.0128405	0.836432	0.0334275	0.59158	0.8747	0.937342	0.818837
AK031179	RIKEN cDNA 5930422O12 gene	5930422O12Rik	-0.117393	0.170315	0.309034	0.000751079	0.024718	0.769985	0.5199	0.0134627	0.910219
NR_046158	RIKEN cDNA 5930438M14 gene	5930438M14Rik	0.001077	0.975949	0.061953	0.0892904	-0.03984	0.268879	0.992802	0.325419	0.571211
NR_045311	RIKEN cDNA 6030407O03 gene	6030407O03Rik	0.124709	0.0518416	0.053049	0.397925	-0.035646	0.568962	0.293681	0.687942	0.805681
NR_033803	RIKEN cDNA 6030408B16 gene	6030408B16Rik	0.091545	0.186611	-0.045042	0.511919	0.097732	0.159261	0.542874	0.768356	0.435011
NM_176921	RIKEN cDNA 6030419C18 gene	6030419C18Rik	-0.102337	0.242034	-0.0776565	0.372725	0.0736985	0.397321	0.608023	0.668258	0.690965
NR_036598	RIKEN cDNA 6030440G07 gene	6030440G07Rik	0.005884	0.839297	-0.033592	0.251219	0.00422	0.884345	0.950542	0.555566	0.955744
ENSMUST00000181374	RIKEN cDNA 6030443J06 gene	6030443J06Rik	0.0217045	0.70219	-0.160702	0.00712137	0.0009495	0.986641	0.900546	0.0665043	0.995078
ENSMUST00000084593	RIKEN cDNA 6030445D17 gene	6030445D17Rik	0.0001985	0.997128	0.0066335	0.904247	0.0455065	0.411401	0.998899	0.965561	0.702513
XR_405204	RIKEN cDNA 6030452D12 gene	6030452D12Rik	-0.0461275	0.373418	-0.0210205	0.683707	0.0203255	0.693603	0.721652	0.869417	0.873636
ENSMUST00000124108	RIKEN cDNA 6030455H03 gene	6030455H03Rik	-0.139212	0.0194827	-0.095327	0.102673	-0.041775	0.46778	0.170419	0.351783	0.742978
NM_001166360	RIKEN cDNA 6030458C11 gene	6030458C11Rik	0.024433	0.46493	0.033852	0.31297	-0.005147	0.877222	0.783422	0.616539	0.952679
NR_040702	RIKEN cDNA 6030466F02 gene	6030466F02Rik	-0.0792365	0.167132	0.0184155	0.745042	-0.0845565	0.141143	0.516205	0.897955	0.40827
NM_029964	RIKEN cDNA 6030468B19 gene	6030468B19Rik	-0.0258375	0.637877	-0.135795	0.0173275	0.0279625	0.610582	0.872206	0.119127	0.829473
NR_102715	RIKEN cDNA 6030469F06 gene	6030469F06Rik	0.0167035	0.699098	-0.0940085	0.0348571	-0.0164075	0.704166	0.8991	0.185989	0.878977
ENSMUST00000125884	RIKEN cDNA 6030471H07 gene	6030471H07Rik	0.009918	0.82751	0.06593	0.153223	-0.070188	0.129105	0.946925	0.435786	0.388661
NM_183126	RIKEN cDNA 6030498E09 gene	6030498E09Rik	0.0039485	0.877538	0.0441185	0.0914725	-0.0153975	0.548857	0.963896	0.329844	0.792377
ENSMUST00000175013	RIKEN cDNA 6230400D17 gene	6230400D17Rik	-0.0488255	0.516753	0.0858845	0.256989	0.0176355	0.814375	0.813018	0.561632	0.927679
NR_029446	RIKEN cDNA 6230400D17 gene	6230400D17Rik	0.010902	0.838184	-0.14952	0.00773859	-0.04564	0.394862	0.95024	0.0703406	0.689024
XR_387513	RIKEN cDNA 6230416C02 gene	6230416C02Rik	0.0873635	0.00384628	-0.0549155	0.0599438	-0.112629	0.000316128	0.0617098	0.259238	0.0069597
AK134511	RIKEN cDNA 6230426M11 gene	6230426M11Rik	0.0227235	0.591883	0.0128275	0.76185	-0.163439	0.000414231	0.850273	0.904808	0.00839441
NM_001081227	RIKEN cDNA 6330403A02 gene	6330403A02Rik	0.045949	0.384547	-0.012826	0.807297	-0.115047	0.0340008	0.729997	0.924926	0.176507
NM_134022	RIKEN cDNA 6330403K07 gene	6330403K07Rik	-0.118271	0.119658	-0.12426	0.102638	-0.067231	0.370876	0.445805	0.351698	0.668457
ENSMUST00000100518	RIKEN cDNA 6330403L08 gene	6330403L08Rik	0.078676	0.170602	-0.110471	0.0573749	-0.012496	0.825509	0.520472	0.25252	0.932197
ENSMUST00000180467	RIKEN cDNA 6330403N20 gene	6330403N20Rik	0.0792175	0.137551	-0.0602665	0.255518	0.0347345	0.509693	0.473918	0.560134	0.769987
NR_028126	RIKEN cDNA 6330407A03 gene	6330407A03Rik	0.1117	0.0962493	-0.143854	0.034337	0.0040305	0.951199	0.401572	0.184326	0.981537
NM_177312	RIKEN cDNA 6330408A02 gene	6330408A02Rik	-0.0248515	0.701051	-0.0927245	0.157422	-0.0192765	0.765777	0.900108	0.442301	0.908775
NM_027529	RIKEN cDNA 6330409D20 gene	6330409D20Rik	0.01597	0.769931	0.025684	0.638416	-0.070533	0.201361	0.925974	0.845701	0.492522
NR_040589	RIKEN cDNA 6330410L21 gene	6330410L21Rik	-0.0503235	0.230731	-0.0504285	0.229779	0.0200245	0.630543	0.596571	0.531002	0.839813
XR_002341	RIKEN cDNA 6330411D24 gene	6330411D24Rik	0.0256485	0.490284	0.0240125	0.518201	0.0208385	0.574715	0.798471	0.773196	0.809583
NR_045141	RIKEN cDNA 6330415B21 gene	6330415B21Rik	-0.0253005	0.467219	0.0290635	0.404192	-0.0265685	0.445369	0.784958	0.693034	0.72633
AK050158	RIKEN cDNA 6330415G19 gene	6330415G19Rik	0.0049005	0.929155	-0.0351655	0.524637	-0.0535645	0.334298	0.979514	0.777316	0.635706
NM_144905	RIKEN cDNA 6330416G13 gene	6330416G13Rik	-0.240365	0.00527781	-0.0425385	0.602406	0.0881965	0.28309	0.0757945	0.825233	0.586729
ENSMUST00000125662	RIKEN cDNA 6330418K02 gene	6330418K02Rik	-0.0585775	0.44207	-0.0857905	0.262481	-0.0014745	0.984498	0.770282	0.567698	0.994458
NR_028086	RIKEN cDNA 6330419J24 gene	6330419J24Rik	0.023576	0.662913	-0.003985	0.94119	-0.016295	0.763043	0.883229	0.979258	0.907854
XR_105173	RIKEN cDNA 6330420H09 gene	6330420H09Rik	-0.0012195	0.967537	-0.0893885	0.00482716	-0.0375945	0.214575	0.990507	0.0504943	0.509809
ENSMUST00000063585	RIKEN cDNA 6330444E15 gene	6330444E15Rik	-0.024166	0.509992	0.031755	0.38767	-0.008989	0.805902	0.808941	0.680334	0.924133
NR_003619	RIKEN cDNA 6330549D23 gene	6330549D23Rik	0.050248	0.30475	0.043097	0.377801	-0.045447	0.352639	0.665321	0.672705	0.652111
NR_002848	RIKEN cDNA 6430411K18 gen	6430411K18Rik	-0.0086175	0.794343	0.0302315	0.363028	-0.0072805	0.825668	0.936507	0.660979	0.932236
NR_108091	RIKEN cDNA 6430503K07 gene	6430503K07Rik	0.012211	0.814396	0.016858	0.74595	-0.001375	0.978903	0.943167	0.898235	0.992311
NM_001033465	RIKEN cDNA 6430531B16 gene	6430531B16Rik	0.015163	0.796296	-0.13298	0.0285837	-0.084679	0.155066	0.936977	0.164048	0.42959
NM_001163760	RIKEN cDNA 6430548M08 gene	6430548M08Rik	0.168924	0.000343587	0.175534	0.00021848	0.180978	0.000149939	0.011459	0.00558927	0.00410272
NM_001145351	RIKEN cDNA 6430550D23 gene	6430550D23Rik	-0.001806	0.973764	-0.155979	0.0070044	-0.085125	0.127285	0.99241	0.0657055	0.385946
NR_015515	RIKEN cDNA 6430562O15 gene	6430562O15Rik	-0.0024835	0.934639	-0.0215455	0.478328	-0.0314865	0.302063	0.981179	0.746518	0.604472
NM_175486	RIKEN cDNA 6430571L13 gene	6430571L13Rik	0.024994	0.605562	0.041245	0.395622	-0.058333	0.231924	0.858361	0.686339	0.530891
XM_006509133	RIKEN cDNA 6430573F11 gene	6430573F11Rik	0.020459	0.737909	-0.202844	0.00194164	-0.065828	0.285122	0.913498	0.026793	0.588607
NR_046179	RIKEN cDNA 6430584L05 gene	6430584L05Rik	-0.04743	0.481012	-0.138746	0.0444148	-0.020163	0.763855	0.793062	0.216852	0.908042
ENSMUST00000181813	RIKEN cDNA 6430590A07 gene	6430590A07Rik	-0.058901	0.216618	-0.024829	0.599267	-0.124679	0.0115328	0.580426	0.823487	0.0878407
XM_006543876	RIKEN cDNA 6430628N08 gene	6430628N08Rik	-0.016793	0.67381	0.005291	0.894375	-0.011207	0.778632	0.888259	0.96171	0.913399
NR_102349	RIKEN cDNA 6430710C18 gene	6430710C18Rik	0.0028115	0.953974	-0.110011	0.029016	0.0109175	0.822719	0.987348	0.165843	0.931172
XR_394655	RIKEN cDNA 6530401F13 gene	6530401F13Rik	-0.017959	0.727401	-0.01568	0.760815	-0.022522	0.662155	0.909703	0.904408	0.856978
ENSMUST00000028141	RIKEN cDNA 6530402F18 gene	6530402F18Rik	0.079234	0.273851	0.042564	0.554292	0.189781	0.0115497	0.63864	0.795908	0.0879084
ENSMUST00000143099	RIKEN cDNA 6530409C15 gene	6530409C15Rik	-0.0806915	0.0810062	0.0377205	0.406875	-0.0006965	0.987722	0.369334	0.695238	0.995472
NR_027881	RIKEN cDNA 6530411M01 gene	6530411M01Rik	0.032196	0.203639	0.029496	0.243313	0.005158	0.836841	0.56582	0.547076	0.937428
NR_040306	RIKEN cDNA 6720468P15 gene	6720468P15Rik	-0.072087	0.0389531	0.024571	0.469864	0.011865	0.726365	0.252934	0.739953	0.889548
NR_040492	RIKEN cDNA 6720483E21 gene	6720483E21Rik	0.081227	0.143851	0.000902	0.986854	-0.150631	0.00879083	0.483305	0.995171	0.0729116
NM_173381	RIKEN cDNA 6720489N17 gene	6720489N17Rik	-0.191618	0.0636577	0.219111	0.0352365	-0.0159325	0.874476	0.326483	0.187263	0.951906
NM_001289738	RIKEN cDNA 6820408C15 gene	6820408C15Rik	-0.145458	0.0278464	-0.147258	0.0260914	-0.0387225	0.545558	0.211429	0.154625	0.790216
XR_403693	RIKEN cDNA 6820426E19 gene	6820426E19Rik	-0.092169	0.0226791	0.040453	0.302984	-0.006664	0.864284	0.187015	0.606548	0.948275
NR_030708	cadherin 11 pseudogene	6820431F20Rik	0.0137835	0.711024	0.0345725	0.355186	0.11737	0.0030273	0.903366	0.654773	0.0356253
ENSMUST00000125558	RIKEN cDNA 7330404K18 gene	7330404K18Rik	0.129708	0.0152783	0.041436	0.421168	0.006541	0.898509	0.146565	0.706718	0.960611
NM_001033983	RIKEN cDNA 7420426K07 gene	7420426K07Rik	-0.0423905	0.447628	-0.0365525	0.512164	-0.0089825	0.871672	0.773748	0.768503	0.950841
ENSMUST00000169439	RIKEN cDNA 7420461P10 gene	7420461P10Rik	-0.017367	0.570554	0.021135	0.490472	0.009993	0.743757	0.84081	0.753924	0.898047
NR_046272	RIKEN cDNA 7420700N18 gene	7420700N18Rik	-0.0223665	0.563998	0.0792625	0.0463285	0.0172075	0.65685	0.837724	0.222113	0.85339
NR_045860	RIKEN cDNA 7420701I03 gene	7420701I03Rik	0.0400805	0.221904	0.0252575	0.438575	0.0409165	0.212612	0.586889	0.718921	0.50684
AK034072	RIKEN cDNA 7530414M10 gene	7530414M10Rik	-0.004584	0.948271	-0.070254	0.323378	0.006028	0.932012	0.986182	0.625994	0.973259
NM_001256072	RIKEN cDNA 7530416G11 gene	7530416G11Rik	-0.033254	0.63776	0.030907	0.661607	-0.063396	0.371342	0.872206	0.857596	0.668787
ENSMUST00000124988	RIKEN cDNA 7530422B04 gene	7530422B04Rik	-0.0266335	0.690608	0.163727	0.0185316	-0.0248005	0.710867	0.89564	0.124815	0.882007
NR_040744	RIKEN cDNA 7630403G23 gene	7630403G23Rik	-0.022363	0.526442	0.089976	0.0143272	-0.038987	0.272167	0.818325	0.105884	0.575039
NM_030135	RIKEN cDNA 8030411F24 gene	8030411F24Rik	0.0280165	0.457848	0.0733905	0.0570601	-0.0324645	0.39027	0.77932	0.251719	0.685563
NR_045738	RIKEN cDNA 8030423F21 gene	8030423F21Rik	-0.0668455	0.0647675	-0.0226485	0.522688	-0.0114695	0.745639	0.329193	0.776269	0.899109
NM_029873	RIKEN cDNA 8030423J24 gene	8030423J24Rik	0.05399	0.32594	-0.016381	0.764263	0.025496	0.640973	0.683583	0.905812	0.84494
NR_040615	RIKEN cDNA 8030442B05 gene	8030442B05Rik	-0.064141	0.205617	0.063257	0.211795	-0.015744	0.753527	0.568338	0.510279	0.903195
NR_040664	RIKEN cDNA 8030443G20 gene	8030443G20Rik	0.024308	0.534404	0.066536	0.0945496	0.004279	0.912682	0.822385	0.335461	0.965727
ENSMUST00000141428	RIKEN cDNA 8030451A03 gene	8030451A03Rik	0.126999	0.0304344	0.084133	0.144235	0.085565	0.137728	0.222287	0.421454	0.403208
XR_377571	RIKEN cDNA 8030453O22 gene	8030453O22Rik	0.034351	0.680632	-0.019704	0.813211	-0.012077	0.884821	0.891266	0.927622	0.955745
NM_178670	RIKEN cDNA 8030462N17 gene	8030462N17Rik	0.0005975	0.983055	-0.0236925	0.402007	-0.0277795	0.326688	0.994924	0.691273	0.629308
XM_006528366	RIKEN cDNA 8030474K03 gene	8030474K03Rik	-0.0260645	0.493656	-0.0681445	0.0789631	-0.0437915	0.252927	0.800559	0.304519	0.554746
NM_001166580	RIKEN cDNA 8430408G22 gene	8430408G22Rik	-0.056847	0.578001	-0.37924	0.000629484	-0.173844	0.0946037	0.844298	0.0119602	0.327959
ENSMUST00000133948	RIKEN cDNA 8430419K02 gene	8430419K02Rik	-0.0324695	0.740503	-0.146333	0.141268	-0.0411905	0.674527	0.914364	0.416486	0.862851
NM_028982	RIKEN cDNA 8430419L09 gene	8430419L09Rik	-0.0709325	0.142097	-0.0807975	0.0959366	-0.0286685	0.54791	0.480712	0.338455	0.791942
NR_045373	RIKEN cDNA 8430422H06 gene	8430422H06Rik	0.032894	0.269417	0.010498	0.722444	-0.006648	0.82194	0.635293	0.8886	0.930952
NR_040686	RIKEN cDNA 8430423G03 gene	8430423G03Rik	0.008694	0.856935	-0.045648	0.346764	-0.143258	0.00498081	0.956659	0.647272	0.0501924
NR_077229	RIKEN cDNA 8430426J06 gene	8430426J06Rik	0.225413	0.0243916	-0.155667	0.113387	-0.282573	0.00562121	0.196021	0.371517	0.054424
NR_028317	RIKEN cDNA 8430429K09 gene	8430429K09Rik	-0.015525	0.741635	-0.07192	0.132522	-0.007384	0.875324	0.914819	0.402731	0.952232
NR_002849	RIKEN cDNA 8430431K14 gene	8430431K14Rik	0.290797	0.000278801	0.003667	0.959783	-0.19679	0.00986245	0.00989855	0.985944	0.0791101
ENSMUST00000039080	RIKEN cDNA 8430432A02 gene	8430432A02Rik	-0.069135	0.452074	0.087531	0.342217	-0.005659	0.950726	0.776066	0.642926	0.981405
NR_040645	RIKEN cDNA 8430436N08 gene	8430436N08Rik	-0.0133535	0.718445	0.0985255	0.0110024	0.0316495	0.394794	0.906733	0.0883741	0.688977
NR_040503	RIKEN cDNA 8430437L04 gene	8430437L04Rik	0.066235	0.0345324	0.043424	0.158384	-0.00268	0.929654	0.237213	0.443651	0.972262
NM_001123370	RIKEN cDNA 9030025P20 gene	9030025P20Rik	0.17747	0.00930208	-0.136583	0.0414032	-0.143485	0.0326526	0.108319	0.207745	0.172318
NR_040618	RIKEN cDNA 9030204H09 gene	9030204H09Rik	0.0596375	0.100334	0.0352305	0.325738	-0.0829365	0.0246312	0.408768	0.628251	0.143263
NR_045878	RIKEN cDNA 9030404E10 gene	9030404E10Rik	-0.03381	0.614407	-0.238107	0.00100873	0.028224	0.673913	0.861704	0.0166968	0.862615
XR_378467	RIKEN cDNA 9030407P20 gene	9030407P20Rik	-0.101955	0.194175	-0.009111	0.906544	-0.127568	0.106542	0.553581	0.966251	0.350534
NR_102361	RIKEN cDNA 9030612E09 gene	9030612E09Rik	-0.0165165	0.741424	0.0172315	0.730674	0.0265155	0.596742	0.914757	0.892252	0.821781
NM_145448	RIKEN cDNA 9030617O03 gene	9030617O03Rik	-0.0346895	0.582993	-0.0598055	0.345879	-0.0652605	0.304242	0.846385	0.646705	0.606916
NR_108041	lymphocyte antigen 6 complex pseudogene	9030619P08Rik	0.0326065	0.674577	0.0401695	0.605202	0.0017555	0.981943	0.888608	0.826483	0.99343
ENSMUST00000129082	RIKEN cDNA 9030622O22 gene	9030622O22Rik	0.290366	5.39328e-05	-0.095493	0.140799	0.147912	0.0253735	0.00307417	0.41559	0.146143
NM_001256489	RIKEN cDNA 9030624G23 gene	9030624G23Rik	-0.087825	0.15907	-0.048298	0.434235	0.092488	0.138667	0.504871	0.715885	0.405071
NM_027815	RIKEN cDNA 9030624J02 gene	9030624J02Rik	-0.0328005	0.25567	-0.0082745	0.772427	0.0014115	0.960631	0.620921	0.909267	0.984884
AK159040	RIKEN cDNA 9130004J05 gene	9130004J05Rik	-0.065331	0.20624	-0.046299	0.367723	-0.145166	0.00700512	0.569166	0.664927	0.063161
NM_027834	RIKEN cDNA 9130008F23 gene	9130008F23Rik	-0.175802	0.0128938	-0.005446	0.93584	0.070533	0.300768	0.1328	0.977555	0.603306
NM_198296	RIKEN cDNA 9130011E15 gene	9130011E15Rik	0.0019005	0.944505	-0.0587055	0.0370732	0.0811615	0.00496069	0.984698	0.193966	0.0500378
NR_045050	RIKEN cDNA 9130015A21 gene	9130015A21Rik	0.021034	0.577654	0.050229	0.188045	0.018048	0.632619	0.84416	0.481725	0.840914
NR_040499	RIKEN cDNA 9130015L21 gene	9130015L21Rik	-0.000223	0.993026	0.040058	0.122609	0.030022	0.243798	0.99833	0.386504	0.544922
ENSMUST00000068548	RIKEN cDNA 9130017K11 gene	9130017K11Rik	0.0210985	0.650227	-0.0289635	0.534146	0.0257435	0.58034	0.877583	0.782573	0.81298
NM_030226	RIKEN cDNA 9130019O22 gene	9130019O22Rik	0.0208005	0.765128	0.0442515	0.525963	0.245363	0.00109186	0.924166	0.777524	0.0170807
NR_033635	RIKEN cDNA 9130019P16 gene	9130019P16Rik	-0.057447	0.15533	-0.020475	0.608112	0.036233	0.366061	0.499497	0.828127	0.664583
ENSMUST00000140052	RIKEN cDNA 9130020K20 gene	9130020K20Rik	0.034745	0.560723	0.074391	0.216754	-0.178018	0.00476798	0.836222	0.516158	0.048633
NM_177001	RIKEN cDNA 9130023H24 gene	9130023H24Rik	0.013142	0.808124	-0.140776	0.0127757	0.146965	0.00960044	0.94153	0.0979024	0.0774508
NR_024325	RIKEN cDNA 9130024F11 gene	9130024F11Rik	-0.0229125	0.48279	-0.0053655	0.869033	-0.0338375	0.301941	0.794013	0.951131	0.60431
ENSMUST00000131441	RIKEN cDNA 9130204K15 gene	9130204K15Rik	-0.019645	0.712243	0.007284	0.891131	0.05025	0.347969	0.903781	0.960825	0.64764
NM_001101461	RIKEN cDNA 9130204L05 gene	9130204L05Rik	0.0036095	0.907052	-0.0085325	0.782638	-0.0781805	0.0152909	0.973438	0.914761	0.105472
NR_033453	RIKEN cDNA 9130209A04 gene	9130209A04Rik	0.0391375	0.189942	0.0141085	0.633005	-0.0302685	0.308389	0.547608	0.842619	0.611279
ENSMUST00000180487	RIKEN cDNA 9130213A22 gene	9130213A22Rik	-0.122553	0.0633071	-0.215672	0.0017943	-0.122941	0.0625143	0.32591	0.025412	0.257973
NR_046180	RIKEN cDNA 9130221F21 gene	9130221F21Rik	0.064657	0.0410364	0.010336	0.736745	-0.032113	0.299561	0.260564	0.894198	0.602195
NR_046001	RIKEN cDNA 9130221H12 gene	9130221H12Rik	-0.002531	0.948774	0.092495	0.023577	0.026251	0.506492	0.986182	0.145242	0.768117
NR_045837	RIKEN cDNA 9130227L01 gene	9130227L01Rik	-0.033212	0.412955	-0.013923	0.730434	-0.041092	0.31228	0.751181	0.892223	0.615141
NR_027961	RIKEN cDNA 9130230L23 gene	9130230L23Rik	0.303704	6.62146e-05	-0.432476	1.89345e-07	-0.220229	0.002365	0.0035914	3.06759e-05	0.0298721
ENSMUST00000100655	RIKEN cDNA 9130401M01 gene	9130401M01Rik	-0.149426	0.00745585	-0.091978	0.0894231	0.009302	0.860866	0.0947087	0.325835	0.946953
NM_001033819	RIKEN cDNA 9130409I23 gene	9130409I23Rik	-0.012935	0.711629	0.014074	0.687574	-0.039649	0.260945	0.903551	0.87158	0.563481
XR_394099	RIKEN cDNA 9130409J20 gene	9130409J20Rik	-0.0335565	0.416233	0.0163045	0.691801	-0.0240025	0.560011	0.753969	0.873739	0.800338
ENSMUST00000155499	RIKEN cDNA 9130410C08 gene	9130410C08Rik	0.014148	0.625918	-0.005399	0.852216	-0.072169	0.0167827	0.866793	0.943799	0.112428
NR_045865	RIKEN cDNA 9230009I02 gene	9230009I02Rik	0.001412	0.981103	-0.064362	0.284177	-1.4e-05	0.999813	0.994221	0.58988	0.999876
XR_035195	RIKEN cDNA 9230019H11 gene	9230019H11Rik	0.042245	0.461617	0.069734	0.22728	-0.042584	0.458058	0.781317	0.528302	0.736039
ENSMUST00000151841	RIKEN cDNA 9230020A06 gene	9230020A06Rik	0.03673	0.393234	0.081715	0.0624849	-0.008778	0.83755	0.736187	0.265935	0.937818
NR_028438	RIKEN cDNA 9230102K24 gene	9230102K24Rik	-0.0397025	0.263953	-0.0214205	0.544213	-0.0100875	0.774747	0.629558	0.78939	0.911923
ENSMUST00000114915	RIKEN cDNA 9230102O04 gene	9230102O04Rik	0.022923	0.56157	-0.000727	0.985276	0.012785	0.745711	0.83671	0.994764	0.899109
NM_029960	RIKEN cDNA 9230104L09 gene	9230104L09Rik	0.241335	0.000924984	-0.211072	0.00321694	0.0447855	0.507203	0.0229417	0.0381723	0.768602
NR_040626	RIKEN cDNA 9230105E05 gene	9230105E05Rik	0.015078	0.75933	0.036606	0.458454	-0.077939	0.119302	0.921531	0.732732	0.372152
ENSMUST00000052806	RIKEN cDNA 9230106D20 gene	9230106D20Rik	0.04422	0.288824	0.060228	0.15124	-0.058592	0.16234	0.651217	0.432671	0.439383
ENSMUST00000056401	RIKEN cDNA 9230109A22 gene	9230109A22Rik	0.002855	0.940057	0.06884	0.07617	-0.04429	0.247812	0.98308	0.298459	0.549234
NM_199017	RIKEN cDNA 9230110C19 gene	9230110C19Rik	0.00182	0.978475	-0.201666	0.00474481	0.020786	0.758125	0.993416	0.0498993	0.90559
NM_029863	RIKEN cDNA 9230110F15 gene	9230110F15Rik	0.0689165	0.468	-0.0237095	0.802206	-0.0802585	0.39863	0.785752	0.923417	0.691899
NM_030062	RIKEN cDNA 9230112D13 gene	9230112D13Rik	-0.068139	0.0185612	0.042402	0.133637	0.00016	0.995412	0.165566	0.404784	0.998437
ENSMUST00000094214	RIKEN cDNA 9230112E08 gene	9230112E08Rik	-0.179098	0.030177	0.117909	0.146023	0.050949	0.524912	0.221406	0.424503	0.77913
NR_040463	RIKEN cDNA 9230112J17 gene	9230112J17Rik	0.114628	0.155124	-0.0848065	0.289817	-0.0359725	0.651338	0.499279	0.594875	0.850279
ENSMUST00000176049	RIKEN cDNA 9230113P08 gene	9230113P08Rik	-0.0974665	0.0629415	-0.0099875	0.845215	0.124028	0.0196503	0.325023	0.940962	0.124324
NR_015537	RIKEN cDNA 9230114K14 gene	9230114K14Rik	-0.118309	0.0341229	-0.166019	0.00384106	0.11176	0.0446538	0.235518	0.0431604	0.210737
NR_024328	RIKEN cDNA 9230116N13 gene	9230116N13Rik	0.0363115	0.49877	0.0058205	0.913387	0.0131915	0.805354	0.803972	0.969609	0.923774
XR_384742	RIKEN cDNA 9230117E06 gene	9230117E06Rik	0.0393585	0.291542	-0.0117995	0.75013	0.0701565	0.0643819	0.65342	0.900046	0.262433
NR_028442	RIKEN cDNA 9330020H09 gene	9330020H09Rik	0.0343975	0.470962	-0.0198855	0.676107	-0.0148655	0.754673	0.787187	0.865388	0.903897
ENSMUST00000129990	RIKEN cDNA 9330101J02 gene	9330101J02Rik	0.11966	0.0498129	-0.20021	0.00167906	-0.0112005	0.850377	0.288178	0.024135	0.942214
NR_077223	RIKEN cDNA 9330102E08 gene	9330102E08Rik	0.0417225	0.309413	-0.0341715	0.404013	-0.0558375	0.176155	0.669757	0.69284	0.457568
ENSMUST00000181501	RIKEN cDNA 9330104G04 gene	9330104G04Rik	-0.026795	0.696174	-0.023617	0.730651	0.001076	0.987476	0.897633	0.892252	0.995435
ENSMUST00000181043	RIKEN cDNA 9330111N05 gene	9330111N05Rik	-0.0293235	0.459372	-0.0571995	0.153263	-0.0790175	0.0513776	0.780453	0.435786	0.229606
NR_045400	RIKEN cDNA 9330117O12 gene	9330117O12Rik	0.0076755	0.902482	0.0616575	0.328194	-0.0582935	0.354931	0.972152	0.630527	0.654048
AK033940	RIKEN cDNA 9330121J05 gene	9330121J05Rik	0.175276	0.00880274	0.106697	0.100373	0.14147	0.0316443	0.10493	0.347229	0.168601
NR_045696	RIKEN cDNA 9330133O14 gene	9330133O14Rik	-0.060912	0.461573	-0.016727	0.839215	0.374067	5.5395e-05	0.781317	0.938214	0.00196674
ENSMUST00000180842	RIKEN cDNA 9330136K24 gene	9330136K24Rik	0.13637	0.00416771	0.085003	0.0644931	0.003077	0.94534	0.0647772	0.270049	0.979423
NR_033222	RIKEN cDNA 9330151L19 gene	9330151L19Rik	0.017398	0.688273	0.097311	0.0298187	-0.001289	0.97626	0.894678	0.168892	0.991288
XR_405901	RIKEN cDNA 9330154J02 gene	9330154J02Rik	0.0391115	0.257415	-0.0269105	0.433675	-0.0543165	0.118753	0.62285	0.715451	0.370951
AK034078	RIKEN cDNA 9330154K18 gene	9330154K18Rik	0.0416075	0.389781	-0.0290445	0.547215	0.0369515	0.444503	0.734163	0.791255	0.725674
NR_015589	RIKEN cDNA 9330158H04 gene	9330158H04Rik	0.177	8.9608e-05	-0.0490945	0.229177	-0.0511445	0.210707	0.00441006	0.530699	0.504266
NM_001162537	RIKEN cDNA 9330159F19 gene	9330159F19Rik	0.679994	0.000587526	0.127898	0.48291	0.339498	0.0679524	0.0166086	0.749133	0.270647
NR_037982	RIKEN cDNA 9330159M07 gene	9330159M07Rik	-0.066008	0.433943	0.026219	0.755094	0.110548	0.193432	0.764705	0.90197	0.481697
ENSMUST00000101007	RIKEN cDNA 9330160F10 gene	9330160F10Rik	-0.0364855	0.452402	0.0420755	0.38681	-0.0233765	0.629406	0.77626	0.679985	0.839405
ENSMUST00000056140	RIKEN cDNA 9330161L09 gene	9330161L09Rik	0.0300215	0.648453	0.0718185	0.278697	-0.0570315	0.388234	0.876668	0.584089	0.683848
NR_102323	cDNA RIKEN 9330162012 gene	9330162012Rik	-0.041276	0.509987	0.008551	0.891116	0.032812	0.600042	0.808941	0.960825	0.823576
NR_038007	RIKEN cDNA 9330162B11 gene	9330162B11Rik	-0.0063485	0.78762	0.0016415	0.944439	-0.0329185	0.167894	0.93423	0.980505	0.446474
ENSMUST00000035939	RIKEN cDNA 9330171B17 gene	9330171B17Rik	0.051775	0.185859	0.040446	0.299094	-0.029245	0.451138	0.541715	0.603696	0.731102
NR_015514	RIKEN cDNA 9330175E14 gene	9330175E14Rik	-0.11334	0.094895	-0.097488	0.14881	-0.138238	0.0435479	0.398521	0.428549	0.207304
NR_045151	RIKEN cDNA 9330175M20 gene	9330175M20Rik	-0.0153915	0.687147	0.0355025	0.355262	0.0266335	0.48686	0.894381	0.654836	0.75488
NR_040553	RIKEN cDNA 9330178D15 gene	9330178D15Rik	0.014102	0.730546	0.07254	0.0826229	0.106223	0.0129693	0.910814	0.311888	0.0946632
NR_040273	RIKEN cDNA 9330179D12 gene	9330179D12Rik	0.0921585	0.1265	-0.101391	0.0938357	0.13236	0.0308881	0.456709	0.334287	0.166182
NM_172706	RIKEN cDNA 9330182L06 gene	9330182L06Rik	-0.066511	0.382087	0.113344	0.140286	0.134205	0.0826036	0.728217	0.41463	0.302526
NM_001256056	RIKEN cDNA 9330182O14 gene	9330182O14Rik	0.0491595	0.409809	-0.0322035	0.588226	-0.0503275	0.398882	0.748899	0.817379	0.691973
ENSMUST00000180837	RIKEN cDNA 9330185C12 gene	9330185C12Rik	0.068716	0.251983	0.052694	0.377902	0.071386	0.234361	0.618709	0.672705	0.533955
NR_102319	RIKEN cDNA 9330188P03 gene	9330188P03Rik	0.084991	0.27081	0.015931	0.835135	0.105005	0.175565	0.636711	0.936932	0.456754
ENSMUST00000146702	RIKEN cDNA 9330198N18 gene	9330198N18Rik	0.0304445	0.441705	0.0072575	0.853924	-0.0529005	0.184904	0.770045	0.944479	0.470781
ENSMUST00000074808	RIKEN cDNA 9430002A10 gene	9430002A10Rik	0.140461	0.0206585	0.052578	0.370881	-0.055865	0.342071	0.177194	0.667416	0.642497
NM_198662	RIKEN cDNA 9430007A20 gene	9430007A20Rik	0.045199	0.242446	-0.031347	0.415246	-0.138063	0.000873394	0.608204	0.701739	0.0146031
NR_015463	RIKEN cDNA 9430008C03 gene	9430008C03Rik	0.103876	0.0975512	-0.004836	0.937316	0.096655	0.122207	0.403357	0.977901	0.377382
NR_045737	RIKEN cDNA 9430014N10 gene	9430014N10Rik	-0.03722	0.316357	-0.037847	0.308388	-0.063724	0.0904607	0.67556	0.611807	0.319435
NM_145557	RIKEN cDNA 9430015G10 gene	9430015G10Rik	-0.049339	0.432485	0.204068	0.00228777	0.082264	0.19398	0.763897	0.0300593	0.482502
NM_001081181	RIKEN cDNA 9430016H08 gene	9430016H08Rik	-0.014387	0.713986	-0.004621	0.906211	-0.052824	0.183435	0.904589	0.96623	0.46865
NR_045988	RIKEN cDNA 9430018G01 gene	9430018G01Rik	0.024834	0.511367	0.048466	0.20374	-0.061247	0.110584	0.809822	0.501354	0.357796
ENSMUST00000135329	RIKEN cDNA 9430019J16 gene	9430019J16Rik	-0.059407	0.0884662	0.043738	0.205568	0.047404	0.170905	0.386323	0.503363	0.450709
NR_040635	RIKEN cDNA 9430019J16 gene	9430019J16Rik	-0.0545485	0.138888	-0.0010375	0.977194	0.0331325	0.364067	0.475914	0.992096	0.662882
NM_001081963	RIKEN cDNA 9430020K01 gene	9430020K01Rik	0.0366585	0.359533	0.175967	7.8343e-05	0.0490535	0.222296	0.712007	0.00271687	0.519182
NR_033569	RIKEN cDNA 9430021M05 gene	9430021M05Rik	0.077314	0.0304873	-0.003469	0.92006	0.00619	0.8579	0.222326	0.971722	0.9456
XR_374262	RIKEN cDNA 9430024E24 gene	9430024E24Rik	0.0258985	0.728004	0.0065935	0.92939	0.0410385	0.582054	0.909843	0.975583	0.814034
ENSMUST00000152538	RIKEN cDNA 9430029A11 gene	9430029A11Rik	0.005129	0.934287	0.044002	0.480855	0.063224	0.312901	0.981072	0.747845	0.615598
AK020453	RIKEN cDNA 9430032J07 gene	9430032J07Rik	0.0213165	0.605799	-0.0754865	0.0734654	-0.0176045	0.66977	0.85847	0.29224	0.860745
NR_040766	RIKEN cDNA 9430037G07 gene	9430037G07Rik	-0.127086	0.141872	0.028881	0.734869	-0.188903	0.0319082	0.480417	0.893832	0.169575
ENSMUST00000135335	RIKEN cDNA 9430038I01 gene	9430038I01Rik	-0.011546	0.87751	0.146928	0.0559377	-0.193121	0.0135563	0.963896	0.248287	0.0975377
NR_033568	RIKEN cDNA 9430041J12 gene	9430041J12Rik	-0.048496	0.222556	0.033998	0.389986	-0.025849	0.512453	0.58745	0.682334	0.771444
BC090260	RIKEN cDNA 9430060I03 gene	9430060I03Rik	0.080644	0.0558528	0.004178	0.919028	-0.01472	0.720441	0.306975	0.971605	0.88682
ENSMUST00000180908	RIKEN cDNA 9430065F17 gene	9430065F17Rik	0.125587	0.0334077	-0.102933	0.0781931	0.0618615	0.283162	0.233043	0.302843	0.586772
NM_001256161	RIKEN cDNA 9430069I07 gene	9430069I07Rik	0.037456	0.391343	0.034772	0.425843	-0.124114	0.00674411	0.735207	0.709484	0.0615869
ENSMUST00000145346	Riken cDNA 9430073C21 gene	9430073C21Rik	0.051699	0.157379	0.049684	0.173746	0.038689	0.287045	0.502479	0.465032	0.59042
NR_015553	RIKEN cDNA 9430076C15 gene	9430076C15Rik	-0.347316	0.00130105	-0.165301	0.105566	-0.0649655	0.518243	0.0295145	0.356703	0.775287
AK051584	RIKEN cDNA 9430077A04 gene	9430077A04Rik	-0.009306	0.810939	0.013662	0.725569	-0.010085	0.795464	0.942547	0.88997	0.91924
NR_029463	RIKEN cDNA 9430083A17 gene	9430083A17Rik	0.061208	0.493077	-0.128819	0.153673	0.154301	0.0893936	0.800113	0.43642	0.317096
[truncated: 29,352 more rows]

## Sheet: Key
Column Headers Description
Gene ID	Gene identification code
Gene Description	Description of gene
Gene Name	Common gene name
B coefficient for genotype	𝛃 coefficient from linear model for effect of genotype. A positive value indicates the gene is upregulated in wildtype samples (downregulated in BENaC samples). A negative value indicates that the gene is upregulated in BENaC samples (downregulated in wildtype samples).
p value for genotype association	p value from linear model for association of genotype effect with indicated gene
B coefficient for exposure	𝛃 coefficient from linear model for effect of exposure. A positive value indicates that the gene is upregulated in smoke-exposed samples (downregulated in sham-exposed samples. A negative value indicates that the gene is downregulated in smoke-exposed samples (upregulated in sham-exposed samples).
p value for exposure association	p value from linear model for association of exposure effect with indicated gene
B coefficient for sex	𝛃 coefficient from linear model for effect of sex. A positive value indicates that the gene is upregulated in male samples (downregulated in female samples). A negative value indicates that the gene in upregulated in female samples (downregulated in male samples).
p value for sex association	p value from linear model for association of sex effect with indicated gene
q value for genotype	q value (adjusted p value) for genotype, adjusted for multiple test correction
q value for exposure	q value (adjusted p value) for exposure, adjusted for multiple test correction
q value for sex	q value (adjusted p value) for sex, adjusted for multiple test correction
