# Supplementary material for: Dynamic changes in lung responses after single and repeated exposures to cigarette smoke in mice
Source: PLoS One. 2019 Feb 28;14(2):e0212866. doi: 10.1371/journal.pone.0212866 (PMC6395068; doi:10.1371/journal.pone.0212866)
Supplement: S3 Table — This table includes the β coefficients, p values, and q values for association with exposure, genotype, and sex for every gene measured after 5 days of exposure. (XLSX) [file pone.0212866.s003.xlsx]

## Sheet: 5d all genes all variables
S3 Table: Results for association of all genes and all variables after 5 days of exposure. This table includes the b coefficients, p values, and q values for association with exposure, genotype, and sex for every gene measured after 5 days of exposure.
Gene ID	Gene Description	Gene Name	B coefficient for genotype	p value for genotype association	B coefficient for exposure	p value for exposure association	B coefficient for sex	p value for sex association	q value for genotype	q value for exposure	q value for sex
NM_001166372	membrane-associated ring finger (C3HC4) 1	March1	-0.0836311	0.0263085	-0.0689885	0.0632255	-0.0646165	0.0809733	0.149145	0.312243	0.511764
NM_001290273	mitochondrial amidoxime reducing component 1	Marc1	0.0325283	0.36301	0.0545851	0.129988	0.0503711	0.161323	0.662304	0.45358	0.631467
NM_145486	membrane-associated ring finger (C3HC4) 2	March2	0.149332	0.000450746	0.201354	7.87831e-06	0.208643	4.43289e-06	0.00902356	0.000607881	0.00260737
XM_006497194	mitochondrial amidoxime reducing component 2	Marc2	-0.0358839	0.437296	0.0464659	0.314682	-0.0327921	0.476362	0.720323	0.674818	0.851521
NM_177115	membrane-associated ring finger (C3HC4) 3	March3	-0.0448386	0.453026	-0.030628	0.606557	0.104071	0.0861474	0.729934	0.861072	0.520558
NM_001045533	membrane-associated ring finger (C3HC4) 4	March4	-0.266906	0.00088665	0.0854232	0.251465	-0.267903	0.00083119	0.0145743	0.615906	0.0821214
NM_027314	membrane-associated ring finger (C3HC4) 5	March5	-0.0960542	0.000917481	-0.0313637	0.243738	0.0208583	0.435698	0.0149652	0.607844	0.827045
NM_172606	membrane-associated ring finger (C3HC4) 6	March6	0.0135687	0.664612	0.105463	0.00166396	0.0186761	0.550135	0.858265	0.0323004	0.880766
NM_020575	membrane-associated ring finger (C3HC4) 7	March7	0.0223675	0.477217	0.00994891	0.750564	-0.0143621	0.64656	0.746514	0.920154	0.912625
NM_027920	membrane-associated ring finger (C3HC4) 8	March8	-0.0476573	0.150759	0.0698244	0.0378832	0.0595734	0.0741021	0.426368	0.23178	0.498457
NM_001033262	membrane-associated ring finger (C3HC4) 9	March9	0.0551876	0.49825	-0.0979694	0.231362	0.00520357	0.948785	0.760919	0.594116	0.989728
NM_001039242	membrane-associated ring finger (C3HC4) 10	March10	-0.0236107	0.551132	-0.0554798	0.165053	-0.00540481	0.890926	0.7945	0.510301	0.975801
NM_177597	membrane-associated ring finger (C3HC4) 11	March11	0.0328397	0.561314	-0.0763331	0.18042	-0.0314511	0.576934	0.800929	0.530449	0.889663
NM_017461	septin 1	Sept1	-0.03264	0.752352	-0.199445	0.0594312	-0.115096	0.268523	0.901511	0.302015	0.727949
NM_001159717	septin 2	Sept2	0.0329604	0.222213	-0.0748816	0.00764541	0.0455484	0.0939286	0.522062	0.0885421	0.536506
XM_006520992	septin 3	Sept3	-0.51287	5.60435e-05	-0.285552	0.0149922	-0.0130552	0.907547	0.00193285	0.134249	0.979941
NM_001284392	septin 4	Sept4	0.0827738	0.0208792	-0.123926	0.000892831	0.0713688	0.0438139	0.12923	0.021077	0.41914
NM_001253706	septin 6	Sept6	0.0529324	0.51354	-0.243897	0.00435231	-0.0680132	0.400942	0.771914	0.0612411	0.810268
NM_001205367	septin 7	Sept7	0.0599896	0.00850591	-0.0425933	0.055032	0.0147667	0.495885	0.0721459	0.289278	0.859892
NM_001252332	septin 8	Sept8	0.00273942	0.932763	0.0689923	0.0389139	0.0357853	0.273323	0.977549	0.235603	0.731989
NM_001113486	septin 9	Sept9	-0.183148	1.42269e-05	-0.099683	0.00936534	0.092505	0.0152307	0.000689356	0.100035	0.290971
NM_001024910	septin 10	Sept10	0.0126558	0.700309	-0.103759	0.00299895	0.043211	0.19263	0.877486	0.047773	0.664783
NM_001009818	septin 11	Sept11	-0.0775303	0.00628979	-0.125441	3.77282e-05	-0.027552	0.307396	0.0584771	0.00208527	0.753697
NM_027669	septin 12	Sept12	-0.0222996	0.655443	-0.00712848	0.886138	0.0611775	0.223995	0.853897	0.966376	0.694799
NM_028826	septin 14	Sept14	-0.086293	0.00204043	-0.052055	0.0515732	-0.00890199	0.732393	0.0264986	0.27934	0.936357
NM_053102	selenoprotein	Sep15	-0.0334019	0.178024	-0.0770404	0.00309213	0.0771196	0.0030653	0.465088	0.0488847	0.14826
XR_381064	uncharacterized protein 4932416E17	4932416E17	0.123783	0.0292613	0.10007	0.0738958	0.0129066	0.813553	0.15976	0.339384	0.956939
ENSMUST00000123549	RIKEN cDNA 0610005C13 gene	0610005C13Rik	-0.0293409	0.574807	-0.0192522	0.711741	-0.0130082	0.802736	0.809319	0.90471	0.953949
NM_021446	RIKEN cDNA 0610007P14 gene	0610007P14Rik	0.0623478	0.117435	-0.00807533	0.836091	-0.0796273	0.047365	0.370158	0.951449	0.429284
NM_025319	RIKEN cDNA 0610009B22 gene	0610009B22Rik	-0.0340316	0.599075	-0.0146326	0.820424	-0.0462776	0.474281	0.82401	0.945758	0.851077
ENSMUST00000133463	RIKEN cDNA 0610009E02 gene	0610009E02Rik	0.0961238	0.169431	0.0196552	0.775335	-0.154439	0.0301535	0.45395	0.930527	0.368658
NR_038126	RIKEN cDNA 0610009L18 gene	0610009L18Rik	0.0994612	0.341792	-0.165891	0.116042	-0.0170313	0.869541	0.643284	0.427997	0.971544
NM_024179	RIKEN cDNA 0610009O20 gene	0610009O20Rik	0.0756165	0.0830798	0.0187552	0.660026	0.0453452	0.290776	0.30459	0.882394	0.742937
NM_027860	RIKEN cDNA 0610010F05 gene	0610010F05Rik	0.0751188	0.110327	0.163167	0.00106776	0.00407863	0.929447	0.35867	0.0238932	0.985334
NM_001177601	RIKEN cDNA 0610010K14 gene	0610010K14Rik	0.0812718	0.0387428	-0.0776115	0.0472757	-0.0274175	0.472423	0.190285	0.264518	0.850457
NM_026686	RIKEN cDNA 0610011F06 gene	0610011F06Rik	0.0739925	0.0690865	0.0391813	0.326235	-0.00309572	0.937743	0.272282	0.684156	0.986981
ENSMUST00000159031	RIKEN cDNA 0610012D04 gene	0610012D04Rik	0.111115	0.120501	-0.0887438	0.210949	0.00472322	0.946313	0.37533	0.570602	0.989303
NR_027897	RIKEN cDNA 0610012G03 gene	0610012G03Rik	0.00305894	0.962448	0.0373802	0.564982	0.147752	0.0277552	0.987334	0.838662	0.358815
XR_376450	RIKEN cDNA 0610025J13 gene	0610025J13Rik	0.102298	0.0740185	-0.0203229	0.715971	-0.0286379	0.608488	0.283518	0.906384	0.900062
NM_026696	RIKEN cDNA 0610030E20 gene	0610030E20Rik	0.0969438	0.039169	0.146535	0.00257191	0.0185156	0.684088	0.191508	0.0431004	0.922173
NM_020003	RIKEN cDNA 0610031J06 gene	0610031J06Rik	-0.130253	0.00326357	-0.0105976	0.798213	0.0806804	0.057845	0.0371507	0.939147	0.460498
NR_045760	RIKEN cDNA 0610031O16 gene	0610031O16Rik	-0.0106581	0.767069	-0.0312834	0.385677	0.0115066	0.748526	0.908111	0.729294	0.940313
ENSMUST00000132417	RIKEN cDNA 0610037L13 gene	0610037L13Rik	0.0848267	0.0535444	-0.108894	0.0145369	-0.0781372	0.073499	0.232941	0.13201	0.497343
NR_028125	RIKEN cDNA 0610038B21 gene	0610038B21Rik	0.0062237	0.918058	0.0640602	0.292229	-0.0506948	0.403164	0.972735	0.655547	0.811388
NR_028113	RIKEN cDNA 0610039K10 gene	0610039K10Rik	0.139673	0.109513	0.00693625	0.935303	-0.0946788	0.272015	0.357251	0.982489	0.731099
NR_027874	RIKEN cDNA 0610040B10 gene	0610040B10Rik	-0.00670286	0.940315	-0.0401753	0.653218	0.0811167	0.366454	0.97936	0.879996	0.792148
NR_040757	RIKEN cDNA 0610040F04 gene	0610040F04Rik	0.0114581	0.727968	-0.0473561	0.155165	-0.00181215	0.95598	0.890774	0.494351	0.991517
NM_029554	RIKEN cDNA 0610040J01 gene	0610040J01Rik	-0.0691413	0.276725	0.0798962	0.20893	0.0958642	0.133545	0.581067	0.568176	0.596154
XR_406158	RIKEN cDNA 0610042G04 gene	0610042G04Rik	0.0237643	0.647714	0.0790131	0.133429	-0.0817839	0.120762	0.850307	0.459467	0.576728
NR_040640	RIKEN cDNA 0610043K17 gene	0610043K17Rik	0.304693	0.00975092	0.138308	0.221693	-0.149806	0.186436	0.0790513	0.58298	0.659192
ENSMUST00000181488	RIKEN cDNA 1010001B22 gene	1010001B22Rik	-0.00628131	0.943547	0.130125	0.147464	0.108133	0.226538	0.979748	0.483295	0.697212
ENSMUST00000180789	RIKEN cDNA 1010001N08 gene	1010001N08Rik	0.18733	0.00466928	-0.0762449	0.225693	-0.0580219	0.354413	0.0474496	0.58775	0.785219
NM_025363	RIKEN cDNA 1110001J03 gene	1110001J03Rik	0.120588	0.0283093	0.0555276	0.298133	-0.0122314	0.817391	0.156561	0.661743	0.958125
XR_392965	RIKEN cDNA 1110002J07 gene	1110002J07Rik	-0.00736869	0.884719	0.0423808	0.405409	-0.0682812	0.183514	0.959451	0.743771	0.655259
ENSMUST00000095903	RIKEN cDNA 1110002L01 gene	1110002L01Rik	-0.0251021	0.64382	-0.0918754	0.0958469	-0.0600474	0.270945	0.848163	0.385353	0.730185
NM_026502	RIKEN cDNA 1110004E09 gene	1110004E09Rik	0.0470851	0.45776	0.210519	0.00186467	0.0365115	0.56314	0.733343	0.0350463	0.884359
NM_019772	RIKEN cDNA 1110004F10 gene	1110004F10Rik	-0.0432044	0.0814495	-0.0331981	0.175702	0.0176379	0.46766	0.300688	0.524148	0.847681
NR_027810	RIKEN cDNA 1110006O24 gene	1110006O24Rik	0.00120211	0.990504	0.0505054	0.616792	0.135917	0.182913	0.996896	0.865082	0.654605
NM_026738	RIKEN cDNA 1110007C09 gene	1110007C09Rik	0.00315838	0.934824	0.105753	0.00902167	0.0265408	0.4923	0.977999	0.0979326	0.857471
ENSMUST00000060246	RIKEN cDNA 1110008E08 gene	1110008E08Rik	0.110867	0.0142652	-0.0189723	0.66085	-0.00337426	0.93772	0.101157	0.882767	0.986981
NM_026124	RIKEN cDNA 1110008F13 gene	1110008F13Rik	0.00591241	0.876551	0.00149878	0.968502	0.0574208	0.136576	0.956346	0.991891	0.599673
NM_025373	RIKEN cDNA 1110008L16 gene	1110008L16Rik	-0.0206604	0.72562	0.0544365	0.356413	-0.0180555	0.758416	0.889922	0.710107	0.942656
NM_198001	RIKEN cDNA 1110008P14 gene	1110008P14Rik	-0.0589387	0.406291	0.084517	0.234965	0.136594	0.0588388	0.698351	0.598593	0.462849
ENSMUST00000053981	RIKEN cDNA 1110012L19 gene	1110012L19Rik	0.0556955	0.453255	-0.073505	0.322476	-0.000466031	0.994959	0.729967	0.681152	0.999299
NM_026787	RIKEN cDNA 1110012L19 gene	1110012L19Rik	-0.106236	0.00487919	0.0291581	0.413831	0.109108	0.00386174	0.048804	0.749183	0.165181
NR_045272	RIKEN cDNA 1110015O18 gene	1110015O18Rik	-0.0269404	0.257203	0.022178	0.3483	0.00612903	0.794308	0.559863	0.703581	0.951676
NM_001048005	RIKEN cDNA 1110017D15 gene	1110017D15Rik	0.120284	0.0312716	0.108845	0.0494092	-0.0673756	0.215976	0.166587	0.271531	0.687166
XR_375256	RIKEN cDNA 1110018N20 gene	1110018N20Rik	0.172414	0.0235969	-0.0946132	0.201346	-0.0289202	0.693014	0.139657	0.558457	0.92438
ENSMUST00000181090	RIKEN cDNA 1110019D14 gene	1110019D14Rik	0.0148674	0.738031	-0.00130723	0.97646	-0.00282823	0.949099	0.896064	0.993686	0.989796
NR_027929	RIKEN cDNA 1110020A21 gene	1110020A21Rik	0.0559853	0.402011	-0.0710569	0.287749	-0.147014	0.0320109	0.694939	0.651755	0.378129
AK003851	RIKEN cDNA 1110020C17 gene	1110020C17Rik	0.00465947	0.907429	-0.0387405	0.335591	-0.0803495	0.0505489	0.96867	0.692704	0.439031
NM_001276278	RIKEN cDNA 1110025L11 gene	1110025L11Rik	-0.0885157	0.221719	-0.0550161	0.443386	-0.151426	0.0399387	0.521457	0.767812	0.406826
NR_045139	RIKEN cDNA 1110028F11 gene	1110028F11Rik	0.105533	0.143845	-0.0534414	0.452889	-0.113877	0.114748	0.415127	0.773256	0.566992
NR_045470	RIKEN cDNA 1110028F18 gene	1110028F18Rik	0.00112098	0.979601	0.040547	0.356746	0.035032	0.42518	0.99326	0.710275	0.820775
NM_023483	RIKEN cDNA 1110032A03 gene	1110032A03Rik	0.0784736	0.0213667	0.0742334	0.0284702	0.0348924	0.290107	0.131188	0.197218	0.742671
NM_001167996	RIKEN cDNA 1110032F04 gene	1110032F04Rik	0.00418255	0.936545	0.00342163	0.947937	-0.0597524	0.258544	0.978396	0.986811	0.720739
ENSMUST00000061891	RIKEN cDNA 1110034G24 gene	1110034G24Rik	0.0716899	0.20548	-0.0304996	0.585632	-0.191558	0.00145541	0.501484	0.849139	0.105606
NR_040713	RIKEN cDNA 1110036E04 gene	1110036E04Rik	0.0177965	0.689925	-0.0241089	0.588276	-0.0367719	0.410299	0.87239	0.850393	0.814009
NM_001081183	RIKEN cDNA 1110037F02 gene	1110037F02Rik	0.0205411	0.274525	0.0150826	0.419337	-0.0396064	0.0388902	0.5785	0.752976	0.402213
ENSMUST00000172531	RIKEN cDNA 1110038B12 gene	1110038B12Rik	0.0762496	0.148065	0.0118014	0.819807	0.0718894	0.170883	0.42266	0.945618	0.641888
ENSMUST00000173811	RIKEN cDNA 1110038B12 gene	1110038B12Rik	0.0154437	0.537915	-0.0228004	0.363462	0.000689638	0.977939	0.786111	0.714481	0.996208
NR_015536	RIKEN cDNA 1110038B12 gene	1110038B12Rik	-0.000395011	0.995348	0.011523	0.864632	0.097002	0.157153	0.998561	0.95975	0.627436
ENSMUST00000071792	RIKEN cDNA 1110038F14 gene	1110038F14Rik	0.134186	0.0047319	-0.0373684	0.405283	-0.0298294	0.505714	0.0478996	0.743759	0.864773
NR_040707	RIKEN cDNA 1110046J04 gene	1110046J04Rik	0.0320471	0.681271	0.0115316	0.882081	0.0340286	0.661983	0.867491	0.965377	0.916443
NM_175123	RIKEN cDNA 1110051M20 gene	1110051M20Rik	0.159476	0.00148476	0.0017824	0.969393	0.0355194	0.4464	0.0212156	0.991986	0.834455
NR_037954	RIKEN cDNA 1110054M08 gene	1110054M08Rik	0.0500541	0.462261	-0.0631899	0.353264	0.0343481	0.612295	0.737176	0.707591	0.901812
NM_001167768	RIKEN cDNA 1110057K04 gene	1110057K04Rik	-0.019257	0.472214	-0.00407334	0.8784	0.0614667	0.0259547	0.743395	0.964222	0.351948
XR_397165	RIKEN cDNA 1110057P08 gene	1110057P08Rik	-0.0092965	0.856449	0.0130141	0.799627	0.0105781	0.836518	0.94764	0.939416	0.962732
NM_026503	RIKEN cDNA 1110058L19 gene	1110058L19Rik	-0.00707552	0.925478	-0.00855916	0.909683	0.0352678	0.640696	0.974824	0.974724	0.911545
ENSMUST00000038830	RIKEN cDNA 1110059E24 gene	1110059E24Rik	0.0177285	0.588814	-0.046398	0.161143	0.026594	0.417472	0.817902	0.503772	0.817343
NM_025419	RIKEN cDNA 1110059G10 gene	1110059G10Rik	0.0407813	0.365358	-0.0222705	0.618725	0.0113975	0.798703	0.663768	0.865721	0.95325
NM_001142727	RIKEN cDNA 1110065P20 gene	1110065P20Rik	0.0101979	0.881413	-0.162884	0.0215273	0.0940872	0.173308	0.958157	0.166473	0.645206
NR_037955	RIKEN cDNA 1190002F15 gene	1190002F15Rik	0.0122792	0.903149	0.168906	0.0998513	-0.0304697	0.762227	0.967583	0.394593	0.943542
NM_001033145	RIKEN cDNA 1190002N15 gene	1190002N15Rik	0.207594	0.00272618	-0.0355015	0.583762	0.0792635	0.225159	0.0325583	0.847894	0.695742
NM_001195435	RIKEN cDNA 1190003K10 gene	1190003K10Rik	-0.0144688	0.398385	0.0185067	0.280395	-0.0356383	0.0419589	0.691394	0.644425	0.413132
NM_197988	RIKEN cDNA 1190005I06 gene	1190005I06Rik	0.0119174	0.873136	0.0842748	0.261864	-0.0017502	0.981239	0.954995	0.626761	0.997078
NM_001135567	RIKEN cDNA 1190007I07 gene	1190007I07Rik	0.0132171	0.841447	0.0151424	0.818284	-0.0782046	0.239913	0.942715	0.945365	0.706372
ENSMUST00000143649	RIKEN cDNA 1200007C13 gene	1200007C13Rik	-0.0656261	0.414951	-0.0614215	0.444042	-0.116689	0.1503	0.705264	0.767958	0.618846
NM_025818	RIKEN cDNA 1200014J11 gene	1200014J11Rik	0.0450357	0.14813	0.00814609	0.790134	0.0186761	0.542634	0.422665	0.93574	0.877881
NR_037957	RIKEN cDNA 1300002E11 gene	1300002E11Rik	0.135906	0.00357075	0.0205754	0.63829	-0.166827	0.000487652	0.039514	0.874576	0.0629132
NM_028788	RIKEN cDNA 1300002K09 gene	1300002K09Rik	-1.1039	6.48196e-08	0.201024	0.221181	0.0169655	0.916878	9.63078e-06	0.58237	0.982481
NM_027918	RIKEN cDNA 1300017J02 gene	1300017J02Rik	0.067683	0.112426	0.0382715	0.36227	0.0294105	0.482786	0.362087	0.713658	0.854103
BC002195	RIKEN cDNA 1500002F19 gene	1500002F19Rik	0.110651	0.0824411	0.0514027	0.410639	-0.0669233	0.285699	0.302709	0.747294	0.739304
NR_015498	RIKEN cDNA 1500004A13 gene	1500004A13Rik	-0.131045	0.115138	0.171884	0.0407489	-0.200353	0.018244	0.366325	0.242682	0.311364
NR_037698	RIKEN cDNA 1500009C09 gene	1500009C09Rik	0.0855566	0.0628936	0.0681989	0.133702	-0.00338005	0.939779	0.256367	0.460075	0.987622
NM_001145198	RIKEN cDNA 1500009L16 gene	1500009L16Rik	-0.13519	0.0967348	0.221815	0.00810673	0.043677	0.583898	0.333751	0.0916832	0.891485
NR_027817	RIKEN cDNA 1500011B03 gene	1500011B03Rik	0.178214	0.0264433	-0.0265264	0.731526	-0.0448214	0.562715	0.149638	0.912441	0.884347
NR_015476	RIKEN cDNA 1500011K16 gene	1500011K16Rik	-0.0322549	0.652332	0.00632435	0.929329	-0.0306047	0.668188	0.852377	0.980789	0.917324
NM_001081005	RIKEN cDNA 1500012F01 gene	1500012F01Rik	0.0528522	0.326424	0.055191	0.304548	0.047719	0.373775	0.628564	0.667633	0.7947
NR_045812	RIKEN cDNA 1500012K07 gene	1500012K07Rik	0.0856921	0.181266	-0.00984375	0.876073	-0.00884475	0.888559	0.468946	0.96333	0.97564
NR_029432	RIKEN cDNA 1500015A07 gene	1500015A07Rik	-0.0194473	0.81579	0.187244	0.029754	-0.0508878	0.542019	0.931538	0.202384	0.877599
NR_045817	RIKEN cDNA 1500015L24 gene	1500015L24Rik	0.0205873	0.602391	0.0316608	0.423076	-0.00221719	0.955055	0.82563	0.755321	0.99139
NM_024283	RIKEN cDNA 1500015O10 gene	1500015O10Rik	-0.153901	0.0377056	-0.130362	0.0751167	-0.010793	0.880162	0.187096	0.341489	0.974367
NR_033510	RIKEN cDNA 1500017E21 gene	1500017E21Rik	0.0488351	0.502721	-0.00222722	0.975473	-0.0837192	0.252314	0.764099	0.99336	0.716728
ENSMUST00000181598	RIKEN cDNA 1500026H17 gene	1500026H17Rik	0.00427934	0.94146	0.112932	0.0583656	0.0184665	0.750872	0.979396	0.298834	0.940732
XR_140695	RIKEN cDNA 1500035N22 gene	1500035N22Rik	0.627816	5.29716e-11	-0.18421	0.00962356	-0.0734913	0.281941	3.61013e-08	0.101616	0.736141
XM_006525210	RIKEN cDNA 1520401A03 gene	1520401A03Rik	0.0249432	0.616006	0.00281033	0.954742	-0.112539	0.0282271	0.833591	0.988451	0.360896
NR_040484	RIKEN cDNA 1600002D24 gene	1600002D24Rik	-0.0447702	0.278363	0.0289057	0.480718	0.0589297	0.155104	0.582399	0.791518	0.626081
ENSMUST00000024930	RIKEN cDNA 1600002H07 gene	1600002H07Rik	0.0323449	0.502547	0.157235	0.00221817	0.0134435	0.779367	0.763974	0.0390672	0.948606
NM_027207	RIKEN cDNA 1600002K03 gene	1600002K03Rik	0.0982101	0.170508	-0.135886	0.0603246	-0.0555696	0.432645	0.455509	0.304602	0.824549
ENSMUST00000162977	RIKEN cDNA 1600010F14 gene	1600010F14Rik	0.174359	0.187099	-0.0860887	0.509732	-0.281328	0.0363404	0.47668	0.809398	0.392717
NR_037959	RIKEN cDNA 1600010M07 gene	1600010M07Rik	-0.0548252	0.543429	-0.123169	0.175694	0.0735298	0.414904	0.789893	0.524148	0.81632
NM_001083881	RIKEN cDNA 1600012H06 gene	1600012H06Rik	0.0547171	0.138122	0.00476277	0.895403	0.115999	0.00272709	0.405418	0.969787	0.140841
ENSMUST00000162474	RIKEN cDNA 1600012P17 gene	1600012P17Rik	-0.0317575	0.411716	-0.0163787	0.670131	-0.0368657	0.340217	0.702898	0.886021	0.776155
NM_001085385	RIKEN cDNA 1600014C10 gene	1600014C10Rik	-0.149861	0.00607477	-0.0541735	0.297054	-0.0466775	0.367965	0.0571047	0.660751	0.792148
NM_028164	RIKEN cDNA 1600014C23 gene	1600014C23Rik	0.0774871	0.0795411	0.049249	0.257639	0.00492502	0.909042	0.296119	0.621641	0.980272
NM_028046	RIKEN cDNA 1600014K23 gene	1600014K23Rik	0.0594412	0.28316	0.0184455	0.736549	-0.0180895	0.741442	0.586738	0.91474	0.938218
NM_001081273	RIKEN cDNA 1600015I10 gene	1600015I10Rik	-0.0228982	0.597361	-0.0268543	0.534879	-0.0157823	0.71483	0.823285	0.824733	0.930991
NR_040481	RIKEN cDNA 1600019K03 gene	1600019K03Rik	0.0353543	0.382455	0.087554	0.0348004	-0.038765	0.337552	0.678757	0.220795	0.774316
ENSMUST00000180896	RIKEN cDNA 1600020E01 gene	1600020E01Rik	0.202945	0.000333045	0.218894	0.000129479	-0.0404475	0.432086	0.00729807	0.00511875	0.824242
NR_038168	RIKEN cDNA 1600025M17 gene	1600025M17Rik	-0.00595159	0.83688	-0.0309073	0.287546	-0.0315303	0.278099	0.940736	0.651586	0.734344
NR_028123	RIKEN cDNA 1600029I14 gene	1600029I14Rik	0.0362233	0.608829	-0.0199683	0.777022	-0.114345	0.111164	0.829106	0.931072	0.562371
NR_033522	ribosomal protein L17 pseudogene	1600029O15Rik	0.00284338	0.952186	-0.00155392	0.973791	-0.0710249	0.139397	0.983091	0.993276	0.60302
XM_006504170	RIKEN cDNA 1700001C02 gene	1700001C02Rik	0.140826	0.0170271	0.0017751	0.97492	-0.0855059	0.136184	0.112997	0.99336	0.599043
NM_001172091	RIKEN cDNA 1700001C19 gene	1700001C19Rik	0.00502726	0.90046	-0.0185099	0.644754	0.00703608	0.860693	0.966463	0.877364	0.969465
NR_045475	RIKEN cDNA 1700001D01 gene	1700001D01Rik	0.0517845	0.530297	-0.0534201	0.516394	0.00528992	0.94861	0.782283	0.813822	0.989728
NM_027940	RIKEN cDNA 1700001F09 gene	1700001F09Rik	-0.0581614	0.284307	-0.0155474	0.772451	-0.0442094	0.412915	0.587814	0.929165	0.815409
XR_386089	RIKEN cDNA 1700001G01 gene	1700001G01Rik	0.0071249	0.85463	0.0428844	0.272961	-0.0143566	0.711495	0.946784	0.63718	0.929726
ENSMUST00000143392	RIKEN cDNA 1700001G11 gene	1700001G11Rik	0.0525521	0.497372	-0.0889045	0.25264	-0.0196715	0.798405	0.760393	0.616459	0.953164
NR_033199	RIKEN cDNA 1700001G17 gene	1700001G17Rik	0.0240533	0.754804	0.0353254	0.645894	0.104318	0.179823	0.902373	0.87752	0.651793
NR_033613	ring finger protein 19A pseudogene	1700001J11Rik	0.0744475	0.347492	-0.021008	0.789197	0.069615	0.378088	0.649217	0.935573	0.796959
NM_025488	RIKEN cDNA 1700001K19 gene	1700001K19Rik	-0.0155075	0.71053	0.0551764	0.190569	-0.0571996	0.175208	0.883057	0.545029	0.647595
NR_036590	RIKEN cDNA 1700001K23 gene	1700001K23Rik	-0.0392025	0.574722	-0.0208001	0.764964	0.0127969	0.854006	0.809319	0.926242	0.967454
NR_027980	RIKEN cDNA 1700001L05 gene	1700001L05Rik	-0.034041	0.681902	-0.129491	0.123962	-0.0351157	0.671666	0.867915	0.444303	0.918092
NM_027035	RIKEN cDNA 1700001L19 gene	1700001L19Rik	-0.0508923	0.49211	-0.0926896	0.21328	-0.0423866	0.565826	0.757066	0.573306	0.885332
NM_198000	RIKEN cDNA 1700001O22 gene	1700001O22Rik	0.0189884	0.693858	0.0664106	0.172803	-0.0303084	0.529474	0.874118	0.520343	0.873357
NM_028156	RIKEN cDNA 1700001P01 gene	1700001P01Rik	0.0929743	0.0840914	-0.12488	0.0221414	0.0139891	0.790111	0.306971	0.169136	0.950534
NR_045478	RIKEN cDNA 1700003C15 gene	1700003C15Rik	-0.158797	0.0146583	0.0613103	0.32704	0.0824453	0.189955	0.102828	0.68502	0.662653
NR_045477	RIKEN cDNA 1700003D09 gene	1700003D09Rik	-0.0635557	0.228711	0.000852821	0.986944	-0.0787062	0.137225	0.530255	0.995424	0.60042
NM_027948	RIKEN cDNA 1700003E16 gene	1700003E16Rik	0.0815888	0.363163	-0.063358	0.477925	-0.051743	0.561746	0.662518	0.790232	0.884052
NR_103799	Gm5941 pseudogene	1700003E24Rik	0.0232881	0.384861	0.0335519	0.212072	0.00549985	0.836154	0.680578	0.572256	0.962597
XM_006500334	RIKEN cDNA 1700003F12 gene	1700003F12Rik	-0.043545	0.389623	-0.0740791	0.14629	0.0114929	0.819038	0.684248	0.481213	0.95854
NR_040720	RIKEN cDNA 1700003G13 gene	1700003G13Rik	0.0583237	0.23742	0.0158615	0.745058	-0.0663035	0.179406	0.540295	0.917989	0.651793
NR_029433	RIKEN cDNA 1700003G18 gene	1700003G18Rik	0.0571048	0.206304	-0.0127818	0.774312	-0.0313428	0.483274	0.502419	0.929886	0.854103
ENSMUST00000047110	RIKEN cDNA 1700003H04 gene	1700003H04Rik	-0.0972595	0.0490998	0.0307988	0.521711	0.0444638	0.356508	0.221066	0.816843	0.786338
NR_040507	RIKEN cDNA 1700003L19 gene	1700003L19Rik	0.0765065	0.0760036	0.0505687	0.233737	-0.00460333	0.912798	0.28815	0.597007	0.981161
NM_027041	RIKEN cDNA 1700003M02 gene	1700003M02Rik	0.0940539	0.170862	0.123595	0.0739554	-0.155912	0.0260739	0.455985	0.339558	0.352518
NR_040647	RIKEN cDNA 1700003M07 gene	1700003M07Rik	-0.00883394	0.803366	0.0251966	0.47786	-0.0135364	0.702247	0.925235	0.790232	0.927663
NR_045982	RIKEN cDNA 1700003P14 gene	1700003P14Rik	-0.0255901	0.575302	-0.0635894	0.16766	-0.0717854	0.120693	0.809612	0.513939	0.576525
XM_006502120	RIKEN cDNA 1700006A11 gene	1700006A11Rik	-0.0553039	0.0389608	-0.0262443	0.314451	-0.0531643	0.0461473	0.190937	0.674818	0.425415
NM_029287	RIKEN cDNA 1700006E09 gene	1700006E09Rik	0.0212904	0.494979	0.0637083	0.0460027	-0.0124917	0.687458	0.758638	0.260463	0.923037
NR_045621	RIKEN cDNA 1700006F04 gene	1700006F04Rik	0.252174	0.0149711	-0.0169396	0.864151	-0.0816766	0.411589	0.104298	0.959352	0.814771
NR_045900	RIKEN cDNA 1700006H21 gene	1700006H21Rik	-0.0229556	0.411796	0.008337	0.764094	-0.019107	0.492771	0.702919	0.92575	0.857809
ENSMUST00000041178	RIKEN cDNA 1700006J14 gene	1700006J14Rik	-0.108873	0.148318	-0.0176358	0.811692	0.0242002	0.743814	0.423011	0.943967	0.939169
ENSMUST00000138253	RIKEN cDNA 1700006P19 gene	1700006P19Rik	0.021638	0.744998	-0.046969	0.48031	-0.024789	0.708796	0.89849	0.791421	0.929235
NM_001164235	RIKEN cDNA 1700007B14 gene	1700007B14Rik	-0.00909965	0.676804	-0.0249973	0.254833	-0.00884227	0.684663	0.864375	0.618392	0.922173
XR_396975	RIKEN cDNA 1700007E05 gene	1700007E05Rik	0.0445367	0.32893	0.00844923	0.851716	0.0371532	0.413241	0.630402	0.954875	0.815574
NR_040538	RIKEN cDNA 1700007F19 gene	1700007F19Rik	-0.0690752	0.13067	-0.0328887	0.464929	-0.0247847	0.581216	0.393055	0.782158	0.89119
XM_006535279	RIKEN cDNA 1700007G11 gene	1700007G11Rik	-0.0207805	0.753684	0.0678883	0.307372	-0.14825	0.0300101	0.901872	0.668976	0.368082
NR_045476	RIKEN cDNA 1700007J10 gene	1700007J10Rik	0.0227182	0.601348	0.0194278	0.654026	0.00683375	0.874577	0.824827	0.880597	0.972638
NM_027037	RIKEN cDNA 1700007K09 gene	1700007K09Rik	-0.0300002	0.599613	0.0251439	0.658945	-0.0350971	0.538378	0.824223	0.881988	0.877047
ENSMUST00000086370	RIKEN cDNA 1700007K13 gene	1700007K13Rik	0.0648922	0.330042	0.0415248	0.530388	-0.200977	0.00415201	0.631766	0.822256	0.172177
NR_045709	RIKEN cDNA 1700007L15 gene	1700007L15Rik	-0.0061802	0.925503	0.0460285	0.48656	-0.0230055	0.727331	0.974824	0.794795	0.935272
ENSMUST00000129075	RIKEN cDNA 1700007M16 gene	1700007M16Rik	0.0363858	0.233288	0.0129393	0.668076	-0.0154847	0.608056	0.535663	0.885442	0.900062
NR_040554	RIKEN cDNA 1700007P06 gene	1700007P06Rik	0.0188517	0.717201	-0.0805776	0.126639	-0.0169126	0.744544	0.886428	0.448606	0.939203
NM_001168369	RIKEN cDNA 1700008F21 gene	1700008F21Rik	0.0030061	0.948668	0.0452223	0.334797	-0.0599247	0.203479	0.98164	0.691884	0.676376
NM_027952	RIKEN cDNA 1700008I05 gene	1700008I05Rik	-0.0468118	0.0685941	-0.0491628	0.0557913	-0.00779184	0.755713	0.271227	0.291251	0.942078
NR_024331	RIKEN cDNA 1700008J07 gene	1700008J07Rik	0.0156945	0.810604	0.0239677	0.713833	0.0428097	0.513359	0.928935	0.905376	0.868059
NR_038141	RIKEN cDNA 1700008K24 gene	1700008K24Rik	0.00410983	0.896501	0.0816671	0.0132212	-0.0344779	0.277953	0.965188	0.124023	0.734261
NM_027049	RIKEN cDNA 1700008O03 gene	1700008O03Rik	0.0490737	0.177762	-0.00159201	0.964574	-0.00940501	0.793124	0.464786	0.991046	0.951167
NM_027048	RIKEN cDNA 1700008P02 gene	1700008P02Rik	0.0331207	0.164948	0.00197527	0.932901	-0.00641673	0.784563	0.446682	0.981927	0.949711
NR_046040	RIKEN cDNA 1700009C05 gene	1700009C05Rik	-0.0230982	0.608793	-0.0113427	0.800782	-0.0578577	0.203132	0.829106	0.9398	0.675958
NR_015547	RIKEN cDNA 1700009J07 gene	1700009J07Rik	-0.0446199	0.349598	-0.0466762	0.326897	0.0672558	0.160814	0.650826	0.684904	0.630822
NM_001081095	RIKEN cDNA 1700009N14 gene	1700009N14Rik	0.00870967	0.820794	0.0531882	0.171101	0.0392012	0.310125	0.933262	0.518715	0.756078
NM_001081275	RIKEN cDNA 1700009P17 gene	1700009P17Rik	0.0638681	0.138132	0.128674	0.00417443	-0.116042	0.00904083	0.405418	0.0593238	0.228439
NM_029308	RIKEN cDNA 1700010B08 gene	1700010B08Rik	0.0158843	0.759084	0.00344039	0.946869	0.0859724	0.102406	0.904213	0.986584	0.549164
AK133430	RIKEN cDNA 1700010B13 gene	1700010B13Rik	0.0015032	0.958985	0.0260063	0.375094	-0.0135747	0.642004	0.985775	0.722754	0.911853
ENSMUST00000096366	RIKEN cDNA 1700010D01 gene	1700010D01Rik	0.058356	0.406547	0.109018	0.124599	0.0724449	0.302899	0.698675	0.445401	0.750815
AK005827	RIKEN cDNA 1700010H22 gene	1700010H22Rik	0.00301227	0.952614	0.00290483	0.954184	0.0269538	0.594704	0.983353	0.988439	0.895489
NR_040587	RIKEN cDNA 1700010I02 gene	1700010I02Rik	-0.0476485	0.28311	0.0506678	0.253025	0.0703938	0.115368	0.5867	0.616631	0.567876
NM_025851	RIKEN cDNA 1700010I14 gene	1700010I14Rik	-0.0294802	0.71886	0.170447	0.0426679	-0.0624456	0.446063	0.887227	0.249095	0.834172
NR_040579	RIKEN cDNA 1700010J16 gene	1700010J16Rik	0.00284792	0.925891	0.0299362	0.330246	-0.0633928	0.0438723	0.974966	0.687509	0.41914
ENSMUST00000135145	RIKEN cDNA 1700010K10 gene	1700010K10Rik	0.00674321	0.85634	-0.0822096	0.03232	-0.0906476	0.0190672	0.94764	0.212525	0.317115
NR_040512	RIKEN cDNA 1700010K23 gene	1700010K23Rik	-0.0748066	0.270485	0.00466105	0.944637	0.0154901	0.817548	0.573728	0.985333	0.958125
ENSMUST00000125852	RIKEN cDNA 1700010K24 gene	1700010K24Rik	0.0202889	0.693056	0.0455098	0.376889	0.0505188	0.32727	0.873745	0.72381	0.767096
XR_404307	RIKEN cDNA 1700010L04 gene	1700010L04Rik	0.0450096	0.262427	0.0373526	0.349782	0.0513296	0.201314	0.564893	0.704735	0.674201
NM_025487	RIKEN cDNA 1700011A15 gene	1700011A15Rik	0.0401992	0.488489	0.0771946	0.186357	-0.0247164	0.668701	0.755134	0.540052	0.917324
NR_045616	RIKEN cDNA 1700011B04 gene	1700011B04Rik	-0.0174761	0.65038	0.0409309	0.290402	-0.00715713	0.85219	0.85119	0.653795	0.967066
NM_029298	RIKEN cDNA 1700011E24 gene	1700011E24Rik	-0.0158031	0.74022	-0.0668701	0.165087	0.0346009	0.468063	0.89689	0.510301	0.847921
NM_025956	RIKEN cDNA 1700011H14 gene	1700011H14Rik	0.0239258	0.42938	0.0659104	0.0338752	-0.0254646	0.399383	0.715367	0.218112	0.809445
ENSMUST00000079738	RIKEN cDNA 1700011I03 gene	1700011I03Rik	-0.0133734	0.698919	-0.0195471	0.571332	-0.0176541	0.60901	0.876894	0.841582	0.900248
NM_026315	RIKEN cDNA 1700011L22 gene	1700011L22Rik	0.0179139	0.69483	0.0342744	0.453068	-0.0279856	0.539566	0.874358	0.773411	0.87736
NR_073044	RIKEN cDNA 1700011M02 gene	1700011M02Rik	-0.0179219	0.769564	0.0483172	0.43026	0.00143823	0.981184	0.908845	0.759587	0.997078
ENSMUST00000031778	RIKEN cDNA 1700012A03 gene	1700012A03Rik	0.0230445	0.539685	-0.0518266	0.171348	-0.0414286	0.271879	0.787615	0.518897	0.731099
NM_001162428	RIKEN cDNA 1700012B07 gene	1700012B07Rik	0.0446972	0.353887	-0.0517744	0.282675	-0.00916438	0.84797	0.654651	0.646852	0.965737
NM_029306	RIKEN cDNA 1700012B09 gene	1700012B09Rik	0.482996	5.97564e-08	0.00428542	0.95176	-0.131784	0.069334	9.13836e-06	0.987807	0.484409
ENSMUST00000049684	RIKEN cDNA 1700012B15 gene	1700012B15Rik	0.0710796	0.183104	-0.127759	0.0195462	-0.139366	0.0114307	0.471484	0.157081	0.255966
ENSMUST00000132023	RIKEN cDNA 1700012C14 gene	1700012C14Rik	0.0461135	0.135706	-0.0578996	0.0627197	0.0259554	0.394666	0.401018	0.310852	0.806465
NR_045171	RIKEN cDNA 1700012D01 gene	1700012D01Rik	-0.0503979	0.440308	-0.0794894	0.225314	-0.0323054	0.619066	0.721835	0.587261	0.903896
NR_015573	RIKEN cDNA 1700012D14 gene	1700012D14Rik	0.0332993	0.616272	-0.00651911	0.921508	-0.0785881	0.239568	0.833698	0.978302	0.706336
NR_045140	RIKEN cDNA 1700012I11 gene	1700012I11Rik	0.217089	0.00213352	-0.378389	1.43739e-06	-0.121423	0.0713563	0.0273828	0.000159795	0.490305
NM_029588	RIKEN cDNA 1700012L04 gene	1700012L04Rik	0.0571643	0.426593	0.0229933	0.747572	0.0286083	0.688956	0.713378	0.919019	0.923463
NM_027056	RIKEN cDNA 1700012P22 gene	1700012P22Rik	0.0860617	0.00609172	-0.018247	0.538861	-0.069068	0.0245861	0.0572085	0.826457	0.344249
NM_001177502	RIKEN cDNA 1700013D24 gene	1700013D24Rik	-0.00351654	0.938624	-0.0507123	0.269794	-0.0749493	0.106416	0.979038	0.63475	0.556012
ENSMUST00000029485	RIKEN cDNA 1700013F07 gene	1700013F07Rik	0.0999477	0.0691171	-0.0533772	0.322234	-0.141755	0.011523	0.272282	0.681066	0.256208
NM_027063	RIKEN cDNA 1700013G24 gene	1700013G24Rik	0.0874826	0.070358	-0.0514094	0.27896	0.0176986	0.707273	0.274822	0.643125	0.928751
NM_001200013	RIKEN cDNA 1700013H16 gene	1700013H16Rik	0.0153822	0.691165	0.0115379	0.765014	-0.0566891	0.147797	0.873077	0.926242	0.615635
XR_394785	RIKEN cDNA 1700013N06 gene	1700013N06Rik	0.0356148	0.36317	0.00944043	0.807999	-0.0107326	0.782367	0.662518	0.94268	0.949226
ENSMUST00000056991	RIKEN cDNA 1700015E13 gene	1700015E13Rik	0.0216292	0.646476	-0.0248918	0.596844	-0.0441238	0.350507	0.849684	0.855534	0.782307
NM_001200025	RIKEN cDNA 1700015F17 gene	1700015F17Rik	-0.0195919	0.607341	0.044487	0.245767	-0.042214	0.270268	0.828625	0.610015	0.729516
NM_001195601	RIKEN cDNA 1700015G11 gene	1700015G11Rik	-0.0168404	0.613998	-0.0363573	0.278167	-0.0235493	0.480263	0.832338	0.642195	0.853193
ENSMUST00000180964	RIKEN cDNA 1700015O11 gene	1700015O11Rik	0.0227134	0.784588	0.0630755	0.448278	-0.0836405	0.316155	0.916196	0.771024	0.75936
NM_027077	RIKEN cDNA 1700016C15 gene	1700016C15Rik	0.0730362	0.125585	-0.0159491	0.733228	-0.0149761	0.748913	0.384972	0.912989	0.940418
ENSMUST00000033906	RIKEN cDNA 1700016D06 gene	1700016D06Rik	0.06092	0.0371012	-0.0402942	0.159541	-0.00479716	0.865127	0.185041	0.500662	0.970714
XM_981898	RIKEN cDNA 1700016G14 gene	1700016G14Rik	0.0133277	0.694777	-0.0365552	0.284059	0.0402728	0.238746	0.874358	0.648267	0.705775
NR_045891	RIKEN cDNA 1700016G22 gene	1700016G22Rik	0.0174544	0.689835	-0.00117793	0.978434	-0.0264819	0.544426	0.87231	0.993861	0.878259
NM_028824	RIKEN cDNA 1700016H13 gene	1700016H13Rik	0.0528354	0.229425	-0.0137426	0.75164	-0.0411346	0.346243	0.531007	0.920496	0.779036
NM_198637	RIKEN cDNA 1700016K19 gene	1700016K19Rik	0.0147545	0.781354	0.159667	0.00452152	-0.0640925	0.231323	0.91444	0.0628601	0.700835
NR_045824	RIKEN cDNA 1700016L04 gene	1700016L04Rik	-0.0345159	0.176436	-0.0410684	0.108751	-0.0620284	0.0178488	0.463515	0.413604	0.308298
NR_040460	RIKEN cDNA 1700016L21 gene	1700016L21Rik	0.0134388	0.821716	0.0552352	0.355915	-0.00449382	0.939761	0.933667	0.709702	0.987622
ENSMUST00000134252	RIKEN cDNA 1700016P03 gene	1700016P03Rik	0.0913137	0.0795767	-0.11655	0.0268664	-0.0234326	0.645124	0.296175	0.19017	0.912405
NR_038149	RIKEN cDNA 1700016P04 gene	1700016P04Rik	-0.0191725	0.662683	-0.0118605	0.786565	-0.000726464	0.986761	0.857139	0.934573	0.997666
NM_028820	RIKEN cDNA 1700017B05 gene	1700017B05Rik	-0.0381492	0.477157	0.00448007	0.933056	-0.0236519	0.657864	0.746514	0.98195	0.915336
NM_027058	RIKEN cDNA 1700017D01 gene	1700017D01Rik	-0.0242915	0.531208	-0.00737842	0.848388	0.0181906	0.637863	0.782398	0.954229	0.9103
NR_040445	RIKEN cDNA 1700017G19 gene	1700017G19Rik	-0.0441621	0.347994	-0.0196754	0.673507	0.0272326	0.560235	0.649728	0.887404	0.883646
NR_040326	RIKEN cDNA 1700017J07 gene	1700017J07Rik	0.00303968	0.940705	-0.0454845	0.26868	-0.0434235	0.2906	0.97936	0.633639	0.74285
NM_001081246	RIKEN cDNA 1700017N19 gene	1700017N19Rik	-0.0353262	0.347986	0.0170334	0.648456	0.000885436	0.981064	0.649728	0.878013	0.997078
AK142058	RIKEN cDNA 1700018A04 gene	1700018A04Rik	0.0885243	0.0844227	-0.103506	0.0447241	-0.0541116	0.283848	0.307517	0.256513	0.736819
NR_029439	RIKEN cDNA 1700018A04 gene	1700018A04Rik	0.126424	0.0793607	-0.180821	0.0138541	0.00681074	0.922807	0.295679	0.128007	0.983756
AK006077	RIKEN cDNA 1700018A14 gene	1700018A14Rik	-0.00358636	0.940633	-0.0306155	0.52506	-0.0621465	0.20102	0.97936	0.819223	0.673792
NM_029597	RIKEN cDNA 1700018B08 gene	1700018B08Rik	0.0459603	0.32287	0.046113	0.320059	0.00760002	0.868924	0.625268	0.679387	0.971353
NR_003617	enhancer of rudimentary homolog pseudogene	1700018B24Rik	-0.140341	0.00782008	-0.0678237	0.180276	-0.0697347	0.168618	0.0678548	0.530297	0.638815
ENSMUST00000102861	RIKEN cDNA 1700018C11 gene	1700018C11Rik	-0.0501598	0.302341	0.0153215	0.750427	-0.0141145	0.769483	0.605764	0.920094	0.945512
NM_027069	RIKEN cDNA 1700018F24 gene	1700018F24Rik	-0.0684732	0.240874	-0.0907689	0.121825	0.0128911	0.823142	0.54413	0.439747	0.959634
NR_045422	RIKEN cDNA 1700018G05 gene	1700018G05Rik	0.0248341	0.47337	0.0279463	0.419016	0.0554533	0.113628	0.744053	0.752895	0.56561
NR_028360	RIKEN cDNA 1700018L02 gene	1700018L02Rik	0.0872022	0.227877	0.135988	0.0631737	0.0297043	0.677659	0.528907	0.312133	0.919879
NM_027070	RIKEN cDNA 1700019A02 gene	1700019A02Rik	-0.027955	0.615754	-0.00392599	0.943564	-0.026539	0.632817	0.833426	0.985039	0.907874
ENSMUST00000047265	RIKEN cDNA 1700019B03 gene	1700019B03Rik	0.0229911	0.55125	0.0225918	0.557142	-0.00558315	0.884372	0.794524	0.835393	0.975274
NR_045442	RIKEN cDNA 1700019B21 gene	1700019B21Rik	0.0209149	0.51844	-0.00921756	0.774863	-0.000893559	0.977867	0.77499	0.930207	0.996208
NM_144953	RIKEN cDNA 1700019D03 gene	1700019D03Rik	0.0253267	0.64688	-0.1228	0.0310992	-0.0167934	0.760523	0.849903	0.207553	0.943542
ENSMUST00000134308	RIKEN cDNA 1700019E08 gene	1700019E08Rik	-0.0169214	0.423884	0.00188603	0.928468	-0.062018	0.00530411	0.711657	0.980611	0.191712
ENSMUST00000032858	RIKEN cDNA 1700019G06 gene	1700019G06Rik	0.37858	1.31595e-05	0.155665	0.0441199	-0.0698052	0.355469	0.000649551	0.254024	0.785859
NM_029331	RIKEN cDNA 1700019G17 gene	1700019G17Rik	-0.0104965	0.867599	-0.021579	0.731309	0.041851	0.506425	0.952625	0.91239	0.865105
NR_040255	RIKEN cDNA 1700019G24 gene	1700019G24Rik	0.0103519	0.789809	-0.00288848	0.940529	-0.000989475	0.97961	0.918928	0.98426	0.99665
ENSMUST00000102813	RIKEN cDNA 1700019L03 gene	1700019L03Rik	0.315152	0.000111059	-0.04119	0.572023	-0.204508	0.00761572	0.00314734	0.841803	0.217933
NR_103800	NFX-like protein	1700019M22Rik	0.077631	0.221614	-0.0652642	0.301424	0.0397408	0.527186	0.521457	0.664558	0.873278
NM_026208	RIKEN cDNA 1700019N19 gene	1700019N19Rik	0.0276504	0.509034	-0.0434954	0.299915	0.00947457	0.820046	0.76833	0.663163	0.958755
NM_027966	RIKEN cDNA 1700019O17 gene	1700019O17Rik	-0.00854704	0.810593	-0.00653658	0.854177	-0.0807726	0.0282953	0.928935	0.955632	0.361102
XR_106101	RIKEN cDNA 1700019P21 gene	1700019P21Rik	0.0121878	0.756184	0.0335825	0.3932	0.0159425	0.684014	0.902872	0.735854	0.922173
NM_001163483	RIKEN cDNA 1700020A23 gene	1700020A23Rik	-0.021683	0.555669	-0.0494477	0.182405	-0.0118767	0.745805	0.797082	0.533116	0.939653
NM_023781	RIKEN cDNA 1700020D05 gene	1700020D05Rik	-0.135059	0.0670581	-0.0586166	0.416415	-0.0912686	0.208784	0.267294	0.750785	0.679752
NR_045979	RIKEN cDNA 1700020G17 gene	1700020G17Rik	0.122662	0.0505086	-0.113257	0.0691728	-0.0224498	0.712401	0.224768	0.32765	0.930015
NR_015473	RIKEN cDNA 1700020I14 gene	1700020I14Rik	0.123135	0.000182409	0.0279083	0.348185	0.0496793	0.0994062	0.0046526	0.703507	0.545391
NM_025492	RIKEN cDNA 1700020L24 gene	1700020L24Rik	0.040639	0.334687	0.0912736	0.0342953	0.0263036	0.529702	0.636329	0.21942	0.873357
NR_040742	RIKEN cDNA 1700020M21 gene	1700020M21Rik	0.0200993	0.695743	-0.00295006	0.954059	0.0507429	0.325104	0.874375	0.988439	0.766306
NR_027968	RIKEN cDNA 1700020N01 gene	1700020N01Rik	-0.0558442	0.133981	0.0377452	0.305648	-0.0382708	0.299063	0.398284	0.667999	0.748668
NM_029316	RIKEN cDNA 1700020N15 gene	1700020N15Rik	0.0925049	0.225188	0.0174097	0.817147	-0.0646483	0.39289	0.525857	0.945342	0.805566
NR_026924	RIKEN cDNA 1700020N18 gene	1700020N18Rik	-0.00251036	0.966565	-0.00711884	0.905147	-0.0387228	0.518092	0.989271	0.973285	0.870008
AK006189	RIKEN cDNA 1700021A07 gene	1700021A07Rik	0.00671295	0.841635	-0.0554348	0.104532	-0.0302768	0.368936	0.942715	0.404678	0.792148
NM_026411	RIKEN cDNA 1700021F05 gene	1700021F05Rik	0.0912208	0.065589	0.0215443	0.655426	-0.00276369	0.954287	0.263048	0.880953	0.991174
NM_028158	RIKEN cDNA 1700021F07 gene	1700021F07Rik	0.0468081	0.21424	0.00561901	0.879869	-0.016026	0.666799	0.512468	0.964656	0.917001
ENSMUST00000138729	RIKEN cDNA 1700021J08 gene	1700021J08Rik	-0.0323204	0.674224	0.0517439	0.500715	-0.00586808	0.938933	0.862872	0.804665	0.987151
NM_001200038	RIKEN cDNA 1700021K19 gene	1700021K19Rik	0.0258462	0.470372	0.0145922	0.682062	-0.00650378	0.854987	0.742535	0.89144	0.967454
XR_376630	RIKEN cDNA 1700021L23 gene	1700021L23Rik	0.0452284	0.360467	-0.01131	0.817648	-0.034155	0.487592	0.660124	0.945365	0.85523
NR_045800	RIKEN cDNA 1700021N21 gene	1700021N21Rik	0.0799377	0.259178	0.0808487	0.252688	-0.143032	0.0471434	0.561654	0.616459	0.428514
ENSMUST00000178667	RIKEN cDNA 1700021P04 gene	1700021P04Rik	-0.018912	0.422531	-0.0134118	0.567622	0.0056962	0.807835	0.710564	0.839939	0.955937
NR_003953	glycerol-3-phosphate dehydrogenase 1-like pseudogene	1700022A21Rik	0.0298633	0.498405	0.0704003	0.114876	-0.0406577	0.356804	0.761007	0.425895	0.786444
NR_045509	RIKEN cDNA 1700022A22 gene	1700022A22Rik	0.0174296	0.665464	-0.0328165	0.415996	0.0256575	0.524045	0.858722	0.750718	0.871604
NR_040568	RIKEN cDNA 1700022E09 gene	1700022E09Rik	0.0297167	0.531382	0.0327872	0.488992	0.0503752	0.28999	0.782398	0.796527	0.742671
NR_045488	RIKEN cDNA 1700022H16 gene	1700022H16Rik	0.0103932	0.736529	0.0262755	0.395856	-0.000771529	0.980006	0.895346	0.738095	0.996705
NM_026088	RIKEN cDNA 1700022I11 gene	1700022I11Rik	0.0734356	0.0705768	0.0113738	0.773827	0.000314793	0.99365	0.275418	0.929653	0.999196
ENSMUST00000131859	RIKEN cDNA 1700022K14 gene	1700022K14Rik	0.18766	0.0617272	0.168069	0.0918848	0.129332	0.190938	0.253823	0.377482	0.662841
XR_105888	RIKEN cDNA 1700022N22 gene	1700022N22Rik	-0.11921	0.123901	0.135934	0.0801096	-0.00837863	0.912178	0.382126	0.35211	0.981161
NR_045909	RIKEN cDNA 1700023C21 gene	1700023C21Rik	0.0320151	0.426044	-0.0275974	0.491006	-0.0632614	0.119591	0.713182	0.797733	0.57468
XM_006535219	RIKEN cDNA 1700023E05 gene	1700023E05Rik	-0.0517546	0.308234	0.0121863	0.808583	-0.0964547	0.0614864	0.612016	0.942941	0.469265
NR_038039	RIKEN cDNA 1700023F02 gene	1700023F02Rik	-0.0372048	0.43053	-0.0216559	0.644522	-0.0165959	0.723485	0.716006	0.877364	0.933885
NM_001254724	RIKEN cDNA 1700023F06 gene	1700023F06Rik	-0.0540023	0.17995	-0.0596884	0.138442	0.00149358	0.969951	0.467562	0.468216	0.994541
ENSMUST00000161006	RIKEN cDNA 1700023H06 gene	1700023H06Rik	0.306513	0.00417309	0.0418239	0.67754	-0.0684111	0.497301	0.0439457	0.889596	0.861005
ENSMUST00000141679	RIKEN cDNA 1700023L04 gene	1700023L04Rik	0.03611	0.619507	0.143791	0.0532923	-0.195394	0.0101468	0.835809	0.283984	0.240264
XR_141239	RIKEN cDNA 1700024B05 gene	1700024B05Rik	0.0233377	0.741335	-0.0471545	0.504744	0.0193385	0.783859	0.897192	0.806634	0.949711
NR_045479	RIKEN cDNA 1700024B18 gene	1700024B18Rik	-0.0989389	0.0401958	-0.0442336	0.346052	-0.00903257	0.846487	0.194611	0.701775	0.964937
NR_045363	RIKEN cDNA 1700024F13 gene	1700024F13Rik	-0.0321281	0.567701	0.0143266	0.797984	-0.113183	0.0492079	0.804975	0.939147	0.434977
AK006298	RIKEN cDNA 1700024F20 gene	1700024F20Rik	0.257808	0.00160126	0.00913983	0.903906	-0.0225682	0.765746	0.0224205	0.97286	0.944595
ENSMUST00000100723	RIKEN cDNA 1700024G13 gene	1700024G13Rik	0.0895791	0.115978	-0.0118673	0.831723	-0.0819543	0.148232	0.367636	0.949489	0.616307
XR_382126	RIKEN cDNA 1700024H08 gene	1700024h08rik	0.034359	0.673739	0.0592789	0.467589	0.152451	0.0672375	0.862648	0.784235	0.480487
ENSMUST00000163731	RIKEN cDNA 1700024N20Rik gene	1700024N20Rik	-0.0622511	0.154786	-0.00922133	0.830261	-0.0948323	0.0329105	0.432335	0.94874	0.38256
NM_027064	RIKEN cDNA 1700024P04 gene	1700024P04Rik	0.0174233	0.67388	0.0365819	0.377777	-0.0195631	0.635808	0.862648	0.724273	0.909256
NM_001162980	RIKEN cDNA 1700024P16 gene	1700024P16Rik	0.0111254	0.773344	0.051221	0.188974	0.045827	0.238726	0.91062	0.543041	0.705775
NR_040310	RIKEN cDNA 1700025B11 gene	1700025B11Rik	0.0266991	0.555077	-0.0138349	0.758717	-0.0551929	0.225046	0.796617	0.923341	0.695701
NR_033448	RIKEN cDNA 1700025C18 gene	1700025C18Rik	0.0728353	0.116206	-0.00560732	0.901766	-0.0393283	0.389144	0.36806	0.971919	0.803069
XR_393644	RIKEN cDNA 1700025D23 gene	1700025D23Rik	0.00242088	0.953749	-0.0748554	0.0787405	0.0151996	0.715298	0.983858	0.349891	0.931022
ENSMUST00000078770	RIKEN cDNA 1700025F22 gene	1700025F22Rik	-0.0368966	0.248446	-0.0192865	0.542476	0.0528815	0.100595	0.551379	0.828508	0.54603
NR_040578	RIKEN cDNA 1700025F24 gene	1700025F24Rik	-0.00539519	0.903325	-0.0239962	0.588829	-0.0207022	0.640797	0.967591	0.85076	0.911545
NM_197990	RIKEN cDNA 1700025G04 gene	1700025G04Rik	0.0240888	0.55324	0.0641827	0.118755	-0.0571463	0.163323	0.795672	0.433646	0.632583
AK006338	RIKEN cDNA 1700025H01 gene	1700025H01Rik	0.0079924	0.846874	-0.00626933	0.879279	-0.0587523	0.160505	0.944307	0.964534	0.63042
NR_045825	RIKEN cDNA 1700025K24 gene	1700025K24Rik	-0.0724168	0.214501	0.0320692	0.578171	-0.00467881	0.935199	0.512495	0.844192	0.986452
NR_040687	RIKEN cDNA 1700025M24 gene	1700025M24Rik	-0.00975603	0.677968	-0.00278772	0.905201	0.0412263	0.08476	0.865368	0.973285	0.517877
ENSMUST00000160997	RIKEN cDNA 1700025N21 gene	1700025N21Rik	0.0194052	0.612325	-0.0219988	0.564846	0.0214972	0.573712	0.831064	0.838662	0.888558
NR_040523	RIKEN cDNA 1700025N23 gene	1700025N23Rik	-0.0771241	0.45811	0.0383525	0.71062	-0.213015	0.0451522	0.733678	0.904137	0.421788
ENSMUST00000123729	RIKEN cDNA 1700025O08 gene	1700025O08Rik	-0.0249011	0.64224	0.0547541	0.308639	0.0270371	0.613155	0.846865	0.67024	0.902122
ENSMUST00000119134	RIKEN cDNA 1700026D08 gene	1700026D08Rik	0.152787	0.00481696	-0.0416935	0.41574	-0.108868	0.0384989	0.0484291	0.750559	0.401772
NR_028286	RIKEN cDNA 1700026D11 gene	1700026D11Rik	-0.0161217	0.651559	-0.0427532	0.233983	0.0297258	0.405481	0.851951	0.59741	0.812403
NR_045487	RIKEN cDNA 1700026F02 gene	1700026F02Rik	-0.0088367	0.875023	-0.012549	0.822843	0.015309	0.784788	0.955652	0.946443	0.949711
XR_384925	RIKEN cDNA 1700026J12 gene	1700026J12Rik	-0.0147202	0.688106	0.00428366	0.906668	0.0215907	0.555522	0.871449	0.973791	0.882159
XR_377642	RIKEN cDNA 1700026J14 gene	1700026J14Rik	0.0144884	0.780901	-0.0274464	0.597846	0.0751886	0.153657	0.914195	0.855561	0.624143
NM_027283	RIKEN cDNA 1700026L06 gene	1700026L06Rik	-0.0148373	0.821772	0.122721	0.0681589	-0.0927937	0.163556	0.933671	0.324739	0.632824
ENSMUST00000150472	RIKEN cDNA 1700027A07 gene	1700027A07Rik	-0.0178501	0.738997	-0.0330358	0.537225	-0.0272938	0.609901	0.896409	0.825572	0.900716
NR_038001	RIKEN cDNA 1700027A15 gene	1700027A15Rik	0.00403322	0.923373	-0.0427207	0.310612	-0.0196577	0.638856	0.974442	0.672075	0.910576
NR_040681	RIKEN cDNA 1700027F09 gene	1700027F09Rik	-0.00647286	0.868345	-0.031471	0.421171	-0.036865	0.346891	0.953033	0.754201	0.779706
NR_040594	RIKEN cDNA 1700027H10 gene	1700027H10Rik	-0.0176894	0.402219	-0.00855384	0.683507	0.0179412	0.394418	0.695118	0.892072	0.806465
NR_040741	RIKEN cDNA 1700027I24 gene	1700027I24Rik	-0.0275318	0.442635	-0.0207624	0.560883	-0.0487974	0.176362	0.723531	0.836973	0.649242
NR_040581	RIKEN cDNA 1700027J07 gene	1700027J07Rik	-0.125053	0.0201226	-0.0540807	0.298287	-0.108204	0.041854	0.12632	0.661763	0.412863
NR_033605	NADH dehydrogenase (ubiquinone) 1 beta subcomplex 8 pseudogene	1700028B04Rik	0.0817757	0.17664	-0.00610555	0.918373	0.125911	0.0403872	0.4638	0.977248	0.409751
NR_045377	RIKEN cDNA 1700028D13 gene	1700028D13Rik	0.00738683	0.816282	0.0341669	0.285108	-0.0533461	0.0989803	0.931543	0.649291	0.54487
NR_045699	RIKEN cDNA 1700028E10 gene	1700028E10Rik	0.0675096	0.349497	-0.0564108	0.432311	-0.0927408	0.200062	0.650675	0.761114	0.672713
NR_038042	RIKEN cDNA 1700028I16 gene	1700028I16Rik	0.044306	0.46616	0.00853025	0.887722	-0.00196375	0.974068	0.739993	0.96687	0.995599
NR_029436	RIKEN cDNA 1700028J19 gene	1700028J19Rik	0.126008	0.0177328	-0.0585202	0.254422	-0.0265292	0.602701	0.115817	0.618161	0.89849
NM_175241	RIKEN cDNA 1700028K03 gene	1700028K03Rik	0.00947838	0.851795	-0.00938418	0.852877	-0.0402322	0.428559	0.946128	0.955225	0.822487
NR_036591	RIKEN cDNA 1700028M03 gene	1700028M03Rik	0.0454738	0.172011	0.00587786	0.857652	0.00184486	0.955096	0.457802	0.956881	0.99139
ENSMUST00000035849	RIKEN cDNA 1700028P14 gene	1700028P14Rik	0.0614737	0.325336	0.0546383	0.380109	-0.0839017	0.180955	0.627629	0.725239	0.65303
NR_040509	RIKEN cDNA 1700028P15 gene	1700028P15Rik	0.0802267	0.0464913	-0.0254172	0.516369	-0.0205742	0.598991	0.213366	0.813822	0.896886
NR_040531	RIKEN cDNA 1700029B22 gene	1700029B22Rik	-0.00931508	0.816065	0.00655609	0.869599	0.0102191	0.79809	0.931538	0.961391	0.953002
AK006485	RIKEN cDNA 1700029E06 gene	1700029E06Rik	-0.0307677	0.300556	-0.0197323	0.503707	0.0105197	0.720864	0.60418	0.806212	0.933006
NM_001080777	RIKEN cDNA 1700029F12 gene	1700029F12Rik	-0.0335243	0.597821	0.097161	0.130869	0.04357	0.492446	0.823729	0.45505	0.857487
NM_001080781	RIKEN cDNA 1700029H14 gene	1700029H14Rik	0.0430524	0.435201	0.0218892	0.689849	-0.000525838	0.992342	0.719275	0.89469	0.998812
NM_183112	RIKEN cDNA 1700029I15 gene	1700029I15Rik	-0.040606	0.472278	-0.0212275	0.705622	-0.0460215	0.414583	0.743456	0.901706	0.816231
NR_040494	RIKEN cDNA 1700029J03 gene	1700029J03Rik	-0.0868909	0.109542	0.0926223	0.0880373	-0.0305667	0.566215	0.357276	0.369011	0.885454
NM_001033148	RIKEN cDNA 1700029J07 gene	1700029J07Rik	0.1468	0.025737	0.0369294	0.560647	-0.174227	0.00887257	0.147104	0.836973	0.227135
AK006507	RIKEN cDNA 1700029M03 gene	1700029M03Rik	0.0274306	0.331329	0.0241398	0.390678	-0.0339562	0.229646	0.633209	0.733795	0.699704
NR_015613	RIKEN cDNA 1700029M20 gene	1700029M20Rik	0.0878193	0.0198686	-0.0226768	0.53161	0.0196022	0.588425	0.125177	0.822849	0.893154
NR_045489	RIKEN cDNA 1700029N11 gene	1700029N11Rik	-0.00248485	0.942466	-0.0512292	0.141938	-0.0366062	0.290339	0.979457	0.474303	0.742741
NM_025503	RIKEN cDNA 1700029P11 gene	1700029P11Rik	0.025869	0.325598	0.0342492	0.194281	-0.0432168	0.103856	0.62776	0.550149	0.551637
NR_045457	RIKEN cDNA 1700030A11 gene	1700030A11Rik	0.0269018	0.492754	-0.0604443	0.127391	-0.0232033	0.552735	0.757383	0.44959	0.881576
ENSMUST00000110971	RIKEN cDNA 1700030C10 gene	1700030C10Rik	-0.0640274	0.497276	0.0060828	0.94828	-0.262011	0.00797172	0.760283	0.986864	0.220513
ENSMUST00000101462	RIKEN cDNA 1700030C12 gene	1700030C12Rik	0.0330412	0.519169	0.0241619	0.636024	-0.0818521	0.114778	0.775409	0.874145	0.566992
XR_375132	RIKEN cDNA 1700030C14 gene	1700030C14Rik	-0.0214128	0.619786	0.0053437	0.901043	-0.0945923	0.0332044	0.835809	0.971813	0.383474
NR_045731	RIKEN cDNA 1700030F04 gene	1700030F04Rik	-0.0123142	0.864429	-0.157089	0.0345156	-0.0057779	0.935974	0.951372	0.219887	0.986776
NM_028180	RIKEN cDNA 1700030F18 gene	1700030F18Rik	-0.0379701	0.187898	0.0239439	0.40159	0.0622439	0.0339405	0.477863	0.741451	0.38571
NM_027103	RIKEN cDNA 1700030J22 gene	1700030J22Rik	-0.0096837	0.884688	-0.094869	0.160191	-0.138514	0.0434721	0.959451	0.501857	0.417755
NM_028170	RIKEN cDNA 1700030K09 gene	1700030K09Rik	0.0809339	0.237786	0.0485947	0.474475	-0.0303423	0.654452	0.540486	0.788236	0.914716
NR_040592	RIKEN cDNA 1700030L20 gene	1700030L20Rik	0.00704456	0.813819	-0.0139659	0.640117	-0.0154319	0.605552	0.930646	0.875191	0.899367
NR_045903	RIKEN cDNA 1700030M09 gene	1700030M09Rik	0.0379415	0.400006	-0.110364	0.017897	-0.0349208	0.437047	0.693059	0.149221	0.828131
NR_045304	RIKEN cDNA 1700030N03 gene	1700030N03Rik	-0.0613647	0.235015	-0.061237	0.234789	0.022605	0.658153	0.538183	0.598593	0.915336
NR_045345	RIKEN cDNA 1700030O20 gene	1700030O20Rik	0.00397097	0.907748	0.00205778	0.95199	-0.0130712	0.702419	0.968878	0.987914	0.927663
NR_045439	RIKEN cDNA 1700031A10 gene	1700031A10Rik	0.0423178	0.245559	0.0126468	0.725566	-0.0491592	0.17772	0.54827	0.91022	0.650619
NM_028496	RIKEN cDNA 1700031F05 gene	1700031F05Rik	-0.00301803	0.967837	-0.0790408	0.293583	-0.12568	0.0988602	0.989554	0.656573	0.54487
ENSMUST00000151901	RIKEN cDNA 1700031F10 gene	1700031F10Rik	0.0594486	0.084916	-0.0241692	0.474654	-0.0842152	0.0165194	0.30858	0.788323	0.299368
XR_402604	RIKEN cDNA 1700031L13 gene	1700031L13Rik	-0.0113657	0.740782	-0.0362814	0.293194	0.0360156	0.29669	0.896984	0.656074	0.747181
NR_015496	RIKEN cDNA 1700031M16 gene	1700031M16Rik	0.0798944	0.0395034	0.100074	0.0109834	-0.0224517	0.550659	0.192308	0.110629	0.881042
NR_045910	RIKEN cDNA 1700031P21 gene	1700031P21Rik	-0.0701594	0.164912	-0.0156145	0.753507	0.0250645	0.614615	0.446682	0.921218	0.902702
ENSMUST00000091904	RIKEN cDNA 1700034E13 gene	1700034E13Rik	0.148347	0.0775297	0.0800614	0.331848	0.0276414	0.73608	0.291568	0.688704	0.937026
NM_001163521	RIKEN cDNA 1700034F02 gene	1700034F02Rik	-0.108467	0.0425423	-0.0515117	0.323106	-0.0765607	0.145284	0.202137	0.681808	0.611548
NR_045396	RIKEN cDNA 1700034G24 gene	1700034G24Rik	0.0632531	0.189434	-0.04185	0.380748	-0.087332	0.0724033	0.480289	0.725533	0.494379
NR_030669	RIKEN cDNA 1700034H15 gene	1700034H15Rik	0.00231966	0.960312	-0.0113272	0.807599	-0.0572582	0.223097	0.986405	0.942428	0.694263
NR_045380	FUN14 domain containing 2 pseudogene	1700034I23Rik	0.1148	0.172282	-0.0294067	0.722604	-0.0420917	0.611718	0.458066	0.908799	0.901769
AK006597	RIKEN cDNA 1700034J04 gene	1700034J04Rik	-0.0483742	0.250234	0.0112343	0.787047	-0.0421087	0.314556	0.552784	0.934631	0.758621
NM_001164236	RIKEN cDNA 1700034J05 gene	1700034J05Rik	0.0287866	0.580376	0.040871	0.432356	0.014878	0.774169	0.812739	0.761114	0.946945
NR_040756	RIKEN cDNA 1700034K08 gene	1700034K08Rik	-0.160049	0.00496937	0.0238862	0.656453	-0.0247128	0.645399	0.0493474	0.881449	0.912405
XM_006506737	RIKEN cDNA 1700034O15 gene	1700034O15Rik	-0.0303734	0.582302	0.106134	0.0598477	0.00164268	0.976156	0.8138	0.30313	0.996038
NR_040462	RIKEN cDNA 1700034P13 gene	1700034P13Rik	-0.0487373	0.265954	-0.0560563	0.200873	-0.0163923	0.70535	0.569162	0.557833	0.928397
AK006609	RIKEN cDNA 1700036A12 gene	1700036A12Rik	0.000178532	0.996383	0.0100588	0.798014	-0.0686142	0.0873106	0.998878	0.939147	0.523063
NR_040542	RIKEN cDNA 1700036G14 gene	1700036G14Rik	0.0223367	0.574903	-0.0403969	0.311675	0.114468	0.00626418	0.809319	0.672852	0.20426
ENSMUST00000136834	RIKEN cDNA 1700036O09 gene	1700036O09Rik	-0.0176458	0.736572	0.0205736	0.694241	-0.0628494	0.234069	0.895346	0.896401	0.702966
NM_028484	RIKEN cDNA 1700037C18 gene	1700037C18Rik	-0.0347619	0.63548	0.014258	0.845242	-0.168765	0.0258412	0.843987	0.953255	0.351948
ENSMUST00000181254	RIKEN cDNA 1700037F24 gene	1700037F24Rik	-0.104088	0.00836784	-0.00604568	0.871647	0.00657432	0.860538	0.0713245	0.961947	0.969416
NM_026091	RIKEN cDNA 1700037H04 gene	1700037H04Rik	-0.0831315	0.202813	-0.0460805	0.475524	0.0387225	0.54835	0.4985	0.788997	0.879907
NM_001033176	RIKEN cDNA 1700039E15 gene	1700039E15Rik	0.00575845	0.905353	-0.000593257	0.9902	-0.0343533	0.478538	0.968255	0.996238	0.852648
NR_045315	RIKEN cDNA 1700039E22 gene	1700039E22Rik	0.0416427	0.395401	-0.00084357	0.986157	0.0379624	0.436914	0.688734	0.995085	0.827978
XR_383461	RIKEN cDNA 1700039M10 gene	1700039M10Rik	-0.108304	0.0400561	-0.0642707	0.212898	0.0943413	0.0709606	0.194149	0.573055	0.489572
XR_401021	RIKEN cDNA 1700040D17 gene	1700040D17Rik	-0.0351384	0.391452	0.0120855	0.766543	-0.0180955	0.656904	0.685545	0.926734	0.915324
AK006654	RIKEN cDNA 1700040F17 gene	1700040F17Rik	0.00729799	0.801745	0.0289978	0.320432	0.0179418	0.536933	0.924684	0.679514	0.876121
XM_006514216	RIKEN cDNA 1700040L02 gene	1700040L02Rik	0.163256	0.000386172	-0.139521	0.00187287	-0.0660761	0.120101	0.0081034	0.0351794	0.575477
NR_033784	RIKEN cDNA 1700041C23 gene	1700041C23Rik	0.0802967	0.0380189	0.0166337	0.657041	0.00520369	0.889387	0.188008	0.881601	0.97564
ENSMUST00000068068	RIKEN cDNA 1700041G16 gene	1700041G16Rik	0.0413042	0.471122	0.079897	0.166514	-0.00293899	0.958845	0.742858	0.511985	0.992405
ENSMUST00000130055	RIKEN cDNA 1700041M05 gene	1700041M05Rik	-0.103303	0.111753	0.0109826	0.862946	0.0231906	0.715679	0.360949	0.958899	0.931094
NR_040573	RIKEN cDNA 1700041M19 gene	1700041M19Rik	-0.0473908	0.169785	-0.049066	0.154558	-0.014741	0.664686	0.454311	0.493587	0.916898
BC100353	RIKEN cDNA 1700042B14 gene	1700042B14Rik	0.046098	0.430574	-0.0692898	0.237542	-0.00511578	0.929806	0.716006	0.601433	0.985385
NM_001099295	RIKEN cDNA 1700042G07 gene	1700042G07Rik	-0.0559272	0.328674	-0.00919051	0.871294	-0.0210095	0.711331	0.630171	0.961947	0.92972
NR_038178	RIKEN cDNA 1700042G15 gene	1700042G15Rik	0.0275362	0.508281	0.0645666	0.125128	-0.0522444	0.211983	0.767933	0.446275	0.683334
NR_045178	RIKEN cDNA 1700042O10 gene	1700042O10Rik	0.0174875	0.566854	-0.0235098	0.441054	-0.0123108	0.685712	0.804551	0.766423	0.9225
NR_045624	RIKEN cDNA 1700044C05 gene	1700044C05Rik	0.0172128	0.587987	0.00173365	0.956281	-0.0936224	0.005189	0.817617	0.988775	0.190015
NR_033785	RIKEN cDNA 1700044K03 gene	1700044K03Rik	0.112787	0.115223	-0.0344614	0.623819	-0.0518784	0.461301	0.366443	0.867914	0.844372
NR_040649	RIKEN cDNA 1700045H11 gene	1700045H11Rik	0.022663	0.676913	-0.000213823	0.996851	-0.0336878	0.535237	0.864467	0.999034	0.87508
AK006699	RIKEN cDNA 1700045I11 gene	1700045I11Rik	0.0408691	0.4351	-0.00441399	0.932355	-0.00382399	0.941379	0.719228	0.981781	0.987975
NR_045918	RIKEN cDNA 1700046C09 gene	1700046C09Rik	-0.0134102	0.701922	-0.0502207	0.156287	0.00904128	0.79575	0.878285	0.495825	0.95227
NR_110583	RIKEN cDNA 1700047A11 gene	1700047A11Rik	-0.0568698	0.281002	-0.00163707	0.974969	0.0354479	0.498304	0.58489	0.99336	0.86149
ENSMUST00000140321	RIKEN cDNA 1700047F07 gene	1700047F07Rik	-0.0156109	0.733399	-0.0832286	0.0749858	-0.0727356	0.117739	0.893694	0.341357	0.573113
NR_040447	RIKEN cDNA 1700047G03 gene	1700047G03Rik	0.00786014	0.88615	0.0518217	0.346965	0.0375467	0.494299	0.960062	0.702589	0.859043
AK006709	RIKEN cDNA 1700047G07 gene	1700047G07Rik	0.159318	0.0478544	0.00467401	0.952248	0.106255	0.17906	0.217394	0.987967	0.651793
XR_388687	RIKEN cDNA 1700047K16 gene	1700047K16Rik	0.0920217	0.250817	0.13318	0.099082	-0.0362272	0.647728	0.553545	0.392894	0.912671
NR_040691	RIKEN cDNA 1700047L14 gene	1700047L14Rik	0.0459777	0.261103	-0.0213718	0.597866	0.0239032	0.555425	0.56355	0.855561	0.882159
NR_015458	RIKEN cDNA 1700047M11 gene	1700047M11Rik	0.0460579	0.438232	0.0878146	0.142863	-0.0437674	0.460013	0.720617	0.475402	0.843842
NR_045300	RIKEN cDNA 1700048M11 gene	1700048M11Rik	0.136498	0.0482488	-0.0174425	0.794689	0.0133015	0.842664	0.218627	0.937866	0.964233
NR_033553	RIKEN cDNA 1700048O20 gene	1700048O20Rik	-0.00876235	0.937822	0.0990161	0.379466	-0.258296	0.0261722	0.978686	0.724828	0.353302
NR_033636	RIKEN cDNA 1700049E15 gene	1700049E15Rik	-0.263575	0.00933012	-0.0857352	0.375668	0.0297278	0.757537	0.0765104	0.722852	0.942572
ENSMUST00000111874	tandem duplication of RIKEN cDNA 1700049E17 gene, gene 2	1700049E17Rik2	-0.0618343	0.349343	0.0342006	0.602201	0.0182466	0.780643	0.650621	0.857962	0.948984
XR_033330	tandem duplication of RIKEN cDNA 1700049E17 gene, gene 2	1700049E17Rik2	-0.123582	0.0705927	0.0521329	0.43557	0.0441169	0.50885	0.275418	0.763564	0.866001
NR_040525	RIKEN cDNA 1700049E22 gene	1700049E22Rik	-0.065275	0.181878	-0.11869	0.0179661	0.0622116	0.201591	0.46987	0.149536	0.674553
NM_028538	RIKEN cDNA 1700049G17 gene	1700049G17Rik	0.0943561	0.121051	-0.014179	0.812193	0.129584	0.0354431	0.376258	0.944096	0.39082
ENSMUST00000011196	RIKEN cDNA 1700049J03 gene	1700049J03Rik	0.00284721	0.965868	0.10299	0.127056	0.0867239	0.196688	0.988992	0.449126	0.668143
NR_003644	hematological and neurological expressed 1-like pseudogene	1700049L16Rik	0.00608195	0.906068	-0.0965108	0.0669326	-0.00607982	0.90586	0.968341	0.321437	0.979765
NR_045922	RIKEN cDNA 1700051A21 gene	1700051A21Rik	-0.0421166	0.283113	0.0299798	0.441813	0.00107878	0.977826	0.5867	0.76685	0.996208
NR_033786	RIKEN cDNA 1700052I22 gene	1700052I22Rik	-0.0713349	0.248146	-0.0928403	0.134403	0.101054	0.104236	0.551144	0.461262	0.552408
NR_027956	RIKEN cDNA 1700052K11 gene	1700052K11Rik	0.0343234	0.660529	-0.148218	0.0633374	0.0705768	0.367411	0.856474	0.312451	0.792148
ENSMUST00000118544	RIKEN cDNA 1700052N19 gene	1700052N19Rik	0.0385745	0.548132	0.0287794	0.652903	-0.0398146	0.534369	0.792783	0.879939	0.874574
NR_045320	RIKEN cDNA 1700054A03 gene	1700054A03Rik	-0.0220441	0.507041	0.0487297	0.146326	0.00183073	0.955807	0.767255	0.481255	0.991517
NR_027865	RIKEN cDNA 1700054K19 gene	1700054K19Rik	-0.00612998	0.852096	0.012656	0.699787	0.014304	0.663061	0.946204	0.898486	0.916809
NR_045919	RIKEN cDNA 1700054M17 gene	1700054M17Rik	-0.0716733	0.0809967	0.0352099	0.382207	-0.1023	0.0145413	0.299776	0.726562	0.286163
XR_383299	RIKEN cDNA 1700054O19 gene	1700054O19Rik	0.0574274	0.491357	-0.00276742	0.973386	-0.0914304	0.274522	0.756806	0.993025	0.732742
NR_040726	RIKEN cDNA 1700055C04 gene	1700055C04Rik	-0.0250784	0.609862	-0.0574183	0.245207	-0.11753	0.0208856	0.829692	0.609526	0.326192
XR_401581	RIKEN cDNA 1700055D18 gene	1700055D18Rik	0.0347413	0.719321	-0.0898122	0.35418	0.0446418	0.643591	0.887369	0.708237	0.911853
NM_028545	RIKEN cDNA 1700055N04 gene	1700055N04Rik	-0.00872094	0.866011	0.0240881	0.640783	-0.0194659	0.705969	0.951955	0.875318	0.928397
NM_028516	RIKEN cDNA 1700056E22 gene	1700056E22Rik	0.0573515	0.446702	-0.028643	0.702311	-0.066873	0.374441	0.726016	0.899677	0.795057
ENSMUST00000141875	RIKEN cDNA 1700056N10 gene	1700056N10Rik	0.0214891	0.761965	0.040995	0.563048	-0.035073	0.620531	0.905402	0.838089	0.903896
NM_001033184	RIKEN cDNA 1700057G04 gene	1700057G04Rik	0.00644766	0.882354	0.0292686	0.501957	-0.0665034	0.132183	0.958523	0.8052	0.593349
NR_040774	RIKEN cDNA 1700057H15 gene	1700057H15Rik	0.00215872	0.954324	0.00350044	0.925814	0.00793244	0.832926	0.984022	0.979491	0.962191
XR_374360	RIKEN cDNA 1700057H21 gene	1700057H21Rik	0.045193	0.434582	0.0289854	0.614442	-0.0137746	0.810539	0.718952	0.864537	0.956235
ENSMUST00000159981	RIKEN cDNA 1700058P15 gene	1700058P15Rik	0.0441852	0.479162	-0.0518273	0.405952	-0.0320593	0.606101	0.747946	0.744108	0.89955
NR_045732	RIKEN cDNA 1700060C16 gene	1700060C16Rik	-0.0261946	0.487559	0.00496329	0.894733	-0.0233817	0.534154	0.754516	0.969406	0.874429
NR_036606	RIKEN cDNA 1700060C20 gene	1700060C20Rik	0.0203074	0.440536	-0.000352287	0.989251	-0.0219243	0.404149	0.72188	0.995954	0.811739
ENSMUST00000138377	RIKEN cDNA 1700060J05 gene	1700060J05Rik	0.123849	0.0385948	0.0436191	0.452953	-0.0102689	0.85922	0.189796	0.773256	0.96908
XR_105511	RIKEN cDNA 1700060O08 gene	1700060O08Rik	0.00657661	0.825761	-0.0276982	0.355417	-0.0339642	0.258593	0.935753	0.709442	0.720739
AK131745	RIKEN cDNA 1700061E17 gene	1700061E17Rik	0.123188	0.0810303	-0.046574	0.500349	0.027426	0.69084	0.299776	0.804614	0.923937
ENSMUST00000154159	RIKEN cDNA 1700061E18 gene	1700061E18Rik	0.0333843	0.552507	-0.0236506	0.672709	-0.0610866	0.278698	0.795435	0.886974	0.734567
NR_038180	RIKEN cDNA 1700061F12 gene	1700061F12Rik	0.0293141	0.407934	0.0173321	0.622635	-0.0316839	0.370268	0.699755	0.86754	0.792781
XM_006525141	RIKEN cDNA 1700061G19 gene	1700061G19Rik	-0.00431279	0.845998	0.0204563	0.358487	-0.0139587	0.529594	0.944094	0.711378	0.873357
ENSMUST00000139488	RIKEN cDNA 1700061H18 gene	1700061H18Rik	0.0158826	0.640178	0.0146322	0.665846	0.0124132	0.71399	0.84603	0.884902	0.930729
NR_038029	RIKEN cDNA 1700061I17 gene	1700061I17Rik	-0.00360725	0.910961	-0.0322148	0.320126	-0.0151388	0.638487	0.97018	0.679387	0.9103
XR_381099	RIKEN cDNA 1700061J23 gene	1700061J23Rik	-0.0148792	0.732237	0.00649838	0.880828	0.0100624	0.816469	0.893244	0.964907	0.957925
ENSMUST00000143605	RIKEN cDNA 1700062I23 gene	1700062I23Rik	-0.0235346	0.74093	-0.030275	0.669972	-0.040147	0.572349	0.897083	0.886021	0.887554
NR_040467	RIKEN cDNA 1700063A18 gene	1700063A18Rik	-0.0368466	0.400773	-0.0407755	0.351779	0.0356715	0.414624	0.693773	0.70676	0.816231
NR_040392	RIKEN cDNA 1700063D05 gene	1700063D05Rik	-0.0269713	0.546055	0.0103325	0.81624	0.0353405	0.428629	0.791397	0.945214	0.822521
XR_403711	RIKEN cDNA 1700063H04 gene	1700063H04Rik	0.0831974	0.184245	0.0702811	0.259082	-0.0506329	0.414132	0.472946	0.623205	0.816165
NR_045383	RIKEN cDNA 1700063O14 gene	1700063O14Rik	0.0383786	0.378385	-0.0145586	0.736399	0.00771043	0.858419	0.675433	0.914737	0.968885
ENSMUST00000129924	RIKEN cDNA 1700064E03 gene	1700064E03Rik	0.058778	0.331905	0.0214422	0.721114	-0.0067878	0.909953	0.633605	0.9085	0.980539
ENSMUST00000119133	RIKEN cDNA 1700064H15 gene	1700064H15Rik	0.0129853	0.785363	0.0173414	0.715501	-0.0795996	0.100572	0.916476	0.90613	0.54603
NR_045348	RIKEN cDNA 1700064J06 gene	1700064J06Rik	0.00576069	0.936746	0.128741	0.081952	0.104272	0.155806	0.978445	0.356629	0.626282
NR_045288	RIKEN cDNA 1700064M15 gene	1700064M15Rik	0.00861667	0.789467	0.0823249	0.0143327	0.0326739	0.313387	0.918706	0.130847	0.757844
ENSMUST00000178038	RIKEN cDNA 1700065D16 gene	1700065D16Rik	0.0151398	0.704927	-0.000310504	0.993781	0.0239535	0.548685	0.879371	0.997632	0.879907
NR_040315	gasdermin pseudogene	1700065I16Rik	0.0152935	0.750194	0.0406873	0.397858	0.0157273	0.742729	0.900708	0.73922	0.938906
NR_040526	RIKEN cDNA 1700065J11 gene	1700065J11Rik	-0.0552873	0.119236	-0.0115327	0.740369	0.0530303	0.133569	0.373286	0.916534	0.596154
NR_040468	RIKEN cDNA 1700065J18 gene	1700065J18Rik	-0.0143666	0.738628	0.068342	0.117689	-0.027352	0.525069	0.896269	0.431476	0.871941
NR_045386	RIKEN cDNA 1700065O20 gene	1700065O20Rik	0.0220926	0.59875	-0.00707982	0.86551	-0.0790148	0.0651373	0.82401	0.960112	0.475467
NR_040465	RIKEN cDNA 1700066B17 gene	1700066B17Rik	-0.0450333	0.0920404	0.000548042	0.983258	0.067483	0.0134812	0.324648	0.994693	0.277502
NM_001033168	RIKEN cDNA 1700066B19 gene	1700066B19Rik	-0.124551	0.0332607	-0.0573179	0.313516	-0.0306209	0.588326	0.173181	0.674111	0.893154
XM_006543313	RIKEN cDNA 1700066C05 gene	1700066C05Rik	-0.240576	0.0168916	-0.0488478	0.612739	-0.246331	0.0143898	0.11241	0.863796	0.284979
ENSMUST00000181908	RIKEN cDNA 1700066J03 gene	1700066J03Rik	0.0781731	0.0954145	0.166498	0.000825447	-0.0215711	0.638359	0.331494	0.0198601	0.9103
NM_028546	RIKEN cDNA 1700066M21 gene	1700066M21Rik	-0.0325855	0.610478	-0.0126042	0.843157	-0.0369272	0.562971	0.829804	0.953255	0.884359
NR_045924	RIKEN cDNA 1700066N21 gene	1700066N21Rik	-0.0210985	0.594583	0.0159548	0.686326	-0.0447032	0.261626	0.821677	0.892953	0.722833
NR_015541	RIKEN cDNA 1700066O22 gene	1700066O22Rik	0.0542848	0.327178	-0.0887433	0.112346	0.0028837	0.958093	0.629258	0.421159	0.992296
ENSMUST00000132834	RIKEN cDNA 1700067G03 gene	1700067G03Rik	-0.00962229	0.865102	-0.0775422	0.175525	-0.0234602	0.678266	0.95178	0.523875	0.920164
NR_040471	RIKEN cDNA 1700067G17 gene	1700067G17Rik	0.0177353	0.54628	0.00651577	0.823738	-0.0177702	0.544464	0.791545	0.946596	0.878259
NM_183097	RIKEN cDNA 1700067K01 gene	1700067K01Rik	0.109219	0.0724501	0.0122503	0.836217	0.0143253	0.808994	0.279718	0.951449	0.956196
NM_026625	RIKEN cDNA 1700067P10 gene	1700067P10Rik	0.00209276	0.937366	0.0165073	0.535434	0.00205027	0.938477	0.978569	0.824898	0.987092
ENSMUST00000065310	RIKEN cDNA 1700069B07 gene	1700069B07Rik	0.00326436	0.938929	0.0391343	0.360015	0.0680083	0.115979	0.979092	0.712331	0.569864
NR_033216	RIKEN cDNA 1700069L16 gene	1700069L16Rik	-0.0808174	0.0615715	-0.0265764	0.528432	-0.0875144	0.0433088	0.253538	0.82101	0.417641
NR_040527	RIKEN cDNA 1700069P05 gene	1700069P05Rik	-0.0247207	0.537905	0.018342	0.646393	0.078221	0.0563718	0.786111	0.877742	0.454682
XR_402549	RIKEN cDNA 1700071G01 gene	1700071G01Rik	0.104329	0.0298894	-0.0199432	0.667053	-0.0781882	0.097819	0.161854	0.884981	0.543728
NM_001033765	RIKEN cDNA 1700071K01 gene	1700071K01Rik	-0.0309108	0.711963	-0.00993817	0.90518	0.178549	0.0380674	0.883711	0.973285	0.400762
NR_045444	RIKEN cDNA 1700071M16 gene	1700071M16Rik	-0.0734078	0.17556	-0.11003	0.0451436	-0.030671	0.566201	0.462232	0.257911	0.885454
NR_040727	RIKEN cDNA 1700072B07 gene	1700072B07Rik	-0.0172204	0.577536	-0.0197836	0.521474	0.0307734	0.320691	0.810942	0.816798	0.762854
NR_045733	RIKEN cDNA 1700072O05 gene	1700072O05Rik	-0.0350682	0.351346	-0.0637183	0.0941328	0.00885173	0.812467	0.65216	0.382361	0.95659
NR_003625	ribosomal protein L7 pseudogene	1700073E17Rik	0.049941	0.367573	-0.0142574	0.795414	-0.0463474	0.401466	0.665932	0.938016	0.810678
NR_045296	RIKEN cDNA 1700074H08 gene	1700074H08Rik	0.0840168	0.11848	0.0436525	0.4101	-0.0626165	0.239777	0.37193	0.746919	0.706372
NM_028550	RIKEN cDNA 1700074P13 gene	1700074P13Rik	-0.0283034	0.522816	-0.0199337	0.65136	-0.0991637	0.0296488	0.777711	0.879584	0.366519
NM_028562	RIKEN cDNA 1700080E11 gene	1700080E11Rik	0.0253124	0.679554	-0.109235	0.0801271	0.025406	0.677658	0.866556	0.352114	0.919879
XR_376666	RIKEN cDNA 1700080G11 gene	1700080G11Rik	0.0291368	0.48276	0.0317376	0.443696	-0.0144804	0.725849	0.751131	0.767868	0.934759
ENSMUST00000154360	RIKEN cDNA 1700080N15 gene	1700080N15Rik	-0.0881746	0.0479456	-0.040364	0.353299	0.075763	0.0861662	0.217745	0.707591	0.520558
NM_028851	RIKEN cDNA 1700080O16 gene	1700080O16Rik	0.015038	0.593391	0.0250197	0.374872	-0.0291903	0.301511	0.820751	0.722674	0.750042
NR_040693	RIKEN cDNA 1700081H04 gene	1700081H04Rik	0.00888085	0.83058	0.00999904	0.809171	-0.017781	0.667884	0.938289	0.943099	0.917324
ENSMUST00000171130	RIKEN cDNA 1700082M22 gene	1700082M22Rik	-0.0968147	0.153007	-0.00772196	0.907679	-0.01649	0.804477	0.429702	0.974311	0.95466
XR_381666	RIKEN cDNA 1700083H02 gene	1700083H02Rik	-0.0103432	0.796368	0.00726937	0.855683	-0.0122946	0.758491	0.922377	0.956247	0.942656
NM_001033185	RIKEN cDNA 1700084C01 gene	1700084C01Rik	0.108938	0.106443	-0.0797319	0.232147	-0.125591	0.063654	0.35167	0.594975	0.473441
ENSMUST00000135674	RIKEN cDNA 1700084C06 gene	1700084C06Rik	0.152282	0.0317353	-0.0346815	0.612668	0.00250448	0.970782	0.168206	0.863786	0.994739
NR_028299	RIKEN cDNA 1700084E18 gene	1700084E18Rik	-0.0468052	0.504521	0.132442	0.0639474	-0.0604878	0.388224	0.765499	0.314175	0.802815
NR_045965	RIKEN cDNA 1700084F23 gene	1700084F23Rik	0.0258595	0.455007	0.0632059	0.0725735	-0.0406011	0.242354	0.731099	0.335721	0.708069
XR_001621	RIKEN cDNA 1700084M14 gene	1700084M14Rik	-0.079719	0.104535	-0.0656108	0.177831	0.00547222	0.909345	0.348458	0.526775	0.980328
NR_046045	RIKEN cDNA 1700085C21 gene	1700085C21Rik	0.0763367	0.0810719	0.0192748	0.6521	0.0115338	0.787133	0.299894	0.879884	0.949899
XR_388748	RIKEN cDNA 1700086D15 gene	1700086D15Rik	-0.0121701	0.847168	0.0450146	0.476285	0.000170563	0.997839	0.944307	0.789711	0.99942
NR_030733	RIKEN cDNA 1700086L19 gene	1700086L19Rik	0.0648248	0.0469557	-0.0421042	0.188544	-0.0160652	0.612084	0.214586	0.542548	0.901769
NR_015475	RIKEN cDNA 1700086O06 gene	1700086O06Rik	0.0637335	0.365226	-0.118964	0.0948604	0.0828939	0.239644	0.663644	0.38345	0.706336
XR_390171	RIKEN cDNA 1700086P04 gene	1700086P04Rik	-0.0459561	0.343505	-0.0358791	0.457292	-0.0466871	0.334757	0.645178	0.776435	0.772277
ENSMUST00000128554	RIKEN cDNA 1700087M22 gene	1700087M22Rik	-0.0595793	0.094918	-0.0305415	0.38371	0.0212025	0.544226	0.330568	0.727902	0.878259
BC068203	RIKEN cDNA 1700088E04 gene	1700088E04Rik	0.163214	0.00142241	0.112937	0.0216799	-0.0287135	0.545124	0.0206486	0.167199	0.878729
ENSMUST00000167772	RIKEN cDNA 1700091H14 gene	1700091H14Rik	-0.181172	0.0573021	-0.138028	0.142201	-0.107372	0.250702	0.243385	0.474563	0.715866
NR_073362	RIKEN cDNA 1700091H14 gene	1700091H14Rik	-0.442646	0.0171546	-0.277726	0.12445	-0.0893515	0.615721	0.113436	0.445158	0.903227
NR_045467	RIKEN cDNA 1700092C02 gene	1700092C02Rik	-0.00273825	0.94093	0.067741	0.0726019	-0.053455	0.153003	0.97936	0.335753	0.622943
NR_045931	RIKEN cDNA 1700092C10 gene	1700092C10Rik	-0.0153823	0.648415	-0.0510626	0.134837	-0.0338736	0.316876	0.850679	0.462145	0.759949
ENSMUST00000135792	RIKEN cDNA 1700092C17 gene	1700092C17Rik	-0.00993775	0.843587	-0.0218387	0.664114	-0.0703377	0.167206	0.94364	0.884188	0.637947
ENSMUST00000123438	RIKEN cDNA 1700092E19 gene	1700092E19Rik	0.0293375	0.621531	-0.0161127	0.78549	-0.0617167	0.300671	0.836661	0.934397	0.749718
NR_045930	RIKEN cDNA 1700092K14 gene	1700092K14Rik	-0.0241191	0.508679	-0.00079296	0.982565	0.013871	0.70256	0.768275	0.994596	0.927691
NM_001177347	RIKEN cDNA 1700092M07 gene	1700092M07Rik	0.0356515	0.52495	-0.0233375	0.676007	0.0208155	0.709259	0.779213	0.888676	0.929353
ENSMUST00000143671	RIKEN cDNA 1700093J21 gene	1700093J21Rik	0.0577802	0.348646	-0.0520914	0.396382	0.12138	0.0532244	0.650072	0.738437	0.447189
NM_001110133	RIKEN cDNA 1700093K21 gene	1700093K21Rik	0.142406	0.00110441	0.0786188	0.0570296	5.98178e-05	0.998814	0.0171086	0.294204	0.99977
ENSMUST00000129275	RIKEN cDNA 1700094C10 gene	1700094C10Rik	0.00235447	0.957207	-0.0175024	0.689552	0.00817859	0.851793	0.984948	0.89464	0.967001
NM_028567	RIKEN cDNA 1700094D03 gene	1700094D03Rik	0.0578317	0.266403	-0.0709484	0.173563	-0.0923104	0.0792998	0.569522	0.521337	0.508707
NR_040580	RIKEN cDNA 1700094J05 gene	1700094J05Rik	0.00170106	0.972877	0.0583891	0.24657	0.0213211	0.669605	0.991133	0.61063	0.917568
NR_046049	RIKEN cDNA 1700094M24 gene	1700094M24Rik	0.0188618	0.477169	-0.0118372	0.653969	0.0201518	0.446639	0.746514	0.880597	0.834553
AK007073	RIKEN cDNA 1700095A13 gene	1700095A13Rik	0.0394561	0.399532	-0.0323334	0.488118	0.00465459	0.920228	0.69259	0.795721	0.983159
NR_045468	RIKEN cDNA 1700095A21 gene	1700095A21Rik	-0.000830474	0.986939	0.0457219	0.368994	0.0115429	0.819613	0.995544	0.718438	0.958698
NR_040675	RIKEN cDNA 1700095B10 gene	1700095B10Rik	0.0228572	0.673622	0.0349371	0.519365	-0.0156409	0.772468	0.862607	0.81541	0.946259
ENSMUST00000143715	RIKEN cDNA 1700095J03 gene	1700095J03Rik	0.360027	3.79327e-05	0.124331	0.111613	-0.205385	0.0107097	0.00143796	0.419874	0.247238
XR_390851	RIKEN cDNA 1700095J12 gene	1700095J12Rik	0.0312139	0.327304	0.078659	0.0168494	0.00127603	0.967752	0.629394	0.143579	0.994109
NR_027883	RIKEN cDNA 1700096J18 gene	1700096J18Rik	0.0468316	0.195768	-0.0574111	0.113991	-0.0642651	0.0781746	0.488991	0.424977	0.508127
NR_027388	RIKEN cDNA 1700096K18 gene	1700096K18Rik	-0.00153971	0.979351	-0.00546157	0.926666	0.0205484	0.729335	0.99326	0.980007	0.935481
NR_045287	RIKEN cDNA 1700097N02 gene	1700097N02Rik	-0.10016	0.180079	0.0121107	0.869254	-0.10898	0.144621	0.467672	0.961391	0.610785
XR_382846	RIKEN cDNA 1700099I09 gene	1700099I09Rik	0.0383649	0.648769	-0.0950618	0.261486	-0.0738028	0.381621	0.850763	0.626057	0.798334
XR_382848	RIKEN cDNA 1700099I09 gene	1700099I09Rik	-0.0959219	0.19933	-0.182512	0.0174393	-0.107796	0.149436	0.49368	0.146732	0.61805
NR_045934	RIKEN cDNA 1700100L14 gene	1700100L14Rik	-0.0123625	0.619856	-0.00188014	0.939604	0.00957586	0.699867	0.835809	0.98407	0.927143
ENSMUST00000157048	RIKEN cDNA 1700101E01 gene	1700101E01Rik	-0.081721	0.155071	0.0120712	0.830851	0.000432246	0.993895	0.432824	0.949033	0.999299
XR_104762	RIKEN cDNA 1700101G07 gene	1700101G07Rik	-0.064056	0.114441	0.042435	0.28962	-0.071639	0.0780632	0.365496	0.653442	0.508127
ENSMUST00000181594	RIKEN cDNA 1700101I11 gene	1700101I11Rik	-0.0665899	0.299179	0.0418807	0.510724	0.0129067	0.838927	0.603246	0.809867	0.963204
ENSMUST00000062557	RIKEN cDNA 1700101I19 gene	1700101I19Rik	-0.0812622	0.305142	0.0313731	0.689525	-0.0398319	0.612255	0.608964	0.89464	0.901812
NR_045045	RIKEN cDNA 1700101O22 gene	1700101O22Rik	-0.0147843	0.724108	-0.0977874	0.0240028	0.0696346	0.101811	0.889312	0.17714	0.548097
NR_045302	RIKEN cDNA 1700102H20 gene	1700102H20Rik	-0.057754	0.322582	-0.105247	0.0752996	-0.0139879	0.808937	0.62499	0.341796	0.956196
NM_053216	RIKEN cDNA 1700102P08 gene	1700102P08Rik	0.137494	0.0750605	0.0749144	0.323114	-0.0311906	0.679025	0.285854	0.681808	0.920334
XR_140879	RIKEN cDNA 1700104B16 gene	1700104B16Rik	0.0116783	0.77833	-0.00930157	0.82211	-0.0311996	0.45245	0.913116	0.94622	0.838144
NR_045703	RIKEN cDNA 1700105P06 gene	1700105P06Rik	0.0200848	0.740791	-0.100239	0.104155	-0.0940614	0.126441	0.896984	0.403815	0.584572
NM_028859	RIKEN cDNA 1700106J16 gene	1700106J16Rik	-0.0428097	0.356654	-0.0843378	0.0735167	-0.0385678	0.404561	0.657402	0.338468	0.812039
NR_015485	RIKEN cDNA 1700108F19 gene	1700108F19Rik	0.0502769	0.119847	0.0115165	0.71646	-0.0631095	0.0525819	0.374335	0.90649	0.444085
NR_015532	RIKEN cDNA 1700108J01 gene	1700108J01Rik	0.0167591	0.740264	0.00253066	0.959942	0.00231766	0.963311	0.89689	0.989881	0.992958
ENSMUST00000153051	RIKEN cDNA 1700108N11 gene	1700108N11Rik	0.0824027	0.00524366	0.00569967	0.8376	-0.0533883	0.0612024	0.0512274	0.951816	0.46878
NR_033788	RIKEN cDNA 1700109G14 gene	1700109G14Rik	0.00450414	0.910933	0.0629776	0.123223	-0.00367441	0.927101	0.97018	0.442558	0.984763
NR_046197	RIKEN cDNA 1700109G15 gene	1700109G15Rik	-0.0564903	0.170497	0.0141465	0.727437	-0.0137845	0.734133	0.455509	0.910813	0.936655
XM_006503615	RIKEN cDNA 1700109H08 gene	1700109H08Rik	0.093232	0.177324	0.064316	0.347516	-0.010998	0.87159	0.464458	0.703045	0.972025
NR_045936	RIKEN cDNA 1700109I08 gene	1700109I08Rik	0.0106292	0.77083	0.0737874	0.0486282	0.00174937	0.961642	0.90947	0.268587	0.992538
NR_108037	RIKEN cDNA 1700109K24 gene	1700109K24Rik	0.00875287	0.842884	-0.0443525	0.317334	-0.000956478	0.98267	0.943371	0.67644	0.997517
NR_045461	RIKEN cDNA 1700110C19 gene	1700110C19Rik	0.148651	0.0771914	0.11491	0.167022	0.00605044	0.941192	0.290894	0.51287	0.987975
NR_038059	RIKEN cDNA 1700110I01 gene	1700110I01Rik	0.0189289	0.64526	-0.0251428	0.540317	-0.0273448	0.505646	0.848884	0.827337	0.864773
ENSMUST00000156511	RIKEN cDNA 1700110K17 gene	1700110K17Rik	-0.00496439	0.9057	0.0548598	0.194737	-0.0194312	0.642505	0.968341	0.550894	0.911853
ENSMUST00000031863	RIKEN cDNA 1700111E14 gene	1700111E14Rik	0.00357458	0.915506	-0.0483812	0.155928	-0.00330915	0.921557	0.971978	0.495272	0.983451
NR_033213	RIKEN cDNA 1700111N16 gene	1700111N16Rik	-0.0447053	0.309214	0.0184821	0.671495	0.0616711	0.162404	0.612686	0.886371	0.631877
XR_400709	RIKEN cDNA 1700112D23 gene	1700112D23Rik	-0.194064	0.0167177	0.190321	0.0184815	-0.0238469	0.758678	0.111948	0.151913	0.942784
NM_028275	RIKEN cDNA 1700112E06 gene	1700112E06Rik	-0.0846382	0.136911	-0.0323265	0.563675	0.0132675	0.812308	0.403398	0.838293	0.956561
NR_040472	RIKEN cDNA 1700112H15 gene	1700112H15Rik	-0.00805075	0.811955	0.0371343	0.2752	-0.00539765	0.87292	0.929549	0.639171	0.972103
NR_077218	RIKEN cDNA 1700112J05 gene	1700112J05Rik	0.0056672	0.871405	0.0173478	0.619896	-0.0735452	0.0410251	0.954301	0.866224	0.411405
XR_404197	RIKEN cDNA 1700112J16 gene	1700112J16Rik	-0.00261695	0.944397	0.0085357	0.819652	-0.0378713	0.315104	0.980045	0.945569	0.758907
ENSMUST00000141892	RIKEN cDNA 1700112K13 gene	1700112K13Rik	0.0654604	0.204309	0.0341087	0.503654	0.0101117	0.842388	0.500202	0.806207	0.964204
NR_045997	RIKEN cDNA 1700113A16 gene	1700113A16Rik	-0.000989472	0.989476	0.0108179	0.885055	-0.0535241	0.476001	0.99651	0.966065	0.851521
NM_029685	RIKEN cDNA 1700113H08 gene	1700113H08Rik	-0.00623977	0.909568	0.0127314	0.816321	-0.0543456	0.324646	0.96976	0.945214	0.765992
XR_384896	RIKEN cDNA 1700116B05 gene	1700116B05Rik	0.00253479	0.9547	-0.0296905	0.506069	-0.00242152	0.956611	0.984085	0.807557	0.991659
NR_040536	RIKEN cDNA 1700119H24 gene	1700119H24Rik	0.00112963	0.98486	-0.155485	0.0123761	-0.139686	0.0234589	0.99488	0.119016	0.337666
ENSMUST00000122270	RIKEN cDNA 1700119I11 gene	1700119I11Rik	0.0189302	0.632213	-0.0333656	0.399331	-0.0101986	0.795775	0.842566	0.739918	0.95227
ENSMUST00000054837	RIKEN cDNA 1700120B22 gene	1700120B22Rik	0.0275889	0.634584	-0.00199641	0.972448	0.0387926	0.503532	0.843618	0.992779	0.864539
NR_045627	RIKEN cDNA 1700120C14 gene	1700120C14Rik	0.176062	0.05939	0.0768819	0.399393	0.0475409	0.601148	0.247943	0.739918	0.897574
NR_045368	RIKEN cDNA 1700120E14 gene	1700120E14Rik	0.0609677	0.240971	-0.0433719	0.400699	8.21151e-05	0.998724	0.544167	0.740858	0.999713
NR_046050	RIKEN cDNA 1700120G07 gene	1700120G07Rik	0.0416418	0.265805	0.0267097	0.471929	0.00175371	0.962189	0.569053	0.786841	0.992598
ENSMUST00000150273	RIKEN cDNA 1700120G11 gene	1700120G11Rik	0.00530485	0.891372	0.0160615	0.678804	-0.0410125	0.293599	0.962563	0.8903	0.745204
NR_027915	RIKEN cDNA 1700120K04 gene	1700120K04Rik	0.0437292	0.449411	-0.0435285	0.450321	-0.0117935	0.837331	0.727844	0.772221	0.962903
ENSMUST00000137546	RIKEN cDNA 1700121C08 gene	1700121C08Rik	-0.00610135	0.826177	0.00818352	0.767821	-0.0133705	0.629916	0.936022	0.92742	0.906864
NR_045453	RIKEN cDNA 1700121L16 gene	1700121L16Rik	-0.0748279	0.248681	-0.0593248	0.357495	-0.0403648	0.52992	0.551596	0.71092	0.873357
NR_036593	RIKEN cDNA 1700121N20 gene	1700121N20Rik	-0.0257228	0.525349	0.0268909	0.50574	-0.0306871	0.44803	0.779282	0.807361	0.835504
XR_106144	RIKEN cDNA 1700122E12 gene	1700122E12Rik	-0.01307	0.733604	0.0176696	0.644819	-0.0560334	0.149269	0.893839	0.877364	0.617573
NM_029689	RIKEN cDNA 1700122O11 gene	1700122O11Rik	-0.0546865	0.232959	0.0662199	0.149539	-0.0182391	0.687314	0.535155	0.485908	0.923037
NM_001165919	RIKEN cDNA 1700123I01 gene	1700123I01Rik	0.0197707	0.811082	0.0601698	0.467316	-0.0518952	0.530327	0.929229	0.783986	0.873431
NM_029693	RIKEN cDNA 1700123K08 gene	1700123K08Rik	-0.0782979	0.315625	0.180803	0.024148	-0.0990251	0.205197	0.618145	0.177579	0.677481
NR_003643	nucleoporin 50 pseudogene	1700123L14Rik	0.057985	0.263045	-0.0808577	0.120755	-0.0546447	0.289835	0.565602	0.437578	0.742671
NR_040577	RIKEN cDNA 1700123M08 gene	1700123M08Rik	0.00506279	0.937109	-0.0322533	0.614916	0.0280857	0.661199	0.978529	0.864855	0.916381
ENSMUST00000141312	RIKEN cDNA 1700123O12 gene	1700123O12Rik	-0.0373091	0.230917	0.0802462	0.0126324	0.0244542	0.428426	0.533057	0.120556	0.822417
NM_021437	RIKEN cDNA 1700123O20 gene	1700123O20Rik	0.00695449	0.877217	0.00988257	0.825813	0.0355936	0.429913	0.956581	0.947246	0.82327
NR_045799	RIKEN cDNA 1700123O21 gene	1700123O21Rik	-0.00810694	0.869327	-0.0641032	0.19746	-0.0445812	0.367128	0.953311	0.55375	0.792148
NR_105027	RIKEN cDNA 1700124L16 gene	1700124L16Rik	0.0903452	0.327655	0.0644411	0.48246	-0.125864	0.174339	0.629518	0.792586	0.646609
NR_040651	RIKEN cDNA 1700125G02 gene	1700125G02Rik	-0.00558575	0.90132	0.0433765	0.337529	-0.0681435	0.135598	0.96689	0.694553	0.598589
NR_040548	RIKEN cDNA 1700125G22 gene	1700125G22Rik	0.0146893	0.697564	0.0336072	0.374927	-0.00296184	0.937318	0.875796	0.722674	0.98687
NR_038181	RIKEN cDNA 1700125H03 gene	1700125H03Rik	0.0210143	0.543745	-0.035566	0.305288	-0.045835	0.188625	0.790063	0.667838	0.662119
NM_028589	RIKEN cDNA 1700125H20 gene	1700125H20Rik	0.058998	0.126752	0.047278	0.217164	-0.041906	0.27289	0.386771	0.578099	0.731567
NR_040695	RIKEN cDNA 1700126H18 gene	1700126H18Rik	0.0192435	0.591004	-0.0258339	0.470255	-0.0109639	0.758545	0.81905	0.785595	0.942656
NR_045938	RIKEN cDNA 1700128A07 gene	1700128A07Rik	0.130125	0.0114171	0.0537736	0.276128	-0.0454244	0.356419	0.0872566	0.640416	0.786338
ENSMUST00000134409	RIKEN cDNA 1700128E19 gene	1700128E19Rik	0.0531547	0.117955	0.0311228	0.3532	0.0426378	0.205842	0.371164	0.707529	0.677695
NR_033618	U1-snRNP binding protein homolog pseudogene	1700128F08Rik	-0.0249527	0.554674	-0.0114857	0.784718	0.0561043	0.187383	0.796425	0.934014	0.659979
NM_026461	RIKEN cDNA 1700129C05 gene	1700129C05Rik	0.00298189	0.941702	0.0439039	0.284334	-0.0220581	0.588338	0.979396	0.648448	0.893154
NR_040439	RIKEN cDNA 1810006J02 gene	1810006J02Rik	-0.0513225	0.342358	-0.13131	0.0185685	-0.0152331	0.776227	0.643924	0.152348	0.947751
NR_045472	RIKEN cDNA 1810007C17 gene	1810007C17Rik	0.0269997	0.470647	-0.0188002	0.613838	-0.00471418	0.899139	0.742744	0.864306	0.978038
NR_038136	RIKEN cDNA 1810007D17 gene	1810007D17Rik	-0.0102205	0.798141	0.0608647	0.132882	0.0282977	0.479131	0.922929	0.458702	0.852759
ENSMUST00000162325	RIKEN cDNA 1810008B01 gene	1810008B01Rik	-0.0881214	0.022077	-0.0100987	0.784751	-0.000530702	0.988542	0.134057	0.934014	0.997902
NR_045301	RIKEN cDNA 1810008I18 gene	1810008I18Rik	0.303016	0.000371117	0.0570189	0.462244	0.0412939	0.593758	0.00785055	0.780405	0.894918
NM_023707	RIKEN cDNA 1810009J06 gene	1810009J06Rik	0.0222788	0.725693	0.0289702	0.647577	-0.0359588	0.570751	0.889966	0.877984	0.886974
NM_026939	RIKEN cDNA 1810009N02 gene	1810009N02Rik	-0.0015093	0.963757	-0.0914099	0.00871186	-0.00126292	0.969592	0.987944	0.095975	0.994526
ENSMUST00000160960	RIKEN cDNA 1810009N23 gene	1810009N23Rik	0.0375875	0.502822	-0.0413546	0.460154	-0.0197836	0.723031	0.764178	0.778733	0.933758
NR_033626	RIKEN cDNA 1810010D01 gene	1810010D01Rik	0.145345	0.0115804	-0.109816	0.0512646	-0.157015	0.00664286	0.0881177	0.278149	0.2093
NM_001163473	RIKEN cDNA 1810010H24 gene	1810010H24Rik	0.192553	0.00764482	0.347656	1.10241e-05	0.0426556	0.533629	0.0668149	0.000781914	0.874276
XM_006534098	RIKEN cDNA 1810010H24 gene	1810010H24Rik	0.256403	0.00523723	0.501634	1.24836e-06	0.050136	0.563068	0.0512037	0.000143883	0.884359
ENSMUST00000070378	RIKEN cDNA 1810010K12 gene	1810010K12Rik	0.0311802	0.345855	0.0722834	0.032925	-0.0159276	0.627629	0.647742	0.21446	0.905985
NM_001163616	RIKEN cDNA 1810011H11 gene	1810011H11Rik	-0.521626	0.000249864	-0.0839506	0.514964	0.0961274	0.456353	0.00587198	0.812985	0.841058
NM_026931	RIKEN cDNA 1810011O10 gene	1810011O10Rik	-0.19447	0.00509314	-0.304135	4.1201e-05	0.0746828	0.257612	0.0501791	0.00221173	0.720054
ENSMUST00000155199	RIKEN cDNA 1810012K08 gene	1810012K08Rik	0.00188709	0.979646	0.0110328	0.881141	-0.0461912	0.532397	0.993269	0.964964	0.874
NR_045473	RIKEN cDNA 1810012K16 gene	1810012K16Rik	0.00141588	0.985545	0.0157771	0.839651	-0.0628229	0.422444	0.995024	0.952616	0.819445
NR_045427	RIKEN cDNA 1810013A23 gene	1810013A23Rik	0.0439521	0.665708	0.06559	0.518712	-0.156581	0.128632	0.858722	0.815078	0.588009
XR_376285	RIKEN cDNA 1810013D15 gene	1810013D15Rik	0.0639003	0.231944	0.0432559	0.414628	-0.0453641	0.392482	0.534039	0.75002	0.80537
NM_001081400	RIKEN cDNA 1810013L24 gene	1810013L24Rik	0.00560028	0.814128	-0.0242278	0.311261	0.00476218	0.841123	0.930836	0.672509	0.963901
NR_015572	RIKEN cDNA 1810014B01 gene	1810014B01Rik	0.037198	0.573232	-0.0861153	0.195463	-0.0763453	0.249874	0.80855	0.551505	0.715018
NR_038140	RIKEN cDNA 1810018F18 gene	1810018F18Rik	-0.0609577	0.372913	-0.0474006	0.486299	-0.0790546	0.248494	0.670691	0.794656	0.713727
NR_040344	RIKEN cDNA 1810019D21 gene	1810019D21Rik	0.137377	0.0269278	0.172731	0.00622089	0.00385639	0.948542	0.151569	0.077207	0.989728
ENSMUST00000181128	RIKEN cDNA 1810019N24 gene	1810019N24Rik	0.0179038	0.782871	0.0298297	0.645603	-0.0208683	0.747473	0.915305	0.877467	0.940032
NR_045482	Riken cDNA 1810020O05 gene	1810020O05Rik	-0.0435859	0.578859	0.221989	0.00708015	-0.144625	0.0707432	0.811702	0.0843003	0.488507
NR_040417	RIKEN cDNA 1810021B22 gene	1810021B22Rik	0.110678	0.133946	0.0830167	0.256397	-0.137809	0.0636481	0.398219	0.620331	0.473441
ENSMUST00000108365	RIKEN cDNA 1810022K09 gene	1810022K09Rik	0.003373	0.973473	0.0531625	0.599993	0.13855	0.176574	0.991275	0.856678	0.649261
NM_001099674	RIKEN cDNA 1810022K09 gene	1810022K09Rik	-0.0126483	0.74128	-0.030097	0.432594	0.014632	0.701854	0.897192	0.761173	0.927631
NM_198630	RIKEN cDNA 1810024B03 gene	1810024B03Rik	-0.0438016	0.323155	0.0321912	0.465193	-0.0224938	0.609124	0.625519	0.782261	0.900258
NR_037569	RIKEN cDNA 1810026B05 gene	1810026B05Rik	0.0704001	0.0516951	0.0185749	0.597482	-0.0702251	0.0516762	0.227916	0.855561	0.44164
NM_178619	RIKEN cDNA 1810026J23 gene	1810026J23Rik	0.00805517	0.844394	-0.00405119	0.921148	0.0502658	0.224286	0.94376	0.978188	0.694799
ENSMUST00000060108	RIKEN cDNA 1810030O07 gene	1810030O07Rik	0.0573285	0.0800243	-0.0374894	0.24517	-0.0399484	0.21617	0.297141	0.609526	0.687177
NR_027821	RIKEN cDNA 1810032O08 gene	1810032O08Rik	0.0449748	0.360307	-0.0140663	0.77303	-0.0413833	0.398304	0.660022	0.929347	0.808867
NR_045798	RIKEN cDNA 1810034E14 gene	1810034E14Rik	-0.0327239	0.644706	-0.0373316	0.598079	0.0216204	0.759824	0.848654	0.85568	0.943273
NM_024461	RIKEN cDNA 1810037I17 gene	1810037I17Rik	-0.0387454	0.42731	0.0233976	0.629818	0.0879496	0.0761159	0.713654	0.871171	0.502048
NM_001163145	RIKEN cDNA 1810041L15 gene	1810041L15Rik	-0.178272	0.0519812	-0.360131	0.000251378	-0.0594907	0.505298	0.228555	0.00843758	0.864773
NM_026431	RIKEN cDNA 1810043G02 gene	1810043G02Rik	-0.0148667	0.714833	-0.0297655	0.4646	0.0118205	0.770777	0.885387	0.78195	0.945606
NM_001110242	RIKEN cDNA 1810043H04 gene	1810043H04Rik	0.104205	0.0398547	-0.0385481	0.433836	0.0348429	0.478952	0.193563	0.762091	0.852648
NR_038153	RIKEN cDNA 1810044D09 gene	1810044D09Rik	-0.0564644	0.351674	0.0833326	0.171301	-0.133526	0.0316868	0.652597	0.518897	0.376942
NM_027217	RIKEN cDNA 1810046K07 gene	1810046K07Rik	0.0735382	0.241304	-0.0491389	0.429956	-0.139426	0.0297623	0.544315	0.759429	0.366985
NR_040486	RIKEN cDNA 1810053B23 gene	1810053B23Rik	-0.0240299	0.385583	-0.00265424	0.923042	0.00102276	0.970304	0.681207	0.978892	0.994541
NM_028077	RIKEN cDNA 1810055G02 gene	1810055G02Rik	0.0862674	0.0470306	-0.0739479	0.0855715	0.113576	0.0101624	0.214776	0.363887	0.240264
NR_027875	RIKEN cDNA 1810058I24 gene	1810058I24Rik	-0.0178179	0.635205	0.00174062	0.96288	0.0362446	0.335739	0.843896	0.990601	0.772839
ENSMUST00000125173	RIKEN cDNA 1810059C17 gene	1810059C17Rik	-0.0472883	0.401081	0.0483226	0.389759	0.00617862	0.911974	0.694076	0.732947	0.981102
NM_028183	RIKEN cDNA 1810062G17 gene	1810062G17Rik	-0.0380616	0.653772	-0.0556584	0.511508	0.0202906	0.810349	0.853024	0.810511	0.956235
NR_033571	RIKEN cDNA 1810062O18 gene	1810062O18Rik	0.141948	0.0209085	0.106486	0.0774429	-0.0427441	0.470101	0.129312	0.346903	0.849236
XR_388697	RIKEN cDNA 1810063I02 gene	1810063I02Rik	0.0585948	0.31106	-0.0217614	0.704239	0.000680643	0.990517	0.614111	0.900771	0.998319
NR_027981	RIKEN cDNA 1810064F22 gene	1810064F22Rik	-0.0247294	0.769651	0.154859	0.0723571	-0.150833	0.0797418	0.908856	0.335208	0.509665
NM_027239	RIKEN cDNA 1810065E05 gene	1810065E05Rik	0.011495	0.761448	-0.0295492	0.435693	0.0101818	0.787445	0.905145	0.763564	0.949989
ENSMUST00000132378	RIKEN cDNA 2010001A14 gene	2010001A14Rik	0.128879	0.0204092	-0.00624756	0.906697	0.0627464	0.243732	0.127608	0.973791	0.70882
NM_001163503	RIKEN cDNA 2010001E11 gene	2010001E11Rik	-0.00631103	0.910251	-0.0637828	0.257756	0.0669752	0.235133	0.970081	0.621724	0.703905
ENSMUST00000136022	RIKEN cDNA 2010001M06 gene	2010001M06Rik	-0.0909197	0.131026	0.031272	0.597247	0.083881	0.161506	0.393417	0.855561	0.631472
NM_053217	RIKEN cDNA 2010002M12 gene	2010002M12Rik	-0.075868	0.24123	-0.016659	0.79452	-0.032483	0.612055	0.544303	0.937844	0.901769
ENSMUST00000048482	RIKEN cDNA 2010003K11 gene	2010003K11Rik	0.0156349	0.778362	-0.0261768	0.63696	-0.0421878	0.448044	0.913116	0.874323	0.835504
ENSMUST00000129758	RIKEN cDNA 2010003O02 gene	2010003O02Rik	0.0809465	0.0488246	0.0657388	0.105444	-0.0289322	0.469365	0.220333	0.407302	0.848817
NM_029733	RIKEN cDNA 2010005H15 gene	2010005H15Rik	-0.186468	0.0697953	0.235364	0.0235903	0.0208797	0.834894	0.27351	0.175647	0.962413
NR_040609	RIKEN cDNA 2010009K17 gene	2010009K17Rik	-0.0269802	0.649073	0.0329325	0.577896	0.0306805	0.604067	0.850777	0.843988	0.898661
NR_045393	RIKEN cDNA 2010010A06 gene	2010010A06Rik	-0.00473544	0.905001	-0.0169699	0.668457	0.0971621	0.0184039	0.968255	0.885458	0.312547
NM_025563	RIKEN cDNA 2010012O05 gene	2010012O05Rik	-0.0764723	0.330371	-0.193141	0.0172776	-0.0467023	0.549488	0.632073	0.145959	0.880172
ENSMUST00000126922	RIKEN cDNA 2010013B24 gene	2010013B24Rik	0.0253583	0.607236	-0.0443628	0.369167	-0.0525308	0.288727	0.828518	0.718459	0.741492
NM_177674	RIKEN cDNA 2010015L04 gene	2010015L04Rik	0.219391	0.000130172	-0.186467	0.000815793	-0.171875	0.00180822	0.00356099	0.0197611	0.117601
XM_006539044	RIKEN cDNA 2010015L04 gene	2010015L04Rik	0.228782	0.00816537	-0.251599	0.00388529	-0.217701	0.0112657	0.0700576	0.0568115	0.253836
ENSMUST00000181900	RIKEN cDNA 2010015M23 gene	2010015M23Rik	0.0735822	0.312014	0.0277516	0.700449	-0.0364954	0.613184	0.614944	0.898826	0.902122
NR_033207	RIKEN cDNA 2010016I18 gene	2010016I18Rik	-0.273713	0.000131721	-0.0789575	0.222384	-0.0757665	0.241243	0.00359396	0.583489	0.70775
NR_045435	RIKEN cDNA 2010106C02 gene	2010106C02Rik	0.16538	0.0690332	0.0377308	0.670498	-0.104262	0.243739	0.272282	0.886076	0.70882
NM_001168590	RIKEN cDNA 2010106E10 gene	2010106E10Rik	-0.0559551	0.238125	-0.0492343	0.296962	-0.00541426	0.907976	0.54084	0.660689	0.980092
NM_027360	RIKEN cDNA 2010107E04 gene	2010107E04Rik	-0.0942177	0.0968549	-0.00152117	0.978125	-0.0388402	0.485401	0.333914	0.993861	0.854486
XM_006506134	RIKEN cDNA 2010107G12 gene	2010107G12Rik	0.0169704	0.750034	-0.0279404	0.599423	0.15175	0.00676435	0.900558	0.856279	0.210798
NM_027251	RIKEN cDNA 2010107G23 gene	2010107G23Rik	0.0364422	0.48727	0.00198928	0.969568	0.0167933	0.74759	0.754172	0.991988	0.940111
NM_029363	RIKEN cDNA 2010109A12 gene	2010109A12Rik	0.0571544	0.214081	0.0397692	0.383382	0.0625322	0.173894	0.512422	0.727486	0.645999
NM_025929	RIKEN cDNA 2010109I03 gene	2010109I03Rik	0.178271	0.0221182	0.0586217	0.435128	-0.0808663	0.283551	0.134225	0.763276	0.736734
ENSMUST00000181453	RIKEN cDNA 2010110K18 gene	2010110K18Rik	-0.0363434	0.516306	0.00743008	0.893859	0.0229701	0.680321	0.773432	0.9693	0.920941
NM_001289924	RIKEN cDNA 2010111I01 gene	2010111I01Rik	0.0325485	0.418566	-0.121338	0.0042365	0.00868283	0.827975	0.707885	0.0600234	0.961149
NM_001289926	RIKEN cDNA 2010111I01 gene	2010111I01Rik	-0.0334892	0.66599	-0.23023	0.0049416	0.140783	0.0750467	0.858782	0.0664604	0.500152
ENSMUST00000154346	RIKEN cDNA 2010204K13 gene	2010204K13Rik	0.065302	0.192994	0.00931475	0.850547	0.0134308	0.785926	0.485271	0.954496	0.949874
NM_028096	RIKEN cDNA 2010300C02 gene	2010300C02Rik	0.0390552	0.392287	0.273244	6.13683e-07	-0.0251581	0.579445	0.686359	8.33382e-05	0.890324
ENSMUST00000181758	RIKEN cDNA 2010300F17 gene	2010300F17Rik	0.0237328	0.768468	0.115933	0.155139	-0.142838	0.0820808	0.908513	0.494318	0.51321
NR_045430	RIKEN cDNA 2010308F09 gene	2010308F09Rik	-0.045285	0.385241	0.0577649	0.268454	-0.0687711	0.189281	0.680912	0.633437	0.662653
NR_045169	RIKEN cDNA 2010310C07 gene	2010310C07Rik	0.38226	0.000100394	-0.21784	0.01698	-0.151652	0.0897425	0.00292776	0.144418	0.52765
NM_001243117	RIKEN cDNA 2010315B03 gene	2010315B03Rik	-0.0239905	0.689176	0.0411622	0.492408	0.00166515	0.97777	0.87217	0.798768	0.996208
NR_029440	RIKEN cDNA 2010320M18 gene	2010320M18Rik	0.0877149	0.277684	-0.0563156	0.482538	0.200214	0.0163147	0.581844	0.792641	0.297941
XR_397926	RIKEN cDNA 2010320O07 gene	2010320O07Rik	0.0720988	0.235224	-0.121956	0.048093	-0.014365	0.81076	0.538363	0.266817	0.956281
NM_028179	RIKEN cDNA 2200002D01 gene	2200002D01Rik	0.0937044	0.041521	0.196855	8.16982e-05	0.00657051	0.882594	0.199278	0.00371194	0.975062
NM_026961	RIKEN cDNA 2200002J24 gene	2200002J24Rik	0.0663637	0.145325	-0.0358244	0.425624	-0.0580664	0.199873	0.417515	0.756766	0.672667
XR_388863	RIKEN cDNA 2210008F06 gene	2210008F06Rik	0.0335992	0.493761	0.0340194	0.487299	-0.00213263	0.965147	0.758231	0.795502	0.993606
NM_023333	RIKEN cDNA 2210010C04 gene	2210010C04Rik	0.0746964	0.18575	-0.110569	0.0529504	0.0352137	0.52765	0.474865	0.282745	0.873278
NM_001291292	RIKEN cDNA 2210011C24 gene	2210011C24Rik	0.246091	1.83317e-05	0.0949008	0.0635542	0.150453	0.00448559	0.00083049	0.312844	0.175347
NM_027327	RIKEN cDNA 2210013O21 gene	2210013O21Rik	0.00743123	0.827994	-0.049584	0.15201	-0.020165	0.555309	0.936883	0.489678	0.882135
NR_015577	RIKEN cDNA 2210015D19 gene	2210015D19Rik	0.0238899	0.678191	0.0169855	0.767265	-0.0718315	0.215522	0.865469	0.927106	0.686868
NM_027335	RIKEN cDNA 2210016F16 gene	2210016F16Rik	-0.0765328	0.0696316	-0.0319076	0.439283	0.00994643	0.808754	0.273142	0.765735	0.956189
XM_006530467	RIKEN cDNA 2210016L21 gene	2210016L21Rik	0.0261947	0.51419	-0.00449263	0.910424	0.0784384	0.0557837	0.772239	0.974795	0.452972
NM_172280	RIKEN cDNA 2210018M11 gene	2210018M11Rik	0.0549571	0.0112449	-0.0243075	0.243281	-0.0397635	0.0602814	0.0865312	0.607234	0.466553
NR_038157	RIKEN cDNA 2210019I11 gene	2210019I11Rik	-0.0197358	0.552894	-0.0267729	0.420607	-0.0766889	0.0254408	0.795504	0.754061	0.349198
NR_044985	RIKEN cDNA 2210039B01 gene	2210039B01Rik	-0.00225507	0.968374	0.00576158	0.919111	-0.0397414	0.485133	0.989705	0.977352	0.854486
NM_001256493	RIKEN cDNA 2210404O09 gene	2210404O09Rik	0.127686	0.0530631	-0.0185678	0.772085	0.0341412	0.59485	0.231431	0.929072	0.895489
XR_376885	RIKEN cDNA 2210406O10 gene	2210406O10Rik	-0.00535853	0.929696	-0.0391264	0.519593	-0.0551144	0.365748	0.976457	0.815605	0.792106
NM_144544	RIKEN cDNA 2210407C18 gene	2210407C18Rik	-0.00835571	0.867927	-0.0261732	0.60215	0.0356898	0.47791	0.952814	0.857962	0.852489
NR_040257	RIKEN cDNA 2210408F21 gene	2210408F21Rik	0.0396519	0.434431	0.419218	6.93977e-10	0.0393668	0.436544	0.718855	3.56659e-07	0.827719
NM_001081353	RIKEN cDNA 2210408I21 gene	2210408I21Rik	0.109074	0.00870167	0.0247026	0.532082	0.00413359	0.9165	0.0730772	0.822868	0.982335
NR_045360	RIKEN cDNA 2210409D07 gene	2210409D07Rik	-0.105979	0.011995	0.0286538	0.477281	0.0173358	0.666495	0.09007	0.789871	0.91694
NR_003492	transcription elongation factor B (SIII), polypeptide 2 pseudogene	2210409E12Rik	-0.0165015	0.578218	-0.0309636	0.298289	-0.0266856	0.369081	0.811408	0.661763	0.792312
ENSMUST00000128545	RIKEN cDNA 2210411M09 gene	2210411M09Rik	-0.110412	0.0504742	-0.0923022	0.0984222	0.119431	0.034748	0.224736	0.391417	0.388637
NR_040643	RIKEN cDNA 2210414B05 gene	2210414B05Rik	-0.00232859	0.947414	0.00790441	0.822458	0.0270424	0.444454	0.981282	0.946304	0.833651
NR_045499	RIKEN cDNA 2210416O15 gene	2210416O15Rik	0.0875978	0.249272	-0.0202683	0.787386	-0.0855243	0.259238	0.551845	0.934631	0.72132
NR_028285	RIKEN cDNA 2210417A02 gene	2210417A02Rik	-0.0317332	0.640951	-0.0351133	0.605024	0.0623617	0.360321	0.846269	0.860204	0.788646
NR_045389	RIKEN cDNA 2210420H20 gene	2210420H20Rik	0.0406532	0.448742	-0.0849639	0.117417	0.0517641	0.334776	0.727496	0.43078	0.772277
NM_175148	RIKEN cDNA 2300002M23 gene	2300002M23Rik	-0.0241593	0.421558	-0.0563796	0.0653191	-0.0620806	0.0434563	0.709915	0.316843	0.417755
NM_001195383	RIKEN cDNA 2300003K06 gene	2300003K06Rik	0.0338186	0.548186	0.0905993	0.112363	0.0137613	0.806064	0.792783	0.421159	0.955492
NM_001081961	RIKEN cDNA 2300005B03 gene	2300005B03Rik	0.296266	0.00301742	0.0688082	0.462903	-0.0259388	0.781279	0.0350616	0.780835	0.948984
NM_027090	RIKEN cDNA 2300009A05 gene	2300009A05Rik	0.0238368	0.58971	0.0393321	0.374071	-0.0114199	0.795299	0.818606	0.721788	0.952213
NR_040265	RIKEN cDNA 2310001H17 gene	2310001H17Rik	0.0239493	0.738359	0.0241091	0.736028	-0.0597849	0.405141	0.896184	0.914529	0.8122
NR_028122	RIKEN cDNA 2310001K24 gene	2310001K24Rik	-0.0383329	0.626738	0.0275531	0.725776	0.00801107	0.918706	0.840063	0.910305	0.982481
ENSMUST00000181852	RIKEN cDNA 2310002D06 gene	2310002D06Rik	0.0295049	0.404783	0.0117049	0.739318	-0.0252721	0.473763	0.696828	0.91608	0.850812
NR_045490	RIKEN cDNA 2310002D06 gene	2310002D06Rik	0.0277065	0.645892	0.0422016	0.483773	-0.0107764	0.85762	0.849323	0.793212	0.96853
ENSMUST00000181454	RIKEN cDNA 2310002F09 gene	2310002F09Rik	0.0413192	0.490665	-0.0660246	0.272047	0.0487714	0.415332	0.756372	0.636374	0.816543
NM_027104	RIKEN cDNA 2310002L09 gene	2310002L09Rik	0.1505	0.222349	0.214497	0.0845512	-0.0830819	0.496224	0.522262	0.361571	0.860147
NM_027980	RIKEN cDNA 2310003H01 gene	2310003H01Rik	-0.01087	0.841583	-0.162025	0.00483246	-0.0692861	0.206616	0.942715	0.0654649	0.678299
XM_006535293	RIKEN cDNA 2310003L06 gene	2310003L06Rik	-0.0838731	0.048491	0.0264504	0.52224	-0.00364465	0.929535	0.219116	0.816998	0.985335
NR_040634	RIKEN cDNA 2310005A03 gene	2310005A03Rik	-0.0601436	0.189768	-0.0261285	0.564001	0.0562815	0.217937	0.480862	0.838538	0.68905
NR_045498	RIKEN cDNA 2310005E17 gene	2310005E17Rik	-0.0127528	0.745127	0.0333861	0.395653	-0.0343709	0.382011	0.89849	0.738052	0.798572
NM_183281	RIKEN cDNA 2310005G13 gene	2310005G13Rik	-0.0281091	0.587823	-0.0244488	0.636304	0.00444921	0.931317	0.817584	0.874145	0.985684
NM_001159940	RIKEN cDNA 2310007B03 gene	2310007B03Rik	0.11632	0.0240974	0.0846953	0.0940324	0.0899133	0.0761899	0.141444	0.382135	0.502219
NM_029345	RIKEN cDNA 2310007L24 gene	2310007L24Rik	-0.122164	0.0198848	-0.00964939	0.847888	0.0905926	0.078224	0.125203	0.953983	0.508127
NR_045904	RIKEN cDNA 2310008N11 gene	2310008N11Rik	0.107712	0.010576	0.0127449	0.750536	-0.0310351	0.440449	0.0829517	0.920154	0.831149
NR_040377	RIKEN cDNA 2310009A05 gene	2310009A05Rik	0.0955473	0.0622119	-0.0127341	0.79838	-0.0301611	0.546029	0.254867	0.939147	0.879043
NM_001081226	RIKEN cDNA 2310009B15 gene	2310009B15Rik	0.0786681	0.160776	0.0343061	0.535083	0.0443681	0.423305	0.441055	0.824803	0.81978
ENSMUST00000154993	RIKEN cDNA 2310010G23 gene	2310010G23Rik	0.0110323	0.786411	0.0268463	0.50966	-0.0737527	0.075753	0.91705	0.809398	0.501342
XR_106314	RIKEN cDNA 2310010G23 gene	2310010G23Rik	-0.00672593	0.930265	0.0606924	0.43058	-0.0383516	0.617492	0.976685	0.759633	0.903522
NR_046006	RIKEN cDNA 2310010J17 gene	2310010J17Rik	0.0292333	0.684082	0.0300374	0.675115	-0.0477936	0.505657	0.868856	0.88809	0.864773
NM_025521	RIKEN cDNA 2310011J03 gene	2310011J03Rik	0.0618261	0.252841	0.0601167	0.264746	0.135475	0.0151535	0.555485	0.629965	0.290558
ENSMUST00000146145	RIKEN cDNA 2310014F06 gene	2310014F06Rik	0.074571	0.360855	-0.0656784	0.41914	-0.118026	0.150715	0.66037	0.752895	0.618846
NM_029809	RIKEN cDNA 2310014L17 gene	2310014L17Rik	0.0649829	0.377803	0.0677925	0.356543	0.00421852	0.953968	0.675264	0.71018	0.991174
NR_033514	RIKEN cDNA 2310015A10 gene	2310015A10Rik	0.179199	0.0383674	0.162469	0.0584589	0.0601537	0.473708	0.189093	0.298991	0.850812
NR_038041	RIKEN cDNA 2310015B20 gene	2310015B20Rik	0.0949352	0.14064	-0.0333652	0.598633	-0.15279	0.0202447	0.410221	0.855904	0.323668
NR_037997	RIKEN cDNA 2310015D24 gene	2310015D24Rik	0.0490424	0.379089	-0.00417208	0.939867	-0.0187871	0.734286	0.67591	0.984161	0.936719
NR_045491	RIKEN cDNA 2310016D03 gene	2310016D03Rik	0.0385921	0.41442	0.000827734	0.98593	-0.0494513	0.295911	0.70491	0.99507	0.746565
XR_373437	RIKEN cDNA 2310016D23 gene	2310016D23Rik	-0.0219458	0.756161	-0.0583867	0.409492	-0.126773	0.0784834	0.902872	0.746652	0.508254
XR_140822	RIKEN cDNA 2310016G11 gene	2310016G11Rik	0.040835	0.340761	-0.00426547	0.920012	0.0251555	0.554676	0.642551	0.977707	0.881939
NR_045495	RIKEN cDNA 2310020H05 gene	2310020H05Rik	0.0387194	0.426886	0.0285075	0.55673	-0.0407475	0.402102	0.71345	0.835294	0.810725
NM_175107	RIKEN cDNA 2310022A10 gene	2310022A10Rik	-0.103866	0.0886769	0.0324913	0.586347	0.0718363	0.232773	0.316967	0.849358	0.701831
NM_175149	RIKEN cDNA 2310022B05 gene	2310022B05Rik	0.0359852	0.335811	-0.0556331	0.139352	0.0564089	0.134088	0.637578	0.469952	0.597364
ENSMUST00000180941	RIKEN cDNA 2310026I22 gene	2310026I22Rik	-0.011831	0.707356	-0.0171801	0.585119	-0.0274201	0.385154	0.880824	0.848926	0.800383
ENSMUST00000146658	RIKEN cDNA 2310026L22 gene	2310026L22Rik	0.0500281	0.286453	-0.0501416	0.284159	0.0704884	0.135232	0.589761	0.648318	0.598329
NR_040603	RIKEN cDNA 2310030A07 gene	2310030A07Rik	-0.0472409	0.469479	-0.0542301	0.405709	0.0138409	0.831166	0.741749	0.744082	0.961586
ENSMUST00000034564	RIKEN cDNA 2310030G06 gene	2310030G06Rik	0.0828144	0.0174983	0.0667653	0.0515301	0.0622073	0.0686852	0.114836	0.279203	0.483339
ENSMUST00000181212	RIKEN cDNA 2310031A07 gene	2310031A07Rik	-0.0124818	0.838988	0.013826	0.821485	-0.048342	0.432046	0.94162	0.945883	0.824234
NM_024210	RIKEN cDNA 2310033P09 gene	2310033P09Rik	0.0285655	0.46112	-0.151527	0.000347236	0.0926548	0.0206857	0.736242	0.0106411	0.32555
NM_054100	RIKEN cDNA 2310034C09 gene	2310034C09Rik	-0.0241852	0.654831	-0.000578491	0.991434	0.0420365	0.437295	0.85362	0.996741	0.828274
NR_040418	RIKEN cDNA 2310034G01 gene	2310034G01Rik	0.11346	0.12352	0.0415768	0.565759	-0.105759	0.14919	0.381364	0.838885	0.617573
NR_040679	RIKEN cDNA 2310034O05 gene	2310034O05Rik	-0.0458911	0.279344	0.00457597	0.913155	0.013624	0.745573	0.583318	0.975414	0.939653
NM_029349	RIKEN cDNA 2310035C23 gene	2310035C23Rik	-0.0374535	0.0838228	-0.0433797	0.0462404	0.0253713	0.234904	0.306316	0.261151	0.703641
ENSMUST00000047281	RIKEN cDNA 2310036O22 gene	2310036O22Rik	0.00887254	0.798849	-0.0167972	0.629022	-6.22333e-05	0.998569	0.923262	0.870921	0.999654
NM_025966	RIKEN cDNA 2310039H08 gene	2310039H08Rik	0.100052	0.0378689	0.0507451	0.279983	0.0156631	0.736853	0.187579	0.643997	0.937253
NR_045337	RIKEN cDNA 2310039L15 gene	2310039L15Rik	0.047173	0.33192	-0.013047	0.786591	-0.042936	0.37541	0.633605	0.934573	0.795441
ENSMUST00000101090	RIKEN cDNA 2310040G07 gene	2310040G07Rik	-0.0518123	0.263822	-0.0595358	0.1993	-0.00785278	0.863988	0.566493	0.55624	0.970158
NR_040292	RIKEN cDNA 2310040G24 gene	2310040G24Rik	0.121495	0.0711279	-0.0373048	0.570337	-0.0140638	0.83024	0.276418	0.841137	0.961245
NM_025634	RIKEN cDNA 2310042E22 gene	2310042E22Rik	-0.0770168	0.241433	0.0598434	0.359618	-0.0675506	0.301895	0.544317	0.712264	0.750342
ENSMUST00000149702	RIKEN cDNA 2310043D23 gene	2310043D23Rik	0.0835473	0.326457	0.125715	0.142222	-0.0130078	0.877438	0.628564	0.474563	0.973227
NR_037994	RIKEN cDNA 2310043L19 gene	2310043L19Rik	0.0617349	0.0791247	0.0496863	0.153399	-0.0161297	0.63863	0.295248	0.491723	0.910382
ENSMUST00000180967	RIKEN cDNA 2310043M15 gene	2310043M15Rik	-0.0689641	0.23927	-0.0205626	0.722579	0.0240194	0.678465	0.542341	0.908799	0.920197
NR_045757	RIKEN cDNA 2310043O21 gene	2310043O21Rik	0.0609574	0.118324	-0.00241918	0.949564	0.0130538	0.733074	0.371689	0.987314	0.936357
ENSMUST00000125131	RIKEN cDNA 2310044K18 gene	2310044K18Rik	-0.0531154	0.495468	0.0319836	0.680057	-0.0639764	0.411146	0.758925	0.890581	0.814498
ENSMUST00000110139	RIKEN cDNA 2310045N01 gene	2310045N01Rik	0.0816776	0.0325701	0.0113863	0.757586	0.0256853	0.487486	0.170891	0.923034	0.85523
XR_403115	RIKEN cDNA 2310047D07 gene	2310047D07Rik	-0.0739604	0.048589	-0.0656035	0.0777477	-0.0844755	0.0251123	0.219389	0.347702	0.347075
NM_028005	RIKEN cDNA 2310047M10 gene	2310047M10Rik	0.0375352	0.550144	0.0397508	0.525925	0.0336138	0.59143	0.793703	0.819796	0.894008
NM_025621	RIKEN cDNA 2310050C09 gene	2310050C09Rik	-0.0246782	0.587163	-0.00530978	0.906574	-0.0468318	0.304264	0.817278	0.973731	0.75155
NM_026336	RIKEN cDNA 2310057J18 gene	2310057J18Rik	0.0190665	0.622491	0.0447646	0.250219	-0.0171294	0.65734	0.83727	0.614673	0.915324
NM_026655	RIKEN cDNA 2310057M21 gene	2310057M21Rik	-0.00616915	0.894833	0.0935068	0.0507142	-0.0204712	0.660498	0.964258	0.275783	0.91621
NM_027170	RIKEN cDNA 2310057N15 gene	2310057N15Rik	0.0460923	0.435085	-0.046535	0.42955	-0.030994	0.597872	0.719228	0.759349	0.896423
XR_106232	RIKEN cDNA 2310058D17 gene	2310058D17Rik	0.116974	0.0745559	0.0168327	0.792427	0.0586007	0.362233	0.284762	0.936926	0.789657
NM_001033630	RIKEN cDNA 2310061I04 gene	2310061I04Rik	-0.0430035	0.319716	0.151271	0.00109144	-0.0181565	0.671799	0.622359	0.0241813	0.918092
NR_027965	RIKEN cDNA 2310061J03 gene	2310061J03Rik	0.114617	0.0706895	-0.00208074	0.973125	0.0274673	0.656978	0.275568	0.992957	0.915324
NM_027155	RIKEN cDNA 2310061N02 gene	2310061N02Rik	-0.0322692	0.343907	0.114594	0.00162488	0.0118618	0.725762	0.645542	0.0319265	0.934759
NR_038055	RIKEN cDNA 2310065F04 gene	2310065F04Rik	0.0494948	0.457334	0.0631763	0.342751	-0.0847497	0.205431	0.733071	0.698901	0.677481
NM_028014	RIKEN cDNA 2310067B10 gene	2310067B10Rik	0.0384943	0.0807617	-0.020277	0.34878	-0.019644	0.363846	0.2991	0.703926	0.790642
BC066147	RIKEN cDNA 2310067E19 gene	2310067E19Rik	0.0579248	0.36759	-0.0825251	0.200805	-0.104843	0.106575	0.665932	0.557833	0.556527
NR_028124	RIKEN cDNA 2310068J16 gene	2310068J16Rik	-0.0279942	0.692229	0.00937659	0.894147	-0.00813841	0.908055	0.873541	0.969406	0.980092
NR_040520	RIKEN cDNA 2310069B03 gene	2310069B03Rik	0.0208838	0.635933	0.0657671	0.140581	-0.0639219	0.151713	0.844267	0.472132	0.620508
NR_040309	RIKEN cDNA 2310069G16 gene	2310069G16Rik	0.0349972	0.586753	0.00298432	0.962857	0.141323	0.0329112	0.816962	0.990601	0.38256
XR_406054	RIKEN cDNA 2310075C17 gene	2310075C17Rik	0.147142	0.107075	0.0881604	0.327268	0.0132914	0.881791	0.35284	0.685315	0.974787
NM_027173	RIKEN cDNA 2310079G19 gene	2310079G19Rik	-0.0755925	0.0695079	0.0333295	0.413426	0.0457425	0.263668	0.27306	0.748864	0.724108
NR_045474	RIKEN cDNA 2310081J21 gene	2310081J21Rik	0.109503	0.0565893	-0.123971	0.0316869	0.0308181	0.58152	0.241457	0.209575	0.89119
ENSMUST00000128591	RIKEN cDNA 2310081O03 gene	2310081O03Rik	0.0264692	0.548081	0.0819748	0.0679994	-0.00570422	0.89649	0.792783	0.324531	0.97729
XM_006541085	RIKEN cDNA 2410002F23 gene	2410002F23Rik	0.0752008	0.0626481	-0.0194894	0.620445	0.0277626	0.481332	0.25582	0.86655	0.853396
NR_045496	RIKEN cDNA 2410003L11 gene	2410003L11Rik	0.016687	0.796747	-0.0735096	0.259476	0.0590064	0.363828	0.922412	0.623541	0.790642
ENSMUST00000039571	RIKEN cDNA 2410004B18 gene	2410004B18Rik	0.0178046	0.69157	-0.0368262	0.412431	0.0363758	0.418116	0.873362	0.747987	0.817343
NR_037963	RIKEN cDNA 2410004I01 gene	2410004I01Rik	0.227047	0.00726718	0.0800371	0.320612	-0.104436	0.197186	0.0644061	0.679732	0.668546
NR_038151	RIKEN cDNA 2410004N09 gene	2410004N09Rik	0.065323	0.310457	0.0587884	0.359451	-0.0610876	0.341201	0.613593	0.712118	0.776284
NM_001201332	RIKEN cDNA 2410004P03 gene	2410004P03Rik	-0.0175292	0.727137	0.156665	0.00331925	0.035282	0.482527	0.890493	0.0509342	0.854103
NR_030738	RIKEN cDNA 2410006H16 gene	2410006H16Rik	0.133333	0.0392353	0.0407032	0.516389	0.0123022	0.844082	0.191721	0.813822	0.964464
NR_040539	RIKEN cDNA 2410007B07 gene	2410007B07Rik	0.0184939	0.646736	0.0733655	0.0744684	0.0207445	0.60642	0.849863	0.34017	0.899636
NR_045939	RIKEN cDNA 2410012E07 gene	2410012E07Rik	-0.0358416	0.263957	-0.0393581	0.219621	-0.0380571	0.234917	0.566629	0.580674	0.703641
NM_028033	RIKEN cDNA 2410012M07 gene	2410012M07Rik	-0.0316484	0.453718	-0.0055729	0.894358	0.0346281	0.411526	0.730378	0.969406	0.814736
NM_153152	RIKEN cDNA 2410015M20 gene	2410015M20Rik	0.0224107	0.651838	0.0281276	0.570519	0.0850046	0.0923115	0.852122	0.841222	0.532664
NM_023633	RIKEN cDNA 2410016O06 gene	2410016O06Rik	-0.0180173	0.702176	-0.155771	0.00199067	0.0971583	0.0444924	0.878285	0.0364957	0.420031
NR_033517	RIKEN cDNA 2410017I17 gene	2410017I17Rik	0.0115832	0.783608	-0.0412204	0.330245	0.0136446	0.745743	0.915624	0.687509	0.939653
ENSMUST00000131365	RIKEN cDNA 2410019O14 gene	2410019O14Rik	-0.00148251	0.971282	0.00682445	0.868064	0.0195475	0.634691	0.990926	0.96135	0.908909
NR_045428	RIKEN cDNA 2410021H03 gene	2410021H03Rik	0.000944643	0.975792	0.0586875	0.0652015	-0.0154605	0.619161	0.991992	0.316517	0.903896
XR_141234	RIKEN cDNA 2410022M11 gene	2410022M11Rik	-0.0110884	0.903931	0.0667616	0.467915	0.0466086	0.611631	0.967671	0.784374	0.901769
NR_040493	RIKEN cDNA 2410088K16 gene	2410088K16Rik	-0.0617689	0.449989	0.333885	0.000207618	-0.0232561	0.774751	0.7282	0.00723203	0.947106
NM_001162906	RIKEN cDNA 2410089E03 gene	2410089E03Rik	0.0414092	0.191234	0.00401945	0.897549	-0.0580626	0.0693664	0.482991	0.970415	0.484409
NR_040652	RIKEN cDNA 2410114N07 gene	2410114N07Rik	-0.0383672	0.234344	0.00827209	0.795181	0.0128441	0.687104	0.537237	0.937889	0.923032
NM_029740	RIKEN cDNA 2410124H12 gene	2410124H12Rik	-0.0184124	0.503838	-0.0170663	0.534296	0.0556917	0.0480956	0.765016	0.824635	0.432021
NM_026120	RIKEN cDNA 2410127L17 gene	2410127L17Rik	0.119545	0.00106457	0.0806444	0.0211624	0.0165534	0.623386	0.0167039	0.164626	0.905357
NM_001081236	RIKEN cDNA 2410131K14 gene	2410131K14Rik	-0.0233081	0.561487	0.156608	0.000361727	0.0331767	0.408503	0.801123	0.010982	0.813841
NM_029747	RIKEN cDNA 2410137M14 gene	2410137M14Rik	0.0410332	0.374306	-0.0479986	0.298468	-0.0400486	0.384539	0.671882	0.662019	0.800084
NM_183119	RIKEN cDNA 2410141K09 gene	2410141K09Rik	-0.0520496	0.12737	0.0234147	0.485894	-0.00145435	0.965355	0.387713	0.794485	0.993606
ENSMUST00000137405	RIKEN cDNA 2410152P15 gene	2410152P15Rik	-0.0243483	0.577387	0.0358805	0.411607	0.0416805	0.341003	0.810942	0.747894	0.776284
ENSMUST00000180690	RIKEN cDNA 2500002B13 gene	2500002B13Rik	0.0380053	0.55947	0.132571	0.0468174	-0.0221464	0.732712	0.799644	0.262986	0.936357
NR_040318	RIKEN cDNA 2500004C02 gene	2500004C02Rik	0.0418878	0.423793	-0.0500112	0.339303	-0.0546812	0.296745	0.711584	0.695863	0.747181
NM_001033164	RIKEN cDNA 2510002D24 gene	2510002D24Rik	0.133505	0.0027812	0.0273085	0.513608	-0.0341285	0.415094	0.0329457	0.811945	0.816489
NM_028197	RIKEN cDNA 2510003E04 gene	2510003E04Rik	0.0919285	0.0189128	0.0779362	0.043747	-0.0203078	0.58911	0.121003	0.252867	0.893237
NM_001001881	RIKEN cDNA 2510009E07 gene	2510009E07Rik	0.0190773	0.629536	0.0113811	0.772711	0.111775	0.00712037	0.84144	0.929245	0.214638
ENSMUST00000180905	RIKEN cDNA 2510016G02 gene	2510016G02Rik	0.116848	0.0187111	-0.0641673	0.18326	-0.0685353	0.155939	0.120081	0.534295	0.626282
NM_029841	RIKEN cDNA 2510039O18 gene	2510039O18Rik	-0.0760385	0.00796108	0.0441985	0.109899	0.104809	0.000428991	0.0687548	0.416423	0.0574906
ENSMUST00000084587	RIKEN cDNA 2510046G10 gene	2510046G10Rik	0.256263	0.00195104	0.0822357	0.288619	0.0172427	0.822571	0.0257104	0.652734	0.959634
ENSMUST00000047607	RIKEN cDNA 2600006K01 gene	2600006K01Rik	0.081016	0.192295	0.0626532	0.309713	-0.000316797	0.995871	0.48429	0.671073	0.999299
NR_024619	RIKEN cDNA 2610001J05 gene	2610001J05Rik	0.0267192	0.341904	0.0219697	0.432387	0.10828	0.000399317	0.643341	0.761114	0.0558866
NR_033802	RIKEN cDNA 2610002J02 gene	2610002J02Rik	-0.000115112	0.998024	-0.0627284	0.181631	0.0163486	0.724574	0.999217	0.532349	0.934202
NM_025921	RIKEN cDNA 2610002M06 gene	2610002M06Rik	-0.0108943	0.821067	-0.112678	0.0238149	-0.0471488	0.329566	0.933386	0.176417	0.768419
NR_028428	cadherin 11 pseudogene	2610005L07Rik	0.0618015	0.216978	-0.0899186	0.0751677	-0.0198436	0.688136	0.51514	0.341622	0.923198
NM_001004362	RIKEN cDNA 2610008E11 gene	2610008E11Rik	0.0969235	0.0440186	-0.0145187	0.755557	0.0351133	0.453021	0.205661	0.921949	0.838405
XM_006521958	RIKEN cDNA 2610015P09 gene	2610015P09Rik	0.0773359	0.156828	0.0808329	0.138448	-0.0984311	0.0733199	0.435905	0.468216	0.496525
NR_045347	RIKEN cDNA 2610016A17 gene	2610016A17Rik	-0.0307699	0.535813	0.0717709	0.152571	-0.0369911	0.456072	0.784868	0.490425	0.840903
NM_133729	RIKEN cDNA 2610018G03 gene	2610018G03Rik	0.082623	0.261687	-0.108741	0.141213	0.0174414	0.810619	0.564122	0.473463	0.956235
ENSMUST00000181526	RIKEN cDNA 2610020C07 gene	2610020C07Rik	0.00034	0.996209	-1.4e-05	0.999843	-0.055476	0.438994	0.998822	0.999908	0.830014
XR_396904	RIKEN cDNA 2610020F03 gene	2610020F03Rik	0.0371095	0.245926	-0.0135024	0.669483	-0.0600764	0.0636468	0.5487	0.885769	0.473441
NM_028129	RIKEN cDNA 2610020H08 gene	2610020H08Rik	-0.00304396	0.946149	-0.0194002	0.666451	0.0105728	0.814113	0.980756	0.884981	0.957078
ENSMUST00000163475	RIKEN cDNA 2610021A01 gene	2610021A01Rik	0.111882	0.0100695	0.0188155	0.649226	0.0269355	0.515621	0.0804895	0.878422	0.86902
NR_077059	RIKEN cDNA 2610027K06 gene	2610027K06Rik	0.367403	2.36969e-05	-0.08966	0.241402	-0.171842	0.0285519	0.00102111	0.606149	0.36195
ENSMUST00000123368	RIKEN cDNA 2610028E06 gene	2610028E06Rik	0.0392558	0.370705	0.00789157	0.856036	-0.0249934	0.566403	0.66903	0.956303	0.885535
NM_029816	RIKEN cDNA 2610028H24 gene	2610028H24Rik	0.155449	0.0156274	-0.297903	2.28409e-05	0.0950134	0.128384	0.107486	0.00141235	0.587726
NM_027420	RIKEN cDNA 2610034B18 gene	2610034B18Rik	0.0248296	0.484676	0.0983786	0.00814447	0.0877336	0.0171693	0.752654	0.0920769	0.302352
ENSMUST00000025064	RIKEN cDNA 2610034M16 gene	2610034M16Rik	0.0117658	0.67627	0.0152887	0.586781	-0.00409928	0.883909	0.864064	0.849437	0.975201
NR_015556	RIKEN cDNA 2610035D17 gene	2610035D17Rik	0.178229	0.105349	0.026333	0.806919	-0.138675	0.203163	0.35001	0.942192	0.675989
NR_045046	RIKEN cDNA 2610035F20 gene	2610035F20Rik	0.0129982	0.774638	-0.0335052	0.460844	0.0469068	0.303675	0.91122	0.779261	0.750924
NR_040423	RIKEN cDNA 2610037D02 gene	2610037D02Rik	0.0517497	0.265249	0.0278302	0.545508	0.0210092	0.64777	0.568351	0.829535	0.912671
XR_383043	RIKEN cDNA 2610042L04 gene	2610042L04Rik	0.0426501	0.515624	0.0510911	0.435551	-0.00126994	0.984469	0.772931	0.763564	0.997666
XR_406646	RIKEN cDNA 2610042L04 gene	2610042L04Rik	-0.260325	0.0231434	0.0824832	0.455566	-0.0980128	0.376051	0.138097	0.775395	0.795749
NM_153780	RIKEN cDNA 2610044O15 gene	2610044O15Rik8	0.0704497	0.205814	0.07599	0.172083	0.021807	0.691544	0.501733	0.519531	0.923979
NR_033490	RIKEN cDNA 2610100L16 gene	2610100L16Rik	0.00336293	0.939804	-0.0313928	0.481273	0.0207112	0.641524	0.97936	0.791781	0.911799
ENSMUST00000098868	RIKEN cDNA 2610203C20 gene	2610203C20Rik	0.0727183	0.303251	-0.14652	0.0420136	-0.0925927	0.190866	0.607005	0.246653	0.662841
NR_015470	RIKEN cDNA 2610203C22 gene	2610203C22Rik	0.451389	5.07394e-06	-0.290518	0.00139446	-0.053978	0.523128	0.000305662	0.0286101	0.871261
ENSMUST00000131215	RIKEN cDNA 2610204G07 gene	2610204G07Rik	0.0930658	0.118148	0.0631461	0.283264	-0.112873	0.0594779	0.371355	0.647161	0.464466
NR_038175	RIKEN cDNA 2610206C17 gene	2610206C17Rik	0.0234912	0.656442	0.0357157	0.498544	-0.0617683	0.244877	0.854204	0.802865	0.710063
AK085917	RIKEN cDNA 2610209C05 gene	2610209C05Rik	-0.0403432	0.570094	0.110107	0.125698	-0.00198495	0.977599	0.806634	0.446973	0.996178
NM_026005	RIKEN cDNA 2610301B20 gene	2610301B20Rik	0.045959	0.350719	0.139806	0.00666482	0.0352084	0.472393	0.651867	0.080735	0.850457
ENSMUST00000061643	RIKEN cDNA 2610303G11 gene	2610303G11Rik	0.0122342	0.76441	0.0283144	0.488044	-0.0789926	0.0585819	0.906533	0.795683	0.462035
NR_028298	RIKEN cDNA 2610306M01 gene	2610306M01Rik	-0.0456853	0.536926	-0.100649	0.177127	0.0255265	0.728928	0.785609	0.526046	0.935481
NR_045053	RIKEN cDNA 2610307P16 gene	2610307P16Rik	0.135873	0.0511731	-0.283102	0.000165366	-0.0398485	0.556515	0.226625	0.00614978	0.882578
NR_045172	RIKEN cDNA 2610316D01 gene	2610316D01Rik	0.000294823	0.991759	0.0591183	0.0438289	-0.0417117	0.149012	0.997327	0.253139	0.617573
XM_006522537	RIKEN cDNA 2610318N02 gene	2610318N02Rik	-0.12046	0.0638831	-0.0655303	0.303797	0.0368987	0.56053	0.258685	0.66695	0.883868
NM_001002004	RIKEN cDNA 2610507B11 gene	2610507B11Rik	-0.0409752	0.0810227	-0.0176887	0.442025	0.0414353	0.0770823	0.299776	0.766904	0.505022
ENSMUST00000154354	RIKEN cDNA 2610507I01 gene	2610507I01Rik	0.174584	0.00891454	-0.289658	5.22195e-05	0.116949	0.0712784	0.0742286	0.00261098	0.490305
NM_181075	RIKEN cDNA 2610524H06 gene	2610524H06Rik	-0.249808	0.0120173	-0.258862	0.0093074	-0.0140438	0.882148	0.0901732	0.0996607	0.974829
NM_001206684	RIKEN cDNA 2610528A11 gene	2610528A11Rik	-0.0107471	0.888666	0.0704027	0.36071	-0.0592903	0.440652	0.960944	0.712799	0.831344
XM_006503272	RIKEN cDNA 2610528J11 gene	2610528J11Rik	0.133981	0.0115403	0.0989135	0.0564061	-0.00879755	0.861695	0.0879836	0.292288	0.969676
ENSMUST00000181556	RIKEN cDNA 2700016F22 gene	2700016F22Rik	0.069102	0.519957	0.00193132	0.985573	0.00421032	0.968555	0.776	0.99507	0.994169
ENSMUST00000037190	RIKEN cDNA 2700029M09 gene	2700029M09Rik	-0.0498564	0.227777	0.0217493	0.594718	-0.0491037	0.233549	0.528716	0.854339	0.702591
ENSMUST00000140185	RIKEN cDNA 2700033N17 gene	2700033N17Rik	0.109924	0.0466671	0.0766031	0.158518	-0.0241329	0.65269	0.21386	0.499252	0.914005
NR_045040	RIKEN cDNA 2700038G22 gene	2700038G22Rik	0.0244684	0.788896	-0.0707024	0.439695	-0.0455864	0.617448	0.918614	0.765761	0.903522
NR_037693	RIKEN cDNA 2700046A07 gene	2700046A07Rik	0.0524613	0.37695	-0.176503	0.00471438	-0.104115	0.0836575	0.674316	0.0645397	0.516443
NR_033198	RIKEN cDNA 2700046G09 gene	2700046G09Rik	0.0783506	0.371438	-0.00467201	0.957141	0.164267	0.0652719	0.669767	0.988938	0.475767
NM_001163378	RIKEN cDNA 2700049A03 gene	2700049A03Rik	0.0671245	0.0153973	0.0597398	0.0292654	-0.0351412	0.189804	0.10637	0.200277	0.662653
NR_045436	RIKEN cDNA 2700054A10 gene	2700054A10Rik	0.0501459	0.53726	-0.00981456	0.903387	0.0852424	0.295543	0.785743	0.972702	0.746372
NM_026528	RIKEN cDNA 2700060E02 gene	2700060E02Rik	0.0143906	0.53609	-0.0158093	0.495816	0.0357017	0.129105	0.785098	0.801229	0.588378
XM_006526202	RIKEN cDNA 2700062C07 gene	2700062C07Rik	0.147404	0.0591384	-0.0200033	0.792261	0.0732487	0.337801	0.247595	0.936906	0.774492
ENSMUST00000137882	RIKEN cDNA 2700068H02 gene	2700068H02Rik	-0.00640364	0.880905	0.00843247	0.843221	-0.0548805	0.203199	0.957974	0.953255	0.676036
NR_045905	RIKEN cDNA 2700069I18 gene	2700069I18Rik	0.0240437	0.515848	0.0155662	0.672668	0.0233592	0.526744	0.773112	0.886974	0.873056
NR_046019	RIKEN cDNA 2700070H01 gene	2700070H01Rik	0.0149114	0.71663	0.000636459	0.987596	-0.0807895	0.0547202	0.886234	0.995732	0.450503
NM_175381	RIKEN cDNA 2700081O15 gene	2700081O15Rik	0.116396	0.118668	-0.159808	0.0343526	0.107938	0.145909	0.372234	0.219612	0.612219
NM_001163445	RIKEN cDNA 2700089E24 gene	2700089E24Rik	0.067419	0.0807721	0.0842147	0.0306998	0.101264	0.0104032	0.299103	0.206134	0.24359
NR_045308	RIKEN cDNA 2700089I24 gene	2700089I24Rik	-0.10435	0.0510347	0.000221369	0.996596	-0.0570356	0.275752	0.226248	0.998995	0.73345
ENSMUST00000117299	RIKEN cDNA 2700094K13 gene	2700094K13Rik	-0.0251223	0.628061	-0.0134084	0.795213	0.0875136	0.0966843	0.84074	0.937889	0.541727
NM_028314	RIKEN cDNA 2700097O09 gene	2700097O09Rik	0.0876208	0.109649	-0.0131866	0.805831	-0.0527326	0.328752	0.357395	0.941623	0.768236
NR_024720	NDC80 homolog, kinetochore complex component pseudogene	2700099C18Rik	-0.0247553	0.774467	-0.185637	0.0367997	-0.0192744	0.822972	0.91122	0.228043	0.959634
NR_033780	RIKEN cDNA 2810001G20 gene	2810001G20Rik	0.0902045	0.061093	0.206901	8.34304e-05	-0.0072311	0.877303	0.252308	0.00376879	0.973227
ENSMUST00000152313	RIKEN cDNA 2810002D19 gene	2810002D19Rik	0.0686249	0.19023	-0.0129348	0.802185	0.00214125	0.966905	0.481566	0.940161	0.994069
NM_025615	RIKEN cDNA 2810004N23 gene	2810004N23Rik	0.0685176	0.12812	0.027342	0.536991	-0.00240403	0.956592	0.38871	0.825553	0.991659
NM_001134717	RIKEN cDNA 2810006K23 gene	2810006K23Rik	0.102305	0.175168	0.0480834	0.518605	0.0257534	0.728989	0.461744	0.815041	0.935481
NM_001199306	RIKEN cDNA 2810007J24 gene	2810007J24Rik	-0.0253204	0.305641	0.0217842	0.375984	0.0154942	0.527745	0.609494	0.723059	0.873278
ENSMUST00000145438	RIKEN cDNA 2810008D09 gene	2810008D09Rik	0.0551012	0.272967	0.0522633	0.296794	-0.11368	0.0272926	0.576314	0.660456	0.357779
NR_045268	RIKEN cDNA 2810013P06 gene	2810013P06Rik	0.0870136	0.0732403	0.125222	0.0115771	0.0567222	0.235522	0.281749	0.114313	0.704109
ENSMUST00000073924	RIKEN cDNA 2810021J22 gene	2810021J22Rik	0.0134272	0.795542	0.088979	0.0915873	0.011736	0.820352	0.921956	0.376932	0.958755
ENSMUST00000061537	RIKEN cDNA 2810025M15 gene	2810025M15Rik	0.202985	0.000971405	-0.0459897	0.418842	0.000345341	0.995133	0.0156493	0.752839	0.999299
NR_045295	RIKEN cDNA 2810029C07 gene	2810029C07Rik	0.154574	0.115159	0.135277	0.165161	-0.179964	0.0676383	0.366336	0.510376	0.481267
AK019250	RIKEN cDNA 2810030D12 gene	2810030D12Rik	0.0309468	0.635357	0.245967	0.000535888	-0.081716	0.213725	0.843931	0.014724	0.685276
ENSMUST00000163627	RIKEN cDNA 2810032G03 gene	2810032G03Rik	-0.0442979	0.197237	0.017495	0.606009	0.018664	0.582253	0.490998	0.860785	0.89119
ENSMUST00000185040	RIKEN cDNA 2810039B14 gene	2810039B14Rik	-0.0492631	0.519218	0.00837813	0.912233	-0.0175249	0.817713	0.775413	0.975243	0.958186
ENSMUST00000172746	RIKEN cDNA 2810047C21 gene 1	2810047C21Rik1	0.0953958	0.235415	-0.0185847	0.814956	0.118799	0.140694	0.538666	0.944712	0.604927
ENSMUST00000173575	RIKEN cDNA 2810047C21 gene 1	2810047C21Rik1	-0.0271505	0.68161	-0.0669303	0.313564	-0.0583673	0.378657	0.867756	0.674111	0.796959
NR_036594	RIKEN cDNA 2810049E08 gene	2810049E08Rik	0.0522996	0.265059	0.0104272	0.822205	-0.0410688	0.378631	0.568139	0.94625	0.796959
NR_015543	RIKEN cDNA 2810055G20 gene	2810055G20Rik	0.0468122	0.3046	-0.10038	0.0315471	0.0432711	0.340883	0.608502	0.209224	0.776284
AK006567	RIKEN cDNA 2810402E24 gene	2810402E24Rik	-0.0640993	0.297632	-0.10811	0.0824727	0.0121894	0.841418	0.60148	0.357473	0.963904
NM_028814	RIKEN cDNA 2810403A07 gene	2810403A07Rik	0.0385673	0.0859943	0.0200803	0.362724	-0.0420917	0.0613401	0.311056	0.713722	0.469027
ENSMUST00000123040	RIKEN cDNA 2810403D21 gene	2810403D21Rik	0.11547	0.130138	-0.00719317	0.923433	-0.0772962	0.305357	0.392147	0.978972	0.753048
ENSMUST00000156615	RIKEN cDNA 2810404F17 gene	2810404F17Rik	0.0142746	0.682336	0.017418	0.616799	-0.00819702	0.813572	0.868035	0.865082	0.956939
NR_045497	RIKEN cDNA 2810404M03 gene	2810404M03Rik	-0.0126164	0.67244	0.0306255	0.306534	-0.0235185	0.430895	0.862067	0.668417	0.823546
NR_033447	RIKEN cDNA 2810405F15 gene	2810405F15Rik	-0.00659824	0.833077	0.00141389	0.963875	-0.0560391	0.0792029	0.93906	0.990824	0.508707
ENSMUST00000069809	RIKEN cDNA 2810407A14 gene	2810407A14Rik	-0.0389245	0.433253	0.0521394	0.294323	-0.0182956	0.710967	0.71823	0.657289	0.92972
NM_027419	RIKEN cDNA 2810408A11 gene	2810408A11Rik	-0.0372603	0.539756	-0.200627	0.00198414	0.0190274	0.753092	0.787615	0.0364957	0.941365
NR_038009	RIKEN cDNA 2810408I11 gene	2810408I11Rik	-0.0964404	0.0233561	-0.0419536	0.308111	-0.0087156	0.831124	0.138808	0.669759	0.961586
NR_030682	RIKEN cDNA 2810410L24 gene	2810410L24Rik	0.113371	0.0879204	-0.00251504	0.969076	-0.039498	0.543713	0.31533	0.991953	0.878208
ENSMUST00000045802	RIKEN cDNA 2810417H13 gene	2810417H13Rik	0.0241628	0.772034	-0.0296481	0.721623	0.0232829	0.779557	0.909999	0.908696	0.948606
ENSMUST00000180790	RIKEN cDNA 2810425M01 gene	2810425M01Rik	-0.0178395	0.748209	-0.0303814	0.584165	0.0215716	0.697261	0.899847	0.848211	0.92586
ENSMUST00000075175	RIKEN cDNA 2810428I15 gene	2810428I15Rik	0.0381022	0.488652	-0.0628835	0.25471	0.0332185	0.544681	0.755183	0.618301	0.878462
NR_015522	RIKEN cDNA 2810429I04 gene	2810429I04Rik	-0.0233166	0.486486	-0.0969027	0.00592207	-0.0136437	0.682394	0.753561	0.074741	0.921796
ENSMUST00000154246	RIKEN cDNA 2810430I11 gene	2810430I11Rik	0.142949	0.0076407	-0.0341362	0.502374	-0.0244142	0.630881	0.0667975	0.805265	0.907372
NR_033474	RIKEN cDNA 2810433D01 gene	2810433D01Rik	0.166392	0.0828271	-0.150083	0.115345	0.0105574	0.910214	0.303842	0.426584	0.980622
NR_040562	RIKEN cDNA 2810442N19 gene	2810442N19Rik	0.117697	0.0232235	0.00712736	0.886231	-0.148001	0.00504362	0.138333	0.966376	0.186679
NR_029441	RIKEN cDNA 2810454H06 gene	2810454H06Rik	0.0688313	0.49591	0.0274707	0.784675	-0.0240123	0.81121	0.75941	0.934014	0.956348
ENSMUST00000138442	RIKEN cDNA 2810455O05 gene	2810455O05Rik	0.115634	0.154596	0.0533562	0.50532	-0.0998468	0.21617	0.432189	0.80706	0.687177
NM_001144992	RIKEN cDNA 2810459M11 gene	2810459M11Rik	0.0624175	0.230278	0.0491405	0.341812	-0.0741475	0.154828	0.532155	0.697598	0.625962
NR_045176	RIKEN cDNA 2810468N07 gene	2810468N07Rik	0.114895	0.0238263	0.0451621	0.358162	-0.132035	0.0100389	0.140484	0.711152	0.238922
NR_045906	RIKEN cDNA 2810471M01 gene	2810471M01Rik	0.00406844	0.913172	0.0141889	0.703284	-0.0258541	0.488712	0.970932	0.900211	0.855831
NM_001289661	RIKEN cDNA 2810474O19 gene	2810474O19Rik	0.0525127	0.166224	-0.0125235	0.737334	-0.0483775	0.200098	0.448423	0.915243	0.672714
ENSMUST00000128569	RIKEN cDNA 2900005J15 gene	2900005J15Rik	0.0517443	0.346446	0.00228991	0.966466	-0.0627021	0.254124	0.648268	0.991411	0.718324
NR_045298	RIKEN cDNA 2900009J06 gene	2900009J06Rik	-0.00772079	0.912549	-0.0112807	0.872204	-0.100854	0.156318	0.970797	0.962108	0.626576
NM_144518	RIKEN cDNA 2900011O08 gene	2900011O08Rik	-0.0142698	0.718613	0.0103676	0.792881	-0.00498042	0.899587	0.887194	0.937028	0.978245
NM_172884	RIKEN cDNA 2900026A02 gene	2900026A02Rik	0.0658896	0.182574	0.0404256	0.408567	-0.0505334	0.302908	0.470737	0.74588	0.750815
NR_015489	RIKEN cDNA 2900041M22 gene	2900041M22Rik	0.0514485	0.281949	-0.0522162	0.273735	-0.121079	0.0142911	0.585707	0.638227	0.28428
ENSMUST00000139014	RIKEN cDNA 2900052L18 gene	2900052L18Rik	0.148407	0.0266583	0.335683	7.58215e-06	-0.0791548	0.224177	0.150556	0.000589827	0.694799
NR_015605	RIKEN cDNA 2900052N01 gene	2900052N01Rik	-0.00540975	0.906796	0.00297234	0.948573	0.0205433	0.656202	0.968643	0.986938	0.915184
NR_045177	RIKEN cDNA 2900055J20 gene	2900055J20Rik	-0.177799	0.0545147	-0.0844669	0.349856	0.1474	0.107165	0.235924	0.704837	0.557615
NR_045365	RIKEN cDNA 2900057B20 gene	2900057B20Rik	0.125644	0.0235525	-0.0254962	0.633007	-0.0808922	0.135415	0.139499	0.872484	0.598329
NR_027901	RIKEN cDNA 2900060B14 gene	2900060B14Rik	0.00150107	0.973126	-0.0293807	0.509887	0.0007033	0.987374	0.991147	0.809398	0.997666
ENSMUST00000123840	RIKEN cDNA 2900072N19 gene	2900072N19Rik	0.000354408	0.984953	0.00507929	0.786508	-0.0271967	0.152825	0.994897	0.934573	0.622745
NR_045299	RIKEN cDNA 2900076A07 gene	2900076A07Rik	0.0948307	0.0870467	-0.0437801	0.420643	-0.0514651	0.344665	0.313344	0.754061	0.777876
NR_015468	RIKEN cDNA 2900079G21 gene	2900079G21Rik	-0.0436581	0.0475464	-0.0029215	0.891207	0.0107835	0.614265	0.216308	0.968301	0.902357
XM_006540386	RIKEN cDNA 2900092C05 gene	2900092C05Rik	0.00460153	0.877368	0.0111525	0.707932	-0.0129535	0.663578	0.956651	0.902794	0.916883
NR_027891	RIKEN cDNA 2900092D14 gene	2900092D14Rik	-0.0403841	0.414936	0.0589828	0.235103	-0.0518322	0.295664	0.705264	0.598593	0.746372
NR_024329	RIKEN cDNA 2900097C17 gene	2900097C17Rik	-0.0281876	0.191479	0.00875314	0.680903	0.0221101	0.302058	0.483164	0.891163	0.750342
NR_033215	glyceraldehyde-3-phosphate dehydrogenase pseudogene	3000002C10Rik	0.000676884	0.993521	-0.0919002	0.273184	-0.0543202	0.514828	0.998098	0.637558	0.868855
NR_045451	RIKEN cDNA 3010001F23 gene	3010001F23Rik	-0.0114377	0.861762	0.0369288	0.573773	-0.11416	0.0879448	0.950004	0.842285	0.523808
ENSMUST00000124754	RIKEN cDNA 3010003L10 gene	3010003L10Rik	0.0369745	0.412235	-0.0381279	0.396747	0.00895911	0.841396	0.703274	0.7386	0.963904
XR_378198	RIKEN cDNA 3010003L21 gene	3010003L21Rik	-0.0183871	0.816907	-0.171741	0.0357148	0.0902514	0.258771	0.931666	0.224876	0.720967
NM_026543	RIKEN cDNA 3010026O09 gene	3010026O09Rik	0.0729223	0.294846	0.0180364	0.793545	0.00949837	0.890342	0.598629	0.937403	0.975707
NR_077224	RIKEN cDNA 3010033K07 gene	3010033K07Rik	-0.00667126	0.927168	0.10615	0.150837	-0.0619798	0.396962	0.975459	0.4877	0.808099
ENSMUST00000053604	RIKEN cDNA 3100002H09 gene	3100002H09Rik	0.0187963	0.66081	0.00175436	0.967202	-0.0124536	0.770514	0.856474	0.991667	0.945512
NR_045907	RIKEN cDNA 3100003L05 gene	3100003L05Rik	-0.0055104	0.910349	0.00556832	0.909178	-0.0184487	0.705732	0.970102	0.974652	0.928397
NM_025653	RIKEN cDNA 3110001I22 gene	3110001I22Rik	0.0126229	0.74044	0.0379125	0.321569	0.0964185	0.0150466	0.89689	0.680542	0.289749
NM_029623	RIKEN cDNA 3110002H16 gene	3110002H16Rik	-0.0372196	0.104045	0.0822186	0.000744154	-0.0088094	0.694477	0.347333	0.0185006	0.924495
ENSMUST00000123904	RIKEN cDNA 3110004A20 gene	3110004A20Rik	0.00643407	0.843518	-0.0189783	0.560242	0.00877167	0.787361	0.943631	0.836954	0.949923
BC067033	RIKEN cDNA 3110006O06 gene	3110006O06Rik	-0.0174823	0.69247	-0.0477594	0.282184	-0.0633854	0.156067	0.87368	0.646151	0.6265
ENSMUST00000113348	RIKEN cDNA 3110007F17 gene	3110007F17Rik	-0.0964745	0.166495	-0.0268764	0.695497	0.00441162	0.948718	0.448844	0.896777	0.989728
ENSMUST00000128578	RIKEN cDNA 3110009E18 gene	3110009E18Rik	-0.0543533	0.421619	0.033717	0.616214	-0.010867	0.871458	0.709944	0.865082	0.972025
NR_045466	RIKEN cDNA 3110009F21 gene	3110009F21Rik	0.0201463	0.641684	0.0045423	0.916101	-0.0721727	0.100695	0.846532	0.976588	0.546167
XR_404370	RIKEN cDNA 3110009M11 gene	3110009M11Rik	0.00299122	0.962222	0.0307333	0.6262	-0.0135597	0.82961	0.98729	0.869144	0.961245
NR_045908	RIKEN cDNA 3110015C05 gene	3110015C05Rik	0.0511787	0.357907	-0.0331584	0.548979	-0.0744774	0.182762	0.658165	0.831969	0.654466
ENSMUST00000082269	RIKEN cDNA 3110018I06 gene	3110018I06Rik	0.00984485	0.800734	-0.0274468	0.481879	-0.0344978	0.377702	0.923992	0.792141	0.796834
NR_030776	RIKEN cDNA 3110021A11 gene	3110021A11Rik	0.0199884	0.774167	0.0490366	0.481671	0.0481956	0.489167	0.911131	0.79202	0.855831
NM_001254730	RIKEN cDNA 3110021N24 gene	3110021N24Rik	0.132458	0.0358072	-0.0152346	0.802699	0.0688564	0.262897	0.181553	0.940276	0.723608
NM_178399	RIKEN cDNA 3110035E14 gene	3110035E14Rik	0.0874749	0.00763417	-0.0513714	0.104438	-0.0364084	0.245387	0.066759	0.404463	0.710723
NR_040725	RIKEN cDNA 3110039I08 gene	3110039I08Rik	0.034631	0.710689	-0.43271	4.14328e-05	-0.0514598	0.580991	0.883076	0.00222037	0.89119
ENSMUST00000110746	RIKEN cDNA 3110039M20 gene	3110039M20Rik	0.024083	0.390814	-0.0112269	0.687134	-0.00754492	0.786517	0.685082	0.893473	0.949899
XM_993996	RIKEN cDNA 3110040M04 gene	3110040M04Rik	-0.0604465	0.0654756	-0.0447057	0.167347	-0.0742697	0.0249673	0.262878	0.51349	0.346101
NM_026077	RIKEN cDNA 3110040N11 gene	3110040N11Rik	-0.0457271	0.360626	0.0250911	0.613535	0.00668614	0.892763	0.660222	0.864249	0.976234
NM_001081343	RIKEN cDNA 3110043O21 gene	3110043O21Rik	-0.132617	0.00066481	0.0540501	0.135836	0.00166914	0.962666	0.0118813	0.464161	0.992798
NR_040438	RIKEN cDNA 3110045C21 gene	3110045C21Rik	0.10466	0.147109	0.0170996	0.809525	0.0351636	0.620598	0.42102	0.943099	0.903896
NM_001166497	RIKEN cDNA 3110052M02 gene	3110052M02Rik	-0.019034	0.812318	0.0497551	0.534742	0.00564009	0.943745	0.929868	0.824642	0.988666
XR_381327	RIKEN cDNA 3110053B16 gene	3110053B16Rik	0.0998056	0.52072	-0.0101709	0.947528	0.143002	0.357741	0.776337	0.986592	0.786866
NR_045055	RIKEN cDNA 3110056K07 gene	3110056K07Rik	0.0835593	0.12993	-0.00457733	0.932608	-0.0898523	0.10345	0.391941	0.981781	0.551637
ENSMUST00000108077	RIKEN cDNA 3110057O12 gene	3110057O12Rik	0.0197512	0.767969	0.149574	0.0303206	-0.104865	0.122483	0.908385	0.204464	0.579075
NM_026622	RIKEN cDNA 3110057O12 gene	3110057O12Rik	0.0999195	0.052875	0.164839	0.00214502	-0.0395263	0.432129	0.230997	0.0382517	0.824242
NM_199145	RIKEN cDNA 3110062M04 gene	3110062M04Rik	0.0793403	0.0950226	-0.061006	0.194488	0.020049	0.666436	0.330738	0.550388	0.91694
NR_027974	RIKEN cDNA 3110070M22 gene	3110070M22Rik	0.0515875	0.378725	0.0361519	0.53512	0.0373149	0.522143	0.675658	0.824821	0.87098
NM_028473	RIKEN cDNA 3110079O15 gene	3110079O15Rik	0.0160081	0.63197	0.0734279	0.032839	-0.0587661	0.0840311	0.842435	0.214126	0.517211
NM_028469	RIKEN cDNA 3110082I17 gene	3110082I17Rik	0.119005	0.0540863	-0.0113027	0.85057	0.0503453	0.403643	0.234588	0.954496	0.811627
NM_001256263	RIKEN cDNA 3110082J24 gene	3110082J24Rik	0.0635898	0.299998	0.0207986	0.732177	-0.0441344	0.469019	0.603817	0.912643	0.848653
ENSMUST00000180534	RIKEN cDNA 3110083C13 gene	3110083C13Rik	0.0776058	0.355039	0.0117919	0.887281	-0.108711	0.196618	0.656073	0.966815	0.668143
NR_030712	RIKEN cDNA 3110099E03 gene	3110099E03Rik	-0.0278284	0.459396	-0.0565255	0.136626	-0.00964552	0.796414	0.734742	0.465618	0.952671
NR_045888	RIKEN cDNA 3200001D21 gene	3200001D21Rik	-0.0468068	0.354288	-0.0277386	0.580559	-0.0403186	0.423009	0.655161	0.845631	0.819716
ENSMUST00000097608	RIKEN cDNA 3222401L13 gene	3222401L13Rik	0.132547	0.0764779	-0.0847924	0.249601	-0.0383964	0.59935	0.289249	0.613917	0.897008
ENSMUST00000046994	RIKEN cDNA 3300002A11 gene	3300002A11Rik	0.245613	0.000273028	0.00984521	0.871761	-0.117203	0.0610035	0.00626606	0.961947	0.46874
NM_027017	RIKEN cDNA 3300002I08 gene	3300002I08Rik	-0.0507796	0.421468	0.0536349	0.394887	-0.0182321	0.771396	0.709915	0.737415	0.945856
NR_045079	RIKEN cDNA 3300005D01 gene	3300005D01Rik	0.0542884	0.197195	-0.0062355	0.880544	-0.0039135	0.924849	0.490991	0.96484	0.984179
NM_001195097	RIKEN cDNA 3425401B19 gene	3425401B19Rik	-0.111921	0.490417	0.108524	0.502501	-0.172298	0.289403	0.756251	0.805296	0.742149
NM_026142	RIKEN cDNA 3632451O06 gene	3632451O06Rik	0.0743988	0.403984	-0.0497161	0.575037	0.252335	0.00687417	0.696218	0.842865	0.211695
NR_040281	RIKEN cDNA 3632454L22 gene	3632454L22Rik	-0.0539917	0.0592837	0.0051587	0.852937	-0.0632473	0.0281899	0.247766	0.955239	0.360715
NM_027510	RIKEN cDNA 3830403N18 gene	3830403N18Rik	-0.0459108	0.658253	-0.0680632	0.511616	-0.169576	0.107467	0.85511	0.810511	0.558348
NM_001284383	RIKEN cDNA 3830406C13 gene	3830406C13Rik	0.0144059	0.625333	-0.0775828	0.0117096	-0.0268818	0.363008	0.839353	0.11509	0.790059
NR_015471	RIKEN cDNA 3830408C21 gene	3830408C21Rik	0.102731	0.211214	-0.0109522	0.892502	0.00603875	0.940598	0.508757	0.968801	0.987975
NM_027512	RIKEN cDNA 3830417A13 gene	3830417A13Rik	0.115221	0.0116269	-0.0248637	0.568224	-0.00286768	0.9474	0.0883213	0.840191	0.989655
NR_030715	RIKEN cDNA 3930402G23 gene	3930402G23Rik	0.0415958	0.431089	0.0212722	0.685466	-0.0983378	0.0673423	0.716387	0.892843	0.480868
NM_198651	RIKEN cDNA 4430402I18 gene	4430402I18Rik	0.0741508	0.16015	0.0086248	0.86806	-0.0946492	0.0747926	0.440123	0.96135	0.499993
NR_110333	RIKEN cDNA 4631405J19 gene	4631405J19Rik	0.0125149	0.745342	0.000696845	0.985523	-0.0266142	0.489809	0.898571	0.99507	0.855985
ENSMUST00000038450	RIKEN cDNA 4632404H12 gene	4632404H12Rik	0.0852679	0.102458	0.0984419	0.0603381	0.0890779	0.0877641	0.344407	0.304605	0.523522
ENSMUST00000181005	RIKEN cDNA 4632411P08 gene	4632411P08Rik	-0.0546538	0.132598	-0.0662319	0.0697482	-0.00995089	0.780304	0.395899	0.329295	0.948859
NR_027985	RRS1 ribosome biogenesis regulator homolog pseudogene	4632415L05Rik	0.113816	0.0231959	0.133513	0.0084217	-0.0196578	0.683475	0.138223	0.0942929	0.922165
ENSMUST00000098305	RIKEN cDNA 4632427E13 gene	4632427E13Rik	0.063837	0.20082	-0.0742648	0.137329	-0.0585798	0.238395	0.495724	0.466847	0.705606
NR_033631	RIKEN cDNA 4632428C04 gene	4632428C04Rik	0.00918242	0.899124	-0.00959535	0.894344	-0.203876	0.00742105	0.966286	0.969406	0.216188
NM_001159572	RIKEN cDNA 4632428N05 gene	4632428N05Rik	-0.0546704	0.33166	-0.0858132	0.130331	0.0158678	0.776212	0.633301	0.454143	0.947751
ENSMUST00000076791	RIKEN cDNA 4632433K11 gene	4632433K11Rik	0.0409394	0.590614	-0.0354359	0.64045	-0.167788	0.0321917	0.819027	0.875254	0.379118
ENSMUST00000053319	RIKEN cDNA 4731417B20 gene	4731417B20Rik	0.0780441	0.23769	0.0275993	0.672767	-0.16483	0.0155384	0.540486	0.886974	0.293452
ENSMUST00000180791	RIKEN cDNA 4731419I09 gene	4731419I09Rik	0.0134171	0.784484	-0.128998	0.0118122	0.0156598	0.749005	0.916167	0.115759	0.940418
XR_389986	RIKEN cDNA 4732414G09 gene	4732414G09Rik	0.11638	0.00267808	0.0550009	0.134654	-0.0899351	0.0170869	0.0322171	0.46184	0.301618
NR_015615	RIKEN cDNA 4732416N19 gene	4732416N19Rik	0.172933	0.0460655	0.282092	0.00178109	-0.0662305	0.432455	0.212154	0.0339641	0.824513
ENSMUST00000152384	RIKEN cDNA 4732418A04 gene	4732418A04Rik	0.0255377	0.551383	-0.0066432	0.876246	-0.0875392	0.046177	0.79468	0.96333	0.425415
XR_405385	RIKEN cDNA 4732419C18 gene	4732419C18Rik	-0.0672366	0.180115	0.083323	0.0981306	0.045207	0.362855	0.467672	0.390802	0.790059
ENSMUST00000097832	RIKEN cDNA 4732440D04 gene	4732440D04Rik	0.0385499	0.471695	-0.00886147	0.867795	-0.0123045	0.817243	0.743071	0.961151	0.958125
XR_398543	RIKEN cDNA 4732440D04 gene	4732440D04Rik	0.164064	0.0260081	0.0279017	0.694225	0.0402277	0.571314	0.148111	0.896401	0.887209
ENSMUST00000151998	RIKEN cDNA 4732444A12 gene	4732444A12Rik	-0.0477578	0.258193	-0.00224388	0.95713	0.00834512	0.841584	0.560628	0.988938	0.96395
ENSMUST00000132792	RIKEN cDNA 4732447D17 gene	4732447D17Rik	0.0628932	0.207851	0.0216242	0.660968	-0.0308638	0.531922	0.504422	0.882836	0.873763
NM_177717	RIKEN cDNA 4732456N10 gene	4732456N10Rik	0.000270901	0.996556	-0.0569984	0.365416	-0.00879739	0.888259	0.998937	0.715812	0.97548
ENSMUST00000180751	RIKEN cDNA 4732463B04 gene	4732463B04Rik	0.0619126	0.231134	0.0386081	0.451231	0.0240061	0.638632	0.53346	0.772692	0.910382
AK076359	RIKEN cDNA 4732465J04 gene	4732465J04Rik	0.114792	0.134648	-0.109889	0.150545	0.109559	0.15174	0.399403	0.487307	0.620538
NR_015569	RIKEN cDNA 4732471J01 gene	4732471J01Rik	0.147262	0.0135361	0.0388264	0.496315	-0.0344216	0.546142	0.0976881	0.80158	0.879043
NR_073028	RIKEN cDNA 4732471J01 gene	4732471J01Rik	-0.0681889	0.39113	-0.0921192	0.247499	-0.0452132	0.567475	0.685369	0.611538	0.885944
ENSMUST00000181495	RIKEN cDNA 4732487G21 gene	4732487G21Rik	0.0485732	0.293828	-0.0376766	0.41283	0.0212594	0.642924	0.597954	0.748356	0.911853
NR_040276	RIKEN cDNA 4732490B19 gene	4732490B19Rik	-0.00598188	0.884593	-0.0154906	0.706532	0.0366874	0.374775	0.959451	0.902142	0.795108
NR_045290	RIKEN cDNA 4732491K20 gene	4732491K20Rik	0.0474437	0.528013	-0.0737793	0.327156	-0.19264	0.0137354	0.780859	0.685218	0.280158
XR_405111	RIKEN cDNA 4831440D22 gene	4831440D22Rik	0.0359947	0.590869	0.0288749	0.665251	-0.0848931	0.207949	0.81905	0.884842	0.679131
NR_030700	RIKEN cDNA 4831440E17 gene	4831440E17Rik	0.0362743	0.441417	0.13772	0.00543534	-0.0382888	0.415513	0.722584	0.0706752	0.816543
NM_029008	RIKEN cDNA 4833403I15 gene	4833403I15Rik	0.0351759	0.581068	0.0652051	0.307686	0.118889	0.0674151	0.813167	0.669208	0.480907
NR_102285	RIKEN cDNA 4833411C07 gene	4833411C07Rik	-0.172046	0.0821942	0.210015	0.0352754	-0.176568	0.0740732	0.302121	0.222691	0.498457
NR_045954	RIKEN cDNA 4833412C05 gene	4833412C05Rik	0.0187847	0.750356	0.0448988	0.447364	-0.153118	0.0128943	0.900731	0.770766	0.271119
ENSMUST00000160270	RIKEN cDNA 4833413E03 gene	4833413E03Rik	0.00781624	0.842584	0.07649	0.0576396	0.038686	0.327628	0.943309	0.29623	0.767477
NR_045187	RIKEN cDNA 4833417C18 gene	4833417C18Rik	0.0134784	0.845908	0.0590883	0.395351	-0.13225	0.0622545	0.944094	0.737753	0.470738
ENSMUST00000137539	RIKEN cDNA 4833418N02 gene	4833418N02Rik	0.0270101	0.722794	0.0509555	0.503262	-0.12786	0.0985483	0.888794	0.805949	0.544545
NR_040328	RIKEN cDNA 4833419F23 gene	4833419F23Rik	-0.0592072	0.42853	-0.0207973	0.779535	-0.0986903	0.189326	0.71448	0.931916	0.662653
NM_001113550	RIKEN cDNA 4833420G17 gene	4833420G17Rik	0.0244871	0.40023	0.0539834	0.0681405	-0.00307561	0.915214	0.693216	0.324713	0.98198
NR_015501	RIKEN cDNA 4833422C13 gene	4833422C13Rik	0.098121	0.198984	-0.0191941	0.798861	-0.0281671	0.708594	0.493429	0.939311	0.929235
ENSMUST00000181252	RIKEN cDNA 4833422M21 gene	4833422M21Rik	-0.0992057	0.0753513	-0.0583987	0.286792	-0.0749897	0.173614	0.286717	0.650904	0.645645
NM_001081664	RIKEN cDNA 4833423E24 gene	4833423E24Rik	-0.0130936	0.856829	0.0962999	0.18883	-0.126873	0.0861815	0.947687	0.542903	0.520558
AK014756	RIKEN cDNA 4833423F13 gene	4833423F13Rik	-0.0383266	0.669139	-0.1628	0.0749686	-0.191948	0.0373798	0.860369	0.341357	0.397075
NM_029425	RIKEN cDNA 4833424O15 gene	4833424O15Rik	-0.0088319	0.859279	-0.160628	0.00250669	-0.00313236	0.949724	0.948565	0.0423182	0.990037
NR_045459	RIKEN cDNA 4833427F10 gene	4833427F10Rik	0.0487945	0.265344	-0.0142055	0.74307	0.0508015	0.245344	0.5684	0.91726	0.710723
ENSMUST00000170947	RIKEN cDNA 4833427G06 gene	4833427G06Rik	0.138473	0.0893037	0.169544	0.0389513	-0.151966	0.0626694	0.318579	0.235631	0.471154
NR_040732	RIKEN cDNA 4833428L15 gene	4833428L15Rik	-0.808778	2.60325e-09	0.301392	0.00551604	-0.0877067	0.395183	7.41928e-07	0.0714578	0.806545
BC030337	RIKEN cDNA 4833432E10 gene	4833432E10Rik	0.191105	0.00876972	-0.1123	0.110873	-0.0484046	0.485463	0.0734016	0.418528	0.854486
XR_398433	RIKEN cDNA 4833438C02 gene	4833438C02Rik	-0.107341	0.040533	0.158381	0.00336503	-0.0837568	0.105033	0.195614	0.0514752	0.554103
NM_001252645	RIKEN cDNA 4833439L19 gene	4833439L19Rik	0.0479115	0.0763635	0.0582577	0.0325312	0.0696427	0.0116721	0.288871	0.213403	0.257146
NM_001009544	RIKEN cDNA 4921501E09 gene	4921501E09Rik	-0.0918971	0.0854211	0.031181	0.550956	-0.077055	0.145694	0.309958	0.832552	0.61192
NR_102341	RIKEN cDNA 4921504A21 gene	4921504A21Rik	0.302775	0.000342233	-0.108068	0.16445	-0.00347243	0.963866	0.00740139	0.509533	0.993168
NM_027600	RIKEN cDNA 4921504E06 gene	4921504E06Rik	0.0198422	0.596757	-0.026928	0.472373	0.035598	0.343448	0.822887	0.787147	0.777314
XR_381951	RIKEN cDNA 4921507G05 gene	4921507G05Rik	0.0433796	0.358479	-0.0215806	0.645445	-0.000648596	0.98895	0.658598	0.877404	0.997902
NR_045827	RIKEN cDNA 4921507L20 gene	4921507L20Rik	-0.0993468	0.0909323	-0.0337401	0.557712	-0.121142	0.0407001	0.321934	0.835825	0.410564
NM_027564	RIKEN cDNA 4921507P07 gene	4921507P07Rik	0.118739	0.0683285	0.0472665	0.457876	0.0179355	0.777445	0.270535	0.776965	0.948024
NR_045802	RIKEN cDNA 4921508D12 gene	4921508D12Rik	0.0308202	0.368654	-0.0369587	0.281008	-0.0855567	0.0158777	0.667164	0.644825	0.295681
ENSMUST00000061679	RIKEN cDNA 4921508M14 gene	4921508M14Rik	0.116128	0.152404	0.110606	0.171213	-0.101565	0.207997	0.429202	0.518897	0.679131
ENSMUST00000171278	RIKEN cDNA 4921509A06 gene	4921509A06Rik	0.0361711	0.412496	0.0190852	0.663538	0.00482617	0.91229	0.703424	0.883852	0.981161
NM_198655	RIKEN cDNA 4921509C19 gene	4921509C19Rik	-0.133224	0.0422594	0.142549	0.0300535	0.111565	0.0854605	0.201312	0.203406	0.519555
NR_045501	RIKEN cDNA 4921509O07 gene	4921509O07Rik	-0.0177022	0.587562	-0.00674677	0.835524	-0.0396208	0.227496	0.817471	0.95125	0.698259
NR_045502	RIKEN cDNA 4921511C10 gene	4921511C10Rik	0.0750729	0.0711223	0.0627699	0.127697	0.0217749	0.591762	0.276418	0.450215	0.894166
NR_003646	high density lipoprotein (HDL) binding protein pseudogene	4921511C20Rik	0.0157493	0.713799	-0.0335777	0.434652	-0.114396	0.0108051	0.884804	0.762697	0.249105
XM_006503604	RIKEN cDNA 4921511H03 gene	4921511H03Rik	-0.0676482	0.107891	0.0468428	0.259781	-0.0875982	0.0392215	0.354323	0.623739	0.403808
NR_045829	RIKEN cDNA 4921511I17 gene	4921511I17Rik	0.139514	0.0261982	-0.0376997	0.533452	0.0376473	0.534018	0.148789	0.824027	0.874429
NM_001201358	RIKEN cDNA 4921511M17 gene	4921511M17Rik	-0.00694927	0.826066	-0.0396317	0.213907	-0.0479487	0.134618	0.93593	0.5737	0.598329
XR_403758	RIKEN cDNA 4921513H07 gene	4921513H07Rik	-0.0217662	0.456142	-0.0218036	0.454222	-0.00732865	0.800688	0.732114	0.774463	0.953399
NR_038000	RIKEN cDNA 4921513I03 gene	4921513I03Rik	0.0389925	0.352264	-0.0104808	0.800936	-0.0130948	0.752808	0.653082	0.9398	0.941365
ENSMUST00000181450	RIKEN cDNA 4921514A10 gene	4921514A10Rik	0.0154597	0.793305	-0.00142624	0.980655	-0.00866924	0.882847	0.921183	0.994042	0.9751
NR_045711	RIKEN cDNA 4921515E04 gene	4921515E04Rik	0.0115936	0.64997	-0.00247393	0.922549	-0.00896293	0.724879	0.850941	0.978711	0.934251
XR_397068	RIKEN cDNA 4921517D16 gene	4921517D16Rik	0.190424	0.00349765	-0.159363	0.0126677	-0.0568241	0.355154	0.038911	0.120746	0.785859
NM_183290	RIKEN cDNA 4921517D22 gene	4921517D22Rik	-0.0153152	0.66884	-0.0113227	0.751065	-0.0454407	0.207852	0.860298	0.920235	0.67912
ENSMUST00000159738	RIKEN cDNA 4921518J05 gene	4921518J05Rik	0.0888559	0.105869	-0.111571	0.0439872	-0.0597849	0.270462	0.350806	0.253632	0.729814
XR_381626	RIKEN cDNA 4921518K17 gene	4921518K17Rik	0.0224891	0.701709	0.076837	0.194482	-0.061295	0.298549	0.878285	0.550388	0.74834
ENSMUST00000138105	RIKEN cDNA 4921522H14 gene	4921522H14Rik	-0.0713206	0.0327674	-0.0946996	0.00549915	0.0362484	0.265015	0.17161	0.071357	0.725397
XR_404688	RIKEN cDNA 4921522P10 gene	4921522P10Rik	-0.0718358	0.115343	-0.00429275	0.923482	-0.0376768	0.401597	0.366587	0.978972	0.810695
NM_025722	RIKEN cDNA 4921524J17 gene	4921524J17Rik	0.0657393	0.0942792	-0.0345135	0.371498	0.0257415	0.503983	0.329284	0.719908	0.864609
NM_027598	RIKEN cDNA 4921524L21 gene	4921524L21Rik	0.0110455	0.700516	0.0127272	0.656923	0.00291416	0.918884	0.877604	0.881601	0.982553
NR_045061	RIKEN cDNA 4921525O09 gene	4921525O09Rik	0.129572	0.0146481	-0.00524106	0.917645	-0.0539921	0.290647	0.102828	0.97698	0.742908
XM_486266	RIKEN cDNA 4921528I07 gene	4921528I07Rik	-0.00337863	0.942676	0.0101555	0.828497	0.0235515	0.61592	0.979543	0.948295	0.903227
NM_025733	RIKEN cDNA 4921530L21 gene	4921530L21Rik	-0.00420483	0.881122	0.0156868	0.576721	-0.0166622	0.553371	0.958091	0.843434	0.881826
NR_033782	RIKEN cDNA 4921531C22 gene	4921531C22Rik	-0.0459286	0.372605	-0.00769443	0.880295	0.0690326	0.182209	0.670561	0.964811	0.654174
NR_045361	RIKEN cDNA 4921531P14 gene	4921531P14Rik	-0.0352057	0.533905	0.0841207	0.14128	-0.0679653	0.232117	0.783604	0.473463	0.701121
NR_033607	PRP18 pre-mRNA processing factor 18 homolog pseudogene	4921533I20Rik	-0.00720144	0.915162	0.0560116	0.408422	0.00340162	0.959762	0.971963	0.745721	0.992405
XR_379737	RIKEN cDNA 4921534H16 gene	4921534H16Rik	0.085707	0.17267	-0.0372342	0.548199	-0.00731524	0.905857	0.458653	0.831406	0.979765
NM_026150	RIKEN cDNA 4921536K21 gene	4921536K21Rik	0.0513868	0.379791	-0.0578453	0.322311	-0.0866263	0.141704	0.67642	0.681066	0.606333
NM_027612	RIKEN cDNA 4921539E11 gene	4921539E11Rik	-0.00557922	0.853401	0.000141872	0.99624	-0.0333961	0.271547	0.946426	0.998885	0.730913
AK013705	RIKEN cDNA 4922502B01 gene	4922502B01Rik	0.0164555	0.57534	-0.084839	0.00603928	-0.080411	0.00889912	0.809629	0.0757023	0.227135
AK015021	RIKEN cDNA 4922502B01 gene	4922502B01Rik	-0.00411293	0.879205	-0.00154096	0.954469	-0.011645	0.666544	0.957518	0.988451	0.91694
NM_199034	RIKEN cDNA 4922502D21 gene	4922502D21Rik	0.0111675	0.863002	0.0401887	0.534618	-0.0316543	0.624402	0.950403	0.824635	0.905474
NR_046187	RIKEN cDNA 4922502H24 gene	4922502H24Rik	0.099355	0.0269605	0.0543181	0.213995	0.0845881	0.0566748	0.151662	0.5737	0.455981
NR_045149	RIKEN cDNA 4922502N22 gene	4922502N22Rik	-0.00782997	0.814415	-0.0116074	0.727309	0.0263136	0.430897	0.930836	0.910813	0.823546
NR_045349	RIKEN cDNA 4930401C15 gene	4930401C15Rik	0.126219	0.0567339	-0.0107236	0.867671	0.0112684	0.861019	0.241889	0.96111	0.969609
ENSMUST00000139500	RIKEN cDNA 4930401G09 gene	4930401G09Rik	0.0432132	0.184473	0.057523	0.0794015	-0.060024	0.0677091	0.473327	0.350916	0.481371
NR_045942	RIKEN cDNA 4930401O10 gene	4930401O10Rik	-0.0428696	0.310543	0.0204331	0.62599	-0.0165189	0.693396	0.613608	0.869049	0.92438
NR_045957	RIKEN cDNA 4930401O12 gene	4930401O12Rik	0.0168661	0.641484	0.0396912	0.275335	-0.0282538	0.435507	0.846532	0.639388	0.827045
NM_001080709	RIKEN cDNA 4930402F06 gene	4930402F06Rik	-0.023439	0.496092	0.016139	0.637857	0.04512	0.192941	0.759546	0.874446	0.664783
NR_045940	RIKEN cDNA 4930402F11 gene	4930402F11Rik	-0.0621095	0.067828	0.0326014	0.328145	0.0126174	0.703438	0.269132	0.686005	0.927724
ENSMUST00000044766	RIKEN cDNA 4930402H24 gene	4930402H24Rik	0.0997593	0.0329194	-0.187519	0.000181906	0.0108097	0.810746	0.172033	0.00653796	0.956281
NM_001270700	RIKEN cDNA 4930402K13 gene	4930402K13Rik	0.0736898	0.0684313	0.0110968	0.778192	-0.0408312	0.303429	0.270771	0.931561	0.750848
ENSMUST00000147359	RIKEN cDNA 4930403D09 gene	4930403D09Rik	-0.060937	0.172747	-0.0293057	0.506564	-0.0133947	0.760861	0.458653	0.807853	0.943542
ENSMUST00000097355	RIKEN cDNA 4930403O15 gene	4930403O15Rik	0.0773849	0.386263	-0.328044	0.000678561	0.0798746	0.370118	0.681804	0.0173373	0.792781
NR_040495	RIKEN cDNA 4930404A05 gene	4930404A05Rik	0.0689957	0.272643	-0.0483322	0.439033	-0.00245923	0.968456	0.576262	0.76567	0.994169
NM_029105	RIKEN cDNA 4930404A10 gene	4930404A10Rik	0.000283798	0.994099	0.00493635	0.897396	-0.0210386	0.583377	0.99819	0.970408	0.891305
NR_045941	RIKEN cDNA 4930404H11 gene	4930404H11Rik	0.127801	0.0207352	0.0819237	0.128515	0.00843968	0.873504	0.128875	0.451221	0.972396
ENSMUST00000109783	RIKEN cDNA 4930404H24 gene	4930404H24Rik	-0.0190103	0.759196	0.0411178	0.50729	0.0835278	0.182231	0.904256	0.808266	0.654174
ENSMUST00000125902	RIKEN cDNA 4930404I05 gene	4930404I05Rik	-0.0903763	0.196088	0.0220892	0.748654	-0.00358379	0.958511	0.489479	0.919287	0.992405
NM_001014836	RIKEN cDNA 4930404N11 gene	4930404N11Rik	-0.0423696	0.374487	0.00839335	0.85923	0.0379734	0.424364	0.671945	0.957357	0.820192
NR_046307	RIKEN cDNA 4930405A10 gene	4930405A10Rik	-0.0336561	0.442729	-0.012647	0.771631	0.026262	0.547514	0.723598	0.92898	0.879452
NR_040505	RIKEN cDNA 4930405A21 gene	4930405A21Rik	-0.0802723	0.130317	0.00794833	0.878652	-0.0544857	0.298977	0.392339	0.96425	0.748637
ENSMUST00000132218	RIKEN cDNA 4930405D11 gene	4930405D11Rik	0.0161141	0.723012	-0.0363501	0.424506	-0.0743541	0.107292	0.888947	0.756204	0.55809
ENSMUST00000159244	RIKEN cDNA 4930405H06 gene	4930405H06Rik	-0.0802909	0.0493782	-0.0217556	0.58372	-0.0329986	0.407211	0.221822	0.847872	0.813314
NR_045350	RIKEN cDNA 4930405J17 gene	4930405J17Rik	-0.0376499	0.635401	0.199936	0.0154332	0.115672	0.149605	0.843953	0.136521	0.618332
XR_397577	RIKEN cDNA 4930405O22 gene	4930405O22Rik	0.0577062	0.184057	0.016802	0.694813	-0.093676	0.03408	0.472687	0.896431	0.385846
NR_040543	RIKEN cDNA 4930406D18 gene	4930406D18Rik	-0.0342607	0.446515	0.0395483	0.378997	0.0128783	0.773413	0.725886	0.724828	0.946571
XR_401910	RIKEN cDNA 4930407G08 gene	4930407G08Rik	0.00553108	0.941586	-0.0118018	0.875454	0.0540532	0.474408	0.979396	0.963237	0.851174
NM_001166475	RIKEN cDNA 4930407I10 gene	4930407I10Rik	0.0345108	0.469916	-0.0730923	0.129835	0.0996457	0.041639	0.741973	0.453317	0.412526
ENSMUST00000021520	RIKEN cDNA 4930408O17 gene	4930408O17Rik	0.0258327	0.462439	-0.0122023	0.727047	-0.00984633	0.778137	0.737268	0.910806	0.94821
NR_040631	RIKEN cDNA 4930412B13 gene	4930412B13Rik	-0.0275806	0.435013	-0.0421112	0.234814	-0.0219962	0.531856	0.719228	0.598593	0.873763
NR_030693	RIKEN cDNA 4930412C18 gene	4930412C18Rik	-0.0477947	0.536971	-0.11659	0.136248	-0.128465	0.101802	0.785609	0.46519	0.548097
NM_001281537	RIKEN cDNA 4930412D23 gene	4930412D23Rik	0.0150595	0.738495	-0.0737134	0.107603	0.0642156	0.15914	0.896193	0.411253	0.629688
ENSMUST00000139006	RIKEN cDNA 4930412F09 gene	4930412F09Rik	-0.0302667	0.579788	0.00622164	0.908957	-0.128865	0.0225883	0.812232	0.974649	0.334091
XR_379001	RIKEN cDNA 4930412F12 gene	4930412F12Rik	-0.106042	0.218306	-0.135092	0.118345	0.00894549	0.916171	0.517216	0.432616	0.982283
ENSMUST00000146501	RIKEN cDNA 4930412L05 gene	4930412L05Rik	-0.0276166	0.455186	0.0261574	0.478051	0.0291174	0.430089	0.731162	0.790232	0.823283
ENSMUST00000130746	RIKEN cDNA 4930412M03 gene	4930412M03Rik	-0.00765611	0.918714	-0.00886875	0.905656	-0.0731937	0.331263	0.972846	0.973492	0.769967
NR_024257	RIKEN cDNA 4930412O13 gene	4930412O13Rik	0.0288221	0.540936	-0.0369153	0.433197	-0.000109325	0.99814	0.788356	0.761508	0.99942
NR_040694	RIKEN cDNA 4930413E15 gene	4930413E15Rik	0.00810218	0.799332	0.0214489	0.501064	0.0323099	0.312804	0.923505	0.804943	0.757705
NR_045883	RIKEN cDNA 4930413F20 gene	4930413F20Rik	0.0328612	0.548865	-0.181577	0.00192845	-0.121961	0.0306709	0.793222	0.0358215	0.371248
NR_045614	RIKEN cDNA 4930413G21 gene	4930413G21Rik	-0.0215132	0.633711	0.0321213	0.476547	-0.00602666	0.893375	0.843439	0.789711	0.976507
NR_045759	RIKEN cDNA 4930413M19 gene	4930413M19Rik	-0.0314393	0.364578	0.00504062	0.883457	0.0239516	0.487538	0.663388	0.965655	0.85523
NR_046011	RIKEN cDNA 4930414L22 gene	4930414L22Rik	0.0982599	0.127018	-0.0811406	0.204096	0.0448734	0.478928	0.387319	0.562102	0.852648
NR_040294	RIKEN cDNA 4930414N06 gene	4930414N06Rik	-0.00147595	0.97706	-0.0243577	0.634797	0.0333373	0.516227	0.9924	0.873573	0.869047
NM_028669	RIKEN cDNA 4930415F15 gene	4930415F15Rik	0.0632552	0.100659	-0.0401286	0.290857	0.0330794	0.382697	0.341632	0.654404	0.798637
NM_001033880	RIKEN cDNA 4930415L06 gene	4930415L06Rik	0.0313468	0.374542	-0.0145203	0.678697	-0.0303413	0.38868	0.671963	0.89027	0.802815
NM_001201322	RIKEN cDNA 4930415O20 gene	4930415O20Rik	-0.0282113	0.493858	-0.00556424	0.892032	0.0207598	0.613177	0.758231	0.968626	0.902122
XR_400168	RIKEN cDNA 4930417H01 gene	4930417H01Rik	-0.063424	0.402472	-0.0550313	0.465882	0.0984917	0.195572	0.695156	0.782667	0.666785
NR_015527	RIKEN cDNA 4930417O13 gene	4930417O13Rik	0.142449	0.0380931	-0.0614355	0.357743	-0.00776652	0.906887	0.188155	0.710927	0.979853
NR_045806	RIKEN cDNA 4930417O22 gene	4930417O22Rik	-0.0442489	0.479361	-0.0485155	0.437188	0.0458205	0.462866	0.748107	0.764512	0.845463
ENSMUST00000126936	RIKEN cDNA 4930418C01 gene	4930418C01Rik	0.0311048	0.499305	0.0075687	0.868688	-0.0057683	0.899725	0.761848	0.96135	0.978245
NR_040595	RIKEN cDNA 4930419G24 gene	4930419G24Rik	-0.00268096	0.922012	-0.00691767	0.800143	-0.0371877	0.179003	0.973989	0.939592	0.651793
AK019579	RIKEN cDNA 4930420G21 gene	4930420G21Rik	0.0453782	0.273474	0.0407577	0.323285	0.00845373	0.836589	0.576985	0.681939	0.962755
XR_402460	RIKEN cDNA 4930421P07 gene	4930421P07Rik	0.00328515	0.916628	-0.0403649	0.202469	0.0459521	0.148166	0.972361	0.560006	0.616265
NR_038183	RIKEN cDNA 4930423M02 gene	4930423M02Rik	0.0535733	0.141354	-0.0367022	0.308434	0.000799773	0.982159	0.411463	0.670049	0.997431
AK015192	RIKEN cDNA 4930423O20 gene	4930423O20Rik	0.0356384	0.384991	0.0595399	0.149535	-0.0140451	0.730218	0.680699	0.485908	0.935765
AK019583	RIKEN cDNA 4930425F17 gene	4930425F17Rik	0.815867	2.69994e-06	0.0227735	0.876638	-0.463417	0.00306251	0.000185621	0.963513	0.14826
NR_038182	RIKEN cDNA 4930425K10 gene	4930425K10Rik	0.0182174	0.665586	0.0083658	0.842102	-0.0085112	0.839397	0.858722	0.953011	0.963323
NR_040545	RIKEN cDNA 4930425O10 gene	4930425O10Rik	0.0244588	0.437825	0.00880442	0.778656	0.106679	0.00155506	0.720527	0.931611	0.109559
ENSMUST00000180709	RIKEN cDNA 4930426I24 gene	4930426I24Rik	-0.0302332	0.702097	0.219212	0.0081924	-0.137852	0.0866465	0.878285	0.0924522	0.521649
NR_024323	RIKEN cDNA 4930426L09 gene	4930426L09Rik	0.129521	0.0609356	-0.0693708	0.30558	0.118458	0.0845105	0.252023	0.667951	0.517231
NM_134041	RIKEN cDNA 4930427A07 gene	4930427A07Rik	0.0471617	0.40955	-0.0675215	0.238922	0.139181	0.0185461	0.700884	0.603221	0.313435
NM_001033799	RIKEN cDNA 4930428D18 gene	4930428D18Rik	-0.0340505	0.232682	-0.0200223	0.478745	-5.25912e-06	0.999851	0.53491	0.790637	0.999999
NR_045943	RIKEN cDNA 4930428E07 gene	4930428E07Rik	-0.0255619	0.442155	-0.0365484	0.272714	0.0471776	0.159187	0.723074	0.636934	0.629688
NR_040730	RIKEN cDNA 4930428G15 gene	4930428G15Rik	0.0337489	0.569039	0.106614	0.077195	-0.0707317	0.235151	0.806008	0.346515	0.703905
XR_383257	RIKEN cDNA 4930428N03 gene	4930428N03Rik	0.0390767	0.500604	0.0451018	0.436255	-0.0088632	0.877893	0.762969	0.764127	0.973264
NR_045871	RIKEN cDNA 4930428O21 gene	4930428O21Rik	0.0293779	0.392144	0.040382	0.240482	-0.053701	0.121303	0.686155	0.605357	0.577009
NR_027966	RIKEN cDNA 4930429B21 gene	4930429B21Rik	0.00507898	0.920727	0.0336629	0.509729	-0.00489311	0.923423	0.973649	0.809398	0.98392
NR_040699	RIKEN cDNA 4930429D17 gene	4930429D17Rik	0.119483	0.022475	0.0158733	0.752336	-0.0612377	0.228007	0.135577	0.920742	0.698291
NR_033463	RIKEN cDNA 4930429F11 gene	4930429F11Rik	0.0253084	0.509818	-0.0130448	0.732807	-0.0034078	0.928879	0.768688	0.912729	0.9853
AK142388	RIKEN cDNA 4930429F24 gene	4930429F24Rik	0.202071	0.00952485	-0.206453	0.00805549	-0.0334659	0.651558	0.0775595	0.0915278	0.913753
NR_040734	RIKEN cDNA 4930429F24 gene	4930429F24Rik	0.10929	0.223966	0.0672466	0.450166	0.0317766	0.720362	0.524292	0.772114	0.932695
NM_026248	RIKEN cDNA 4930430A15 gene	4930430A15Rik	-0.05852	0.105858	-0.0300116	0.399191	0.00263543	0.940683	0.350806	0.739865	0.987975
NM_001034856	RIKEN cDNA 4930430D24 gene	4930430D24Rik	-0.016274	0.652099	-0.0400377	0.269644	0.0176543	0.623982	0.85222	0.634587	0.905379
ENSMUST00000139214	RIKEN cDNA 4930430E12 gene	4930430E12Rik	-0.22355	0.0143643	0.0755109	0.388899	-0.0201151	0.81757	0.101676	0.732297	0.958125
NM_175128	RIKEN cDNA 4930430F08 gene	4930430F08Rik	0.0814661	0.208783	0.228916	0.000955291	-0.135727	0.0394977	0.505471	0.0220696	0.405558
NR_045186	RIKEN cDNA 4930430F21 gene	4930430F21Rik	-0.0394886	0.273218	0.0263609	0.461228	-0.104169	0.00572055	0.576627	0.7797	0.197946
NR_040729	RIKEN cDNA 4930430J02 gene	4930430J02Rik	0.0100625	0.821914	0.0293507	0.511557	-0.0307713	0.491468	0.933689	0.810511	0.856699
XR_168603	RIKEN cDNA 4930430O22 gene	4930430O22Rik	-0.0375414	0.474216	0.133134	0.0145092	0.1255	0.0206232	0.74478	0.131856	0.325056
NR_073013	RIKEN cDNA 4930431F12 gene	4930431F12Rik	-0.0422746	0.275425	-0.0709848	0.0705472	-0.0581148	0.135731	0.579424	0.331135	0.598645
NR_045059	RIKEN cDNA 4930431P03 gene	4930431P03Rik	0.0508143	0.541695	-0.0641817	0.440395	-0.0843967	0.311831	0.789019	0.766084	0.757278
ENSMUST00000181330	RIKEN cDNA 4930432B10 gene	4930432B10Rik	5.25323e-05	0.999449	-0.0236121	0.755974	-0.143056	0.066014	0.999768	0.921979	0.477954
NR_045953	RIKEN cDNA 4930432J09 gene	4930432J09Rik	-0.022457	0.614396	-0.0163102	0.713493	0.0133558	0.763599	0.832561	0.905358	0.94383
NM_001163752	RIKEN cDNA 4930432K21 gene	4930432K21Rik	0.037952	0.687791	-0.0595187	0.528199	-0.109481	0.249144	0.871273	0.820856	0.714355
ENSMUST00000132154	RIKEN cDNA 4930432L08 gene	4930432L08Rik	-0.0026271	0.952957	0.0724294	0.109465	-0.00616964	0.88954	0.983474	0.415642	0.97564
NM_001033814	RIKEN cDNA 4930432M17 gene	4930432M17Rik	0.0374041	0.302279	0.0478375	0.188081	-0.0532355	0.144143	0.605759	0.541701	0.609918
NR_040544	RIKEN cDNA 4930433B08 gene	4930433B08Rik	-0.0487859	0.112124	-0.0225451	0.455251	0.0183009	0.543881	0.361644	0.77532	0.878254
ENSMUST00000171664	RIKEN cDNA 4930433I11 gene	4930433I11Rik	-0.040088	0.548979	-0.00518074	0.93795	0.0391113	0.557699	0.793222	0.983534	0.88289
NR_027988	RIKEN cDNA 4930433N12 gene	4930433N12Rik	-0.0587619	0.302487	-0.130824	0.0253487	-0.0552164	0.330936	0.606018	0.182685	0.769834
NR_046274	RIKEN cDNA 4930434J06 gene	4930434J06Rik	-0.0207086	0.562554	-0.00127697	0.971374	-0.01328	0.709282	0.801675	0.992287	0.929353
NM_029042	RIKEN cDNA 4930435E12 gene	4930435E12Rik	0.0665566	0.258648	-0.00939038	0.871906	-0.0809644	0.170188	0.561177	0.961966	0.640903
XM_003689172	RIKEN cDNA 4930438A08 gene	4930438A08Rik	-0.085131	0.1247	-0.01646	0.762221	-0.065539	0.232814	0.383567	0.924933	0.701867
NR_045961	RIKEN cDNA 4930438E09 gene	4930438E09Rik	0.0240797	0.610081	-0.0498634	0.292689	0.0228466	0.62755	0.829737	0.655727	0.905954
XR_398622	RIKEN cDNA 4930439A04 gene	4930439A04Rik	-0.0209877	0.6613	0.0220117	0.645077	-0.0795943	0.101847	0.856742	0.877364	0.548097
NR_040473	RIKEN cDNA 4930440C22 gene	4930440C22Rik	-0.0382342	0.195129	-0.00890922	0.759479	-0.0397112	0.17775	0.48821	0.923646	0.650619
NR_108098	RIKEN cDNA 4930440I19 gene	4930440I19Rik	0.0527653	0.257748	0.0196024	0.670909	-0.0942506	0.0468645	0.560406	0.886133	0.427342
NR_040501	RIKEN cDNA 4930441J16 gene	4930441J16Rik	0.0197653	0.659989	0.0303345	0.499277	0.0474485	0.292878	0.85618	0.803466	0.744725
ENSMUST00000056086	RIKEN cDNA 4930442H23 gene	4930442H23Rik	0.00905206	0.836569	0.00422705	0.923044	-0.0214779	0.624124	0.940622	0.978892	0.905379
NR_015596	RIKEN cDNA 4930442L01 gene	4930442L01Rik	0.0527378	0.277615	-0.0015201	0.974757	-0.0013511	0.977562	0.581844	0.99336	0.996178
ENSMUST00000123423	RIKEN cDNA 4930443B20 gene	4930443B20Rik	0.183042	0.0166835	-0.0254311	0.728285	0.0393659	0.591189	0.11183	0.911107	0.89396
NR_040504	RIKEN cDNA 4930443O20 gene	4930443O20Rik	0.0182383	0.751362	0.00585619	0.918705	-0.0153198	0.789558	0.901157	0.97733	0.950379
ENSMUST00000146746	RIKEN cDNA 4930444E06 gene	4930444E06Rik	0.0101624	0.808168	0.001833	0.964966	-0.061921	0.144025	0.927741	0.991111	0.609749
NR_038034	RIKEN cDNA 4930444F02 gene	4930444F02Rik	0.17931	0.0214898	-0.180216	0.0205825	-0.0617184	0.411795	0.131763	0.162126	0.814909
NM_053264	RIKEN cDNA 4930444G20 gene	4930444G20Rik	0.0360466	0.614458	-0.0306887	0.667074	-0.0654287	0.361335	0.832574	0.884981	0.789359
NR_045660	RIKEN cDNA 4930444M15 gene	4930444M15Rik	0.0362844	0.436668	-0.0198771	0.66828	0.0489459	0.294546	0.719821	0.885442	0.746224
NM_001243238	RIKEN cDNA 4930444P10 gene	4930444P10Rik	0.000108198	0.998769	0.0604888	0.389588	-0.00156722	0.98212	0.999534	0.7328	0.997423
ENSMUST00000170085	RIKEN cDNA 4930445B16 gene	4930445B16Rik	0.0291579	0.37504	-0.00717709	0.825804	0.0237069	0.468776	0.672473	0.947246	0.848359
ENSMUST00000156925	RIKEN cDNA 4930445N08 gene	4930445N08Rik	-0.136248	0.0021798	0.0333488	0.422359	0.0187578	0.650744	0.027775	0.754632	0.913624
XR_386401	RIKEN cDNA 4930445N18 gene	4930445N18Rik	0.0487626	0.158108	-0.0181291	0.594252	0.00150085	0.964754	0.437639	0.854052	0.99356
NM_029113	RIKEN cDNA 4930447A16 gene	4930447A16Rik	0.163961	0.00961303	-0.108355	0.0780737	-0.148924	0.0174711	0.0781152	0.34824	0.304514
NM_029444	RIKEN cDNA 4930447C04 gene	4930447C04Rik	-0.0586511	0.207906	0.00245302	0.9574	0.00630702	0.890774	0.504448	0.989076	0.975801
ENSMUST00000033525	RIKEN cDNA 4930447F04 gene	4930447F04Rik	-0.0514624	0.126289	-0.0107757	0.744264	0.0325673	0.327173	0.386107	0.917638	0.767042
NR_045959	RIKEN cDNA 4930447J18 gene	4930447J18Rik	0.00957063	0.761078	0.0528017	0.0989451	-0.0483193	0.129859	0.905053	0.392688	0.59026
NR_046184	RIKEN cDNA 4930447K03 gene	4930447K03Rik	0.0410963	0.49205	-0.0301943	0.612238	-0.00867229	0.884053	0.757066	0.86354	0.975201
XR_399544	RIKEN cDNA 4930447M23 gene	4930447M23Rik	-0.0386293	0.324684	-0.0602891	0.127036	-0.0492361	0.210184	0.627183	0.449126	0.681342
NR_045168	RIKEN cDNA 4930447N08 gene	4930447N08Rik	0.0598134	0.454407	-0.0313037	0.693819	-0.150513	0.0645468	0.730795	0.896401	0.475208
NR_045960	RIKEN cDNA 4930448C13 gene	4930448C13Rik	-0.00572438	0.867429	0.0546685	0.116373	-0.0319425	0.353288	0.952625	0.428598	0.784763
ENSMUST00000149958	RIKEN cDNA 4930448D08 gene	4930448D08Rik	0.0509906	0.411655	0.119409	0.0591183	0.0476904	0.441135	0.702848	0.301163	0.831704
NR_046032	RIKEN cDNA 4930448F12 gene	4930448F12Rik	0.0393218	0.220634	0.00918765	0.771901	0.0468247	0.145468	0.520028	0.929072	0.611725
NR_040700	RIKEN cDNA 4930448H16 gene	4930448H16Rik	0.0113358	0.775651	-0.0249913	0.529683	-0.0238393	0.548724	0.911672	0.821686	0.879907
NR_040475	RIKEN cDNA 4930448I06 gene	4930448I06Rik	0.00698616	0.84529	0.0090707	0.799526	-0.0478983	0.185272	0.944008	0.939416	0.658088
NR_040696	RIKEN cDNA 4930448I18 gene	4930448I18Rik	0.0127243	0.751528	0.132241	0.00208265	-0.0594531	0.143895	0.901157	0.0376933	0.609446
ENSMUST00000130699	RIKEN cDNA 4930448K12 gene	4930448K12Rik	-0.0314449	0.632923	-0.0701047	0.288851	0.0283143	0.666245	0.843018	0.652924	0.91694
NR_004448	glyceraldehyde-3-phosphate dehydrogenase pseudogene	4930448K20Rik	0.0385735	0.564298	0.0261911	0.69437	-0.0442989	0.507187	0.80292	0.896401	0.865422
ENSMUST00000181417	RIKEN cDNA 4930448N21 gene	4930448N21Rik	-0.0198939	0.611328	0.00569653	0.883811	0.0393935	0.31566	0.830264	0.965773	0.75936
XR_396427	RIKEN cDNA 4930449C09 gene	4930449C09Rik	-0.0122422	0.585447	0.00872356	0.696472	-0.0301874	0.182198	0.815941	0.897267	0.654174
NR_045921	RIKEN cDNA 4930449E01 gene	4930449E01Rik	0.0732731	0.16191	0.0103189	0.841287	0.0769079	0.141654	0.442511	0.952865	0.606333
NR_045319	RIKEN cDNA 4930449E18 gene	4930449E18Rik	-0.0704825	0.241766	-0.0440037	0.461052	-0.0761457	0.205599	0.544736	0.779526	0.677621
NM_001145435	RIKEN cDNA 4930451C15 gene	4930451C15Rik	0.413998	4.27652e-05	-0.1154	0.199991	-0.148484	0.101721	0.00157728	0.556814	0.548097
ENSMUST00000130840	RIKEN cDNA 4930451E10 gene	4930451E10Rik	-0.0107297	0.751205	-0.0429973	0.207626	-0.0170933	0.612982	0.901157	0.566648	0.902122
NR_073370	RIKEN cDNA 4930451G09 gene	4930451G09Rik	0.0949832	0.135576	-0.0913604	0.149631	0.0133456	0.830859	0.400784	0.486057	0.961372
XM_006508347	RIKEN cDNA 4930451I11 gene	4930451I11Rik	0.00525907	0.921239	-0.0527565	0.323409	0.0105135	0.842945	0.973695	0.681955	0.964287
NR_045433	RIKEN cDNA 4930452A19 gene	4930452A19Rik	0.0382046	0.304754	0.00282604	0.938869	0.037606	0.311053	0.608616	0.983838	0.757032
AK016701	RIKEN cDNA 4930452B06 gene	4930452B06Rik	-0.0100553	0.898579	-0.255208	0.00243865	0.164518	0.0424502	0.965932	0.0415411	0.414459
NR_045060	RIKEN cDNA 4930452G13 gene	4930452G13Rik	0.0394475	0.445103	-0.058639	0.257521	-0.062933	0.224939	0.724994	0.621453	0.695616
ENSMUST00000130177	RIKEN cDNA 4930452L02 gene	4930452L02Rik	-0.0268991	0.48509	-0.0365903	0.342489	-0.00902534	0.813757	0.752806	0.698615	0.956946
NR_040629	RIKEN cDNA 4930452N14 gene	4930452N14Rik	0.052975	0.248142	-0.037393	0.41153	-0.050812	0.266408	0.551144	0.747843	0.725972
NM_001252013	RIKEN cDNA 4930453H23 gene	4930453H23Rik	-0.066988	0.116149	-0.0233642	0.576783	0.0052298	0.900374	0.367954	0.843444	0.978445
ENSMUST00000076991	RIKEN cDNA 4930453N24 gene	4930453N24Rik	0.0958559	0.0586782	0.0487747	0.325591	-0.0208243	0.672945	0.246732	0.68363	0.918252
ENSMUST00000147594	RIKEN cDNA 4930453O03 gene	4930453O03Rik	0.0114337	0.708646	-0.0148826	0.626044	0.0316494	0.302951	0.881799	0.869049	0.750815
NR_045968	RIKEN cDNA 4930455B14 gene	4930455B14Rik	0.0442993	0.278543	-0.0174177	0.667032	0.0601043	0.143294	0.582683	0.884981	0.608791
NR_045352	RIKEN cDNA 4930455C13 gene	4930455C13Rik	0.00687671	0.892715	0.0457512	0.371041	0.0216512	0.670671	0.963328	0.719615	0.917916
NR_045381	RIKEN cDNA 4930455D15 gene	4930455D15Rik	-0.00134529	0.963274	-0.00575679	0.843442	-0.0108088	0.710977	0.987561	0.953255	0.92972
NR_040570	RIKEN cDNA 4930455F16 gene	4930455F16Rik	-0.0292506	0.495122	-0.0434545	0.311562	-0.0211055	0.621107	0.758704	0.672827	0.904147
XR_140681	RIKEN cDNA 4930455G09 gene	4930455G09Rik	0.00491072	0.949193	-0.00773219	0.91988	0.0303568	0.693223	0.981843	0.9777	0.92438
NR_040596	RIKEN cDNA 4930455H04 gene	4930455H04Rik	0.0781498	0.179755	-0.00288858	0.959831	0.0765414	0.187541	0.467313	0.989881	0.660385
NR_045469	RIKEN cDNA 4930455J16 gene	4930455J16Rik	-0.0294842	0.420747	0.0620377	0.0945125	0.00593167	0.870419	0.70972	0.383106	0.971626
NR_045887	RIKEN cDNA 4930456L15 gene	4930456L15Rik	0.0520765	0.252199	-0.0636239	0.162706	-0.0174769	0.697633	0.555102	0.507042	0.926161
XR_375859	RIKEN cDNA 4930459I23 gene	4930459I23Rik	-0.0394569	0.316391	-0.00548478	0.888163	0.0414852	0.291297	0.618946	0.967138	0.74342
NR_046190	RIKEN cDNA 4930459L07 gene	4930459L07Rik	0.0327369	0.444908	0.0252165	0.554547	0.0150905	0.72317	0.72493	0.834336	0.933783
XR_397075	RIKEN cDNA 4930461C15 gene	4930461C15Rik	0.0235691	0.56044	-0.0432983	0.286379	0.0167367	0.678153	0.800263	0.650658	0.920164
NR_040736	RIKEN cDNA 4930461G14 gene	4930461G14Rik	0.0205382	0.636227	0.0415464	0.339838	0.0344614	0.427583	0.844341	0.696318	0.821922
NR_108059	RIKEN cDNA 4930463O16 gene	4930463O16Rik	-0.00510896	0.883905	0.0147127	0.673671	-0.0597663	0.0933242	0.959359	0.887404	0.534963
NR_027978	RIKEN cDNA 4930465K10 gene	4930465K10Rik	0.00830102	0.832927	-0.038572	0.328924	-0.068739	0.0863841	0.939054	0.686496	0.520558
NR_045973	RIKEN cDNA 4930465M20 gene	4930465M20Rik	-0.126566	0.00630257	0.0290034	0.508675	0.00749043	0.864075	0.0585612	0.80904	0.970158
AK015513	RIKEN cDNA 4930466F19 gene	4930466F19Rik	0.232747	0.0810202	0.397334	0.00406554	-0.387113	0.00500035	0.299776	0.0583882	0.185736
ENSMUST00000144105	RIKEN cDNA 4930466I24 gene	4930466I24Rik	-0.0620519	0.285746	-0.0558237	0.334898	0.0169993	0.767655	0.589158	0.691957	0.9449
NR_045981	RIKEN cDNA 4930467D21 gene	4930467D21Rik	0.0739389	0.142768	0.00789529	0.873404	-0.0751727	0.135445	0.413582	0.962402	0.598329
NM_001039553	RIKEN cDNA 4930467E23 gene	4930467E23Rik	0.0570968	0.435632	-0.0633056	0.386654	0.0999614	0.175043	0.719294	0.730093	0.647595
NR_045353	RIKEN cDNA 4930467K11 gene	4930467K11Rik	-0.0675021	0.136186	-0.0100094	0.821937	-0.0681134	0.13182	0.401876	0.946125	0.593
NM_001201395	RIKEN cDNA 4930468A15 gene	4930468A15Rik	0.0179646	0.454217	0.0113975	0.633228	0.00583847	0.806657	0.730696	0.872616	0.955532
NM_001195189	RIKEN cDNA 4930469G21 gene	4930469G21Rik	-0.0205309	0.587229	-0.0140274	0.709689	-0.0707244	0.0667453	0.817325	0.90347	0.479895
ENSMUST00000141450	RIKEN cDNA 4930469K13 gene	4930469K13Rik	-0.00276884	0.951019	0.0595242	0.190991	-0.0695818	0.128045	0.982823	0.545479	0.587514
NR_045764	RIKEN cDNA 4930470H14 gene	4930470H14Rik	-0.0650961	0.176159	-0.057363	0.230727	0.050968	0.28589	0.463167	0.593522	0.739381
NR_027825	RIKEN cDNA 4930470P17 gene	4930470P17Rik	0.0012696	0.962959	0.0142675	0.601521	-0.0432765	0.118921	0.987561	0.857792	0.574091
NR_046192	RIKEN cDNA 4930471C04 gene	4930471C04Rik	-0.0707587	0.126584	-0.0225486	0.620205	-0.0720556	0.119083	0.386521	0.866463	0.574347
ENSMUST00000180815	RIKEN cDNA 4930471D02 gene	4930471D02Rik	-0.05779	0.261959	-0.0105685	0.835622	-0.0810165	0.118025	0.56431	0.95125	0.57348
NR_015571	RIKEN cDNA 4930471G03 gene	4930471G03Rik	-0.0273729	0.66888	-0.0710709	0.269179	-0.0301339	0.636996	0.860298	0.634111	0.909913
NR_045460	RIKEN cDNA 4930471L23 gene	4930471L23Rik	-0.0287723	0.412318	0.0648418	0.0691984	0.0549858	0.120885	0.703274	0.32765	0.576803
NR_045980	RIKEN cDNA 4930471M09 gene	4930471M09Rik	-0.00738736	0.832249	-0.00286847	0.934263	0.00176753	0.959464	0.938728	0.982363	0.992405
NR_040348	RIKEN cDNA 4930473A02 gene	4930473A02Rik	0.00063203	0.986445	-0.00723741	0.8454	0.0225316	0.544775	0.995407	0.953255	0.878462
ENSMUST00000161975	RIKEN cDNA 4930473D10 gene	4930473D10Rik	-0.0253441	0.245226	0.00581492	0.787323	0.0162469	0.452584	0.548017	0.934631	0.838144
NR_045356	RIKEN cDNA 4930473O22 gene	4930473O22Rik	0.0131793	0.780281	0.0185521	0.693975	0.0294521	0.5329	0.913802	0.896401	0.874164
NR_045398	RIKEN cDNA 4930474G06 gene	4930474G06Rik	0.00371381	0.94008	-0.00539016	0.912905	-0.0406372	0.411842	0.97936	0.975345	0.814917
ENSMUST00000132822	RIKEN cDNA 4930474H06 gene	4930474H06Rik	0.0235918	0.6485	-0.068947	0.18656	0.025683	0.618913	0.850728	0.540167	0.903891
NR_045712	RIKEN cDNA 4930474H20 gene	4930474H20Rik	0.000839545	0.984521	-0.000940738	0.982611	-0.0682207	0.120401	0.994738	0.994596	0.576095
NR_027986	RIKEN cDNA 4930474M22 gene	4930474M22Rik	0.052826	0.256987	-0.0676104	0.148175	0.0749006	0.110361	0.559611	0.484136	0.560625
NM_175008	RIKEN cDNA 4930474N05 gene	4930474N05Rik	3.06232e-05	0.999588	-0.046882	0.4298	-0.102902	0.0883104	0.999821	0.759387	0.524542
NR_038130	RIKEN cDNA 4930474N09 gene	4930474N09Rik	-0.0365821	0.525529	-0.0373235	0.516149	-0.0493505	0.391677	0.779282	0.813812	0.804817
ENSMUST00000181412	RIKEN cDNA 4930477E14 gene	4930477E14Rik	0.00751373	0.84508	0.0195368	0.611056	-0.0315852	0.412363	0.943926	0.863105	0.815363
ENSMUST00000181875	RIKEN cDNA 4930478K11 gene	4930478K11Rik	-0.0110919	0.768607	-0.0192988	0.608273	-0.0209758	0.577605	0.908513	0.861854	0.889663
NR_040569	RIKEN cDNA 4930478L05 gene	4930478L05Rik	-0.0908518	0.126353	-0.110848	0.0636199	0.0358643	0.539423	0.386219	0.312972	0.87736
NR_046060	RIKEN cDNA 4930478P22 gene	4930478P22Rik	0.0143016	0.754793	0.0157183	0.730774	-0.0733307	0.114596	0.902373	0.912207	0.566834
NR_046277	RIKEN cDNA 4930479D17 gene	4930479D17Rik	0.0327417	0.530301	-0.0217205	0.675916	-0.0283085	0.586195	0.782283	0.888676	0.892313
NM_001177966	RIKEN cDNA 4930480E11 gene	4930480E11Rik	0.00711846	0.853289	0.0472522	0.223293	-0.0274238	0.47658	0.946426	0.584572	0.851521
NR_040768	RIKEN cDNA 4930480G23 gene	4930480G23Rik	-0.0372859	0.300354	-0.0167156	0.639508	0.100336	0.00753999	0.603994	0.875025	0.21696
NR_045463	RIKEN cDNA 4930480K15 gene	4930480K15Rik	0.0251248	0.629724	0.018008	0.728798	0.00122502	0.981166	0.84144	0.911469	0.997078
XR_383550	RIKEN cDNA 4930480K23 gene	4930480K23Rik	0.0772812	0.29984	0.121368	0.106462	0.00623193	0.932681	0.60365	0.409143	0.985891
NR_046278	RIKEN cDNA 4930480M12 gene	4930480M12Rik	0.0490742	0.450833	0.0352799	0.586066	-0.0214131	0.740675	0.728537	0.849218	0.938091
NR_015545	RIKEN cDNA 4930481A15 gene	4930481A15Rik	0.19431	0.173161	0.247212	0.084828	-0.0966016	0.492842	0.459039	0.362107	0.857809
XR_104791	RIKEN cDNA 4930481B07 gene	4930481B07Rik	0.0501394	0.374631	0.105175	0.066881	-0.121676	0.0354329	0.672046	0.321238	0.39082
NR_015603	RIKEN cDNA 4930483J18 gene	4930483J18Rik	0.0252032	0.416373	0.0222653	0.471168	0.0224663	0.467204	0.706091	0.786151	0.84761
NR_045354	RIKEN cDNA 4930483K19 gene	4930483K19Rik	-0.0209796	0.720094	-0.0423684	0.469404	-0.0177624	0.760942	0.887692	0.784952	0.943542
NR_046279	RIKEN cDNA 4930483O08 gene	4930483O08Rik	-0.0196722	0.713167	-0.0375568	0.482804	-0.0427108	0.425287	0.884402	0.792744	0.82083
XM_006514392	RIKEN cDNA 4930485B16 gene	4930485B16Rik	0.0844384	0.206181	0.0916131	0.169991	-0.0998259	0.135824	0.502235	0.5173	0.598715
ENSMUST00000131378	RIKEN cDNA 4930486F22 gene	4930486F22Rik	-0.0388061	0.235231	0.00525063	0.870801	0.0476606	0.145921	0.538363	0.961947	0.612219
NR_045734	RIKEN cDNA 4930486I03 gene	4930486I03Rik	0.0537753	0.171914	0.015005	0.698789	0.017223	0.657041	0.457669	0.897976	0.915324
NM_178098	RIKEN cDNA 4930486L24 gene	4930486L24Rik	0.434837	1.66083e-05	-0.00541764	0.950669	-0.0981656	0.266545	0.000771295	0.987524	0.725993
NR_046191	RIKEN cDNA 4930487D11 gene	4930487D11Rik	0.0425698	0.428103	0.0595054	0.268827	-0.0348236	0.515124	0.714091	0.633745	0.868946
NR_040601	RIKEN cDNA 4930487H11 gene	4930487H11Rik	-0.0482442	0.413326	-0.0985321	0.0989051	0.00838288	0.886147	0.704065	0.39259	0.975377
NR_040627	RIKEN cDNA 4930488B22 gene	4930488B22Rik	-0.057992	0.191298	-0.0309616	0.480412	-0.0990426	0.028704	0.482991	0.791421	0.362742
NR_026888	RIKEN cDNA 4930488L21 gene	4930488L21Rik	0.0466934	0.230113	0.0276241	0.47362	-0.0787829	0.0462887	0.531972	0.787722	0.425415
ENSMUST00000170486	RIKEN cDNA 4930488N24 gene	4930488N24Rik	-0.0195339	0.58372	0.0564157	0.11826	0.0148257	0.676432	0.814802	0.432355	0.919367
XR_385406	RIKEN cDNA 4930488N24 gene	4930488N24Rik	-0.0852112	0.210557	-0.0210808	0.753617	-0.113278	0.0980215	0.507805	0.921218	0.543775
NR_045758	RIKEN cDNA 4930500F04 gene	4930500F04Rik	0.0236045	0.508925	0.0316652	0.375558	-0.0548928	0.12872	0.768313	0.722852	0.588009
ENSMUST00000180701	RIKEN cDNA 4930500F10 gene	4930500F10Rik	0.12145	0.0875138	-0.077845	0.266313	-0.032796	0.637094	0.31434	0.630997	0.909915
ENSMUST00000146553	RIKEN cDNA 4930500J02 gene	4930500J02Rik	-0.0534611	0.130826	0.0802719	0.0257572	0.00883691	0.799148	0.393156	0.184653	0.953316
NR_040701	RIKEN cDNA 4930500L23 gene	4930500L23Rik	0.0445453	0.137346	-0.0424573	0.155117	-0.0202183	0.493535	0.404187	0.494318	0.858382
ENSMUST00000159201	RIKEN cDNA 4930500M09 gene	4930500M09Rik	-0.042994	0.393197	-0.0518365	0.303189	-0.0375445	0.454189	0.686865	0.666178	0.839203
NR_040737	RIKEN cDNA 4930502A04 gene	4930502A04Rik	-0.0859423	0.275132	-0.0245209	0.753022	0.0944311	0.230129	0.579191	0.921044	0.699704
NR_046281	RIKEN cDNA 4930502E09 gene	4930502E09Rik	0.166625	0.000224637	-0.106032	0.0127825	0.0590093	0.15308	0.00540474	0.121323	0.622943
ENSMUST00000069209	RIKEN cDNA 4930502E18 gene	4930502E18Rik	-0.089671	0.0378246	0.0448556	0.286412	-0.0394884	0.347119	0.187479	0.650658	0.779706
XM_006502224	RIKEN cDNA 4930503B20 gene	4930503B20Rik	0.0944027	0.0549988	-0.0347507	0.468638	-0.00816274	0.86435	0.237156	0.784609	0.97027
NM_029131	RIKEN cDNA 4930503E14 gene	4930503E14Rik	0.0393663	0.34998	0.0358848	0.392523	0.16258	0.000390575	0.651093	0.735409	0.0554354
NR_028310	eukaryotic translation initiation factor 3, subunit I pseudogene	4930503E24Rik	-0.066883	0.10673	-0.0119611	0.76833	0.00639287	0.874848	0.352394	0.927678	0.972638
NR_033598	gem (nuclear organelle) associated protein 8 pseudogene	4930503H13Rik	-0.0263488	0.714126	-0.0988411	0.173631	-0.0924691	0.202306	0.884956	0.521344	0.67513
NM_172967	RIKEN cDNA 4930503L19 gene	4930503L19Rik	0.0314464	0.524884	0.0569311	0.251591	0.0114481	0.816024	0.779213	0.616056	0.957925
NR_040477	RIKEN cDNA 4930503O07 gene	4930503O07Rik	-0.0205407	0.606165	-0.0183785	0.643616	-0.0110535	0.780606	0.828029	0.876842	0.948984
NM_207527	RIKEN cDNA 4930504O13 gene	4930504O13Rik	0.0158091	0.602553	0.0122371	0.685896	-0.00702385	0.816291	0.825631	0.892843	0.957925
NM_001100394	RIKEN cDNA 4930505A04 gene	4930505A04Rik	0.0344528	0.613449	0.132598	0.0571754	-0.038603	0.570583	0.831998	0.294698	0.886974
NR_045761	RIKEN cDNA 4930505G20 gene	4930505G20Rik	-0.0585345	0.1123	-0.0367521	0.312217	-0.00148906	0.967098	0.361867	0.67323	0.994109
XR_377233	RIKEN cDNA 4930505K14 gene	4930505K14Rik	-0.0512332	0.1233	-0.0424006	0.19864	0.00443539	0.891766	0.380982	0.555666	0.976148
ENSMUST00000175854	RIKEN cDNA 4930505M18 gene	4930505M18Rik	0.0904374	0.0575626	0.0303589	0.513035	-0.0417631	0.369517	0.24383	0.811862	0.792746
ENSMUST00000181820	RIKEN cDNA 4930505N22 gene	4930505N22Rik	-0.0072033	0.89435	-0.00606304	0.910766	-0.029067	0.591804	0.963947	0.974863	0.894166
ENSMUST00000142188	RIKEN cDNA 4930505O20 gene	4930505O20Rik	0.10463	0.0912921	-0.000867597	0.988565	0.0344414	0.570278	0.322745	0.995896	0.886974
NR_073374	RIKEN cDNA 4930506C21 gene	4930506C21Rik	0.0489189	0.243447	-0.00109409	0.978927	0.0825429	0.0525153	0.546432	0.993861	0.443881
NM_001114312	RIKEN cDNA 4930506M07 gene	4930506M07Rik	-0.200921	1.10902e-05	-0.0407355	0.304944	0.0730045	0.0704525	0.000566377	0.667783	0.488
NR_027926	RIKEN cDNA 4930507D05 gene	4930507D05Rik	-0.0373061	0.370608	-0.0336937	0.417041	0.0182823	0.658606	0.66903	0.751452	0.915336
NR_110449	RIKEN cDNA 4930507D10 gene	4930507D10Rik	0.00877384	0.817567	0.0117313	0.757222	-0.0339337	0.373633	0.931936	0.922826	0.794613
NR_045735	RIKEN cDNA 4930509E16 gene	4930509E16Rik	0.0257752	0.676427	0.0292188	0.635395	-0.0201742	0.743172	0.864069	0.873899	0.938947
ENSMUST00000181206	RIKEN cDNA 4930509G22 gene	4930509G22Rik	-0.0480284	0.48427	-0.0456114	0.505294	0.0178216	0.794089	0.752331	0.80706	0.951533
NR_040547	RIKEN cDNA 4930509J09 gene	4930509J09Rik	0.00504745	0.880426	0.0798041	0.0217467	0.0432241	0.201757	0.957899	0.167508	0.67478
NR_040663	RIKEN cDNA 4930509K18 gene	4930509K18Rik	0.0485853	0.400449	0.0588015	0.308768	-0.0028185	0.960797	0.693442	0.670303	0.992405
ENSMUST00000034550	RIKEN cDNA 4930510E17 gene	4930510E17Rik	0.0561401	0.320619	0.0385514	0.492499	0.0403134	0.473077	0.623127	0.798794	0.850783
NR_045966	RIKEN cDNA 4930511A02 gene	4930511A02Rik	0.0518237	0.173096	-0.00422017	0.91025	0.0196818	0.599783	0.458984	0.974764	0.897269
NR_040761	RIKEN cDNA 4930511E03 gene	4930511E03Rik	0.0271882	0.54758	0.0508139	0.262881	-0.0458911	0.311148	0.79242	0.627911	0.757101
NR_015494	RIKEN cDNA 4930511M06 gene	4930511M06Rik	0.088827	0.133178	-0.020693	0.72169	0.038326	0.510367	0.396837	0.908744	0.866535
ENSMUST00000155912	RIKEN cDNA 4930511O05 gene	4930511O05Rik	-0.0019627	0.966498	-0.0266868	0.567856	-0.0396358	0.397561	0.989271	0.840088	0.808429
NR_033573	RIKEN cDNA 4930512B01 gene	4930512B01Rik	0.0387404	0.454453	0.0337501	0.513136	-0.121556	0.0229151	0.730795	0.811862	0.335724
ENSMUST00000133752	RIKEN cDNA 4930512H18 gene	4930512H18Rik	0.0697937	0.0230377	-0.0374599	0.209233	-0.0235659	0.426392	0.137621	0.568409	0.821175
NR_045416	RIKEN cDNA 4930513D17 gene	4930513D17Rik	0.038373	0.275052	-0.0633203	0.0750951	-0.0433063	0.217921	0.579104	0.341489	0.68905
NR_015574	RIKEN cDNA 4930513N10 gene	4930513N10Rik	-0.0746712	0.14332	-0.0450909	0.370925	0.0282311	0.574005	0.414492	0.719541	0.888777
NM_029174	RIKEN cDNA 4930513O06 gene	4930513O06Rik	-0.0543404	0.0632005	-0.0166647	0.559018	0.0232043	0.416949	0.257099	0.836283	0.817211
NR_040654	RIKEN cDNA 4930515B02 gene	4930515B02Rik	0.0632823	0.0436494	0.0298503	0.329022	-0.0212967	0.484714	0.20476	0.686496	0.854407
NR_027872	RIKEN cDNA 4930515G01 gene	4930515G01Rik	0.00409793	0.960705	-0.0678033	0.415988	0.111872	0.183099	0.986546	0.750718	0.654819
NR_003100	myc induced nuclear antigen pseudogene	4930515G16Rik	0.0337667	0.365358	0.0379536	0.308463	-0.0196074	0.596773	0.663768	0.670049	0.896183
NR_040632	RIKEN cDNA 4930515L03 gene	4930515L03Rik	-0.0315136	0.463169	0.0266018	0.534223	0.0688138	0.113361	0.737828	0.824614	0.565273
NR_045440	RIKEN cDNA 4930515L19 gene	4930515L19Rik	0.0188495	0.703996	-0.0253618	0.608599	-0.0256108	0.605099	0.879197	0.861927	0.899215
ENSMUST00000181600	RIKEN cDNA 4930516B21 gene	4930516B21Rik	0.12219	0.0149399	-0.0610865	0.207873	0.0666845	0.170098	0.104128	0.566725	0.640855
ENSMUST00000138055	RIKEN cDNA 4930516K23 gene	4930516K23Rik	0.00388049	0.835795	-0.000831178	0.964486	-0.0155262	0.407892	0.940225	0.991046	0.813755
NR_040611	RIKEN cDNA 4930517E11 gene	4930517E11Rik	0.0356651	0.42735	-0.0152176	0.733246	0.0260874	0.559691	0.713654	0.912989	0.883278
XR_396103	RIKEN cDNA 4930517O19 gene	4930517O19Rik	0.0470788	0.454693	-0.221532	0.0010707	0.0250898	0.688708	0.730931	0.0239412	0.923405
ENSMUST00000172700	RIKEN cDNA 4930518C09 gene	4930518C09Rik	0.0905052	0.137831	-0.0290755	0.627796	-0.0114025	0.848988	0.40503	0.869888	0.965993
ENSMUST00000099141	RIKEN cDNA 4930518I15 gene	4930518I15Rik	0.068439	0.197664	0.0628786	0.234538	-0.0299314	0.568437	0.491378	0.598174	0.886215
NR_045364	RIKEN cDNA 4930518P08 gene	4930518P08Rik	0.0127179	0.733276	-0.0187831	0.614204	0.0117529	0.752181	0.893667	0.864397	0.941365
ENSMUST00000181381	RIKEN cDNA 4930519A11 gene	4930519A11Rik	0.0415229	0.265846	-0.0082098	0.823946	0.0197282	0.593554	0.569053	0.946596	0.894827
NR_045975	RIKEN cDNA 4930519D14 gene	4930519D14Rik	-0.00961502	0.785733	-0.0433865	0.223462	-0.0639235	0.0763918	0.916737	0.584671	0.502769
NR_033601	pyruvate dehydrogenase E1 alpha 1 pseudogene	4930519F09Rik	0.0464049	0.184058	-0.0054601	0.873911	0.0358029	0.301721	0.472687	0.962586	0.750163
XM_006528323	RIKEN cDNA 4930519F16 gene	4930519F16Rik	0.0428497	0.218391	-0.0238012	0.489805	-0.0186742	0.587426	0.517306	0.796772	0.893117
NR_040763	RIKEN cDNA 4930519F24 gene	4930519F24Rik	-0.00579062	0.833737	0.0252592	0.361359	0.0120672	0.661316	0.93919	0.713282	0.916381
NM_026263	RIKEN cDNA 4930519G04 gene	4930519G04Rik	0.0068514	0.876768	0.00465468	0.915875	0.00312468	0.943467	0.956409	0.976522	0.988592
NR_045974	RIKEN cDNA 4930519H02 gene	4930519H02Rik	0.000417122	0.991049	-0.0245034	0.510095	-0.0201664	0.58737	0.997112	0.809452	0.893117
ENSMUST00000143103	RIKEN cDNA 4930520K10 gene	4930520K10Rik	0.00439261	0.943614	0.0405109	0.514405	0.0538719	0.387038	0.979748	0.812505	0.801858
NR_040383	RIKEN cDNA 4930520O04 gene	4930520O04Rik	-0.00629394	0.896977	0.00385331	0.936649	-0.0525657	0.282254	0.96538	0.982915	0.736291
NR_036596	RIKEN cDNA 4930520P13 gene	4930520P13Rik	0.0116442	0.821512	-0.0847896	0.105969	-0.0264886	0.607438	0.933603	0.408224	0.899757
ENSMUST00000131896	RIKEN cDNA 4930521C21 gene	4930521C21Rik	0.0467987	0.128327	0.0105945	0.725816	0.0228685	0.450522	0.389173	0.910319	0.837019
NR_040602	RIKEN cDNA 4930521E06 gene	4930521E06Rik	-0.0858388	0.0744311	-0.0201464	0.66789	-0.0567374	0.231153	0.284522	0.885438	0.700778
NM_001199090	RIKEN cDNA 4930522H14 gene	4930522H14Rik	-0.0252888	0.573301	0.00961801	0.829633	-0.046107	0.30582	0.80861	0.948541	0.753048
ENSMUST00000031274	RIKEN cDNA 4930522N08 gene	4930522N08Rik	0.0130966	0.799242	-0.0200634	0.696258	0.0308386	0.549082	0.923494	0.897253	0.879907
NR_040665	RIKEN cDNA 4930522O17 gene	4930522O17Rik	0.14244	0.0944717	0.180285	0.0359771	-0.041996	0.614579	0.329626	0.22568	0.902692
NM_001162896	RIKEN cDNA 4930523C07 gene	4930523C07Rik	0.161867	0.000196322	0.00328699	0.932996	-0.046253	0.241426	0.00489634	0.98195	0.707972
NR_040451	RIKEN cDNA 4930523O13 gene	4930523O13Rik	0.0173549	0.59801	-0.0178725	0.586223	-0.00719846	0.826161	0.823805	0.849304	0.960225
NM_026262	RIKEN cDNA 4930524B15 gene	4930524B15Rik	0.0754472	0.0855418	-0.0668672	0.124898	-0.13299	0.00354577	0.310204	0.445811	0.160334
NR_045661	RIKEN cDNA 4930524C18 gene	4930524C18Rik	-0.0034011	0.90948	0.0282369	0.347012	-0.0231381	0.439993	0.96976	0.702589	0.830851
ENSMUST00000046721	RIKEN cDNA 4930524J08 gene	4930524J08Rik	0.0370645	0.572479	-0.0689138	0.295472	0.0552662	0.400144	0.808106	0.658635	0.809721
NM_001256259	RIKEN cDNA 4930524N10 gene	4930524N10Rik	-0.0214582	0.806653	-0.0304291	0.727986	-0.111555	0.207112	0.926905	0.911036	0.678718
NR_045316	RIKEN cDNA 4930524O05 gene	4930524O05Rik	0.134663	0.00702169	0.0367152	0.438942	0.0311772	0.510521	0.06301	0.765597	0.866535
AK019696	RIKEN cDNA 4930524O07 gene	4930524O07Rik	0.0558373	0.424225	0.0799933	0.253358	-0.0481047	0.489547	0.71187	0.616961	0.855887
ENSMUST00000161822	RIKEN cDNA 4930524O07 gene	4930524O07Rik	0.0127555	0.740581	-0.0796189	0.0441001	0.0220391	0.566903	0.89689	0.254011	0.88573
NR_040735	RIKEN cDNA 4930524O08 gene	4930524O08Rik	-0.0221228	0.430408	0.0057997	0.835141	0.0201817	0.470485	0.716006	0.951192	0.849521
NR_040738	RIKEN cDNA 4930525D18 gene	4930525D18Rik	-0.0136222	0.788466	0.0387075	0.446334	-0.0843925	0.102002	0.918354	0.770219	0.548411
NR_045194	RIKEN cDNA 4930525G20 gene	4930525G20Rik	-0.0300316	0.573976	-0.0321596	0.546253	0.0365794	0.49285	0.809109	0.830078	0.857809
NM_001243943	RIKEN cDNA 4930525M21 gene	4930525M21Rik	0.00535317	0.880924	0.00929768	0.794276	-0.0287123	0.422601	0.957974	0.937724	0.81953
ENSMUST00000144718	RIKEN cDNA 4930526F13 gene	4930526F13Rik	-0.0582218	0.518245	-0.0961432	0.287301	-0.0418052	0.641388	0.774964	0.651457	0.911799
NR_027950	RIKEN cDNA 4930526I15 gene	4930526I15Rik	0.0330696	0.543743	-0.0089266	0.869163	0.0625574	0.252749	0.790063	0.961391	0.716931
NR_045317	RIKEN cDNA 4930526L06 gene	4930526L06Rik	0.00757806	0.900249	-0.19751	0.00223436	-0.0601147	0.32219	0.966434	0.0393161	0.763821
ENSMUST00000130677	RIKEN cDNA 4930527A07 gene	4930527A07Rik	-0.0236644	0.510163	-0.042221	0.241971	0.058161	0.110054	0.769035	0.606427	0.560199
ENSMUST00000141593	RIKEN cDNA 4930527B05 gene	4930527B05Rik	-0.00026594	0.993443	0.0101102	0.75428	-0.0306018	0.346194	0.998079	0.921473	0.77901
ENSMUST00000135700	RIKEN cDNA 4930527E20 gene	4930527E20Rik	0.0659805	0.0722434	0.000981797	0.978096	0.0758808	0.0396461	0.279161	0.993861	0.406075
NR_045809	RIKEN cDNA 4930527F14 gene	4930527F14Rik	-0.111162	0.182818	-0.167943	0.0470393	-0.146371	0.0814313	0.471193	0.263571	0.511764
NR_045395	RIKEN cDNA 4930527G23 gene	4930527G23Rik	0.00888312	0.749033	0.0755211	0.0094055	0.0664681	0.0209034	0.900171	0.100272	0.326192
XR_399151	RIKEN cDNA 4930527J03 gene	4930527J03Rik	0.070016	0.465679	-0.0711593	0.457334	-0.22672	0.0221285	0.739641	0.776458	0.332274
NR_028384	RIKEN cDNA 4930528A17 gene	4930528A17Rik	0.0360236	0.504671	-0.0318725	0.553712	0.0245795	0.647551	0.765541	0.83396	0.912671
NR_045977	RIKEN cDNA 4930528D03 gene	4930528D03Rik	-0.0196502	0.501666	-0.0060198	0.836035	-0.0487398	0.100252	0.763463	0.951449	0.54591
XR_403873	RIKEN cDNA 4930528G23 gene	4930528G23Rik	-0.0106223	0.755002	0.0185119	0.586137	0.0464769	0.176444	0.902439	0.849218	0.649242
NR_040516	RIKEN cDNA 4930528P14 gene	4930528P14Rik	-0.0111823	0.819419	0.0369024	0.451743	0.0503504	0.306228	0.932747	0.772985	0.753433
NR_033593	zinc finger, BED domain containing 4 pseudogene	4930529C04Rik	-0.0424097	0.617143	-0.00930295	0.912306	0.017996	0.831335	0.834229	0.975243	0.961604
ENSMUST00000131509	RIKEN cDNA 4930529I22 gene	4930529I22Rik	-0.0085464	0.805682	-0.0082088	0.812735	0.0061432	0.859257	0.926393	0.944243	0.96908
NR_040457	RIKEN cDNA 4930529K09 gene	4930529K09Rik	-0.0512779	0.184159	-0.0651903	0.0930161	-0.0268133	0.48225	0.472764	0.379952	0.854103
NR_040537	RIKEN cDNA 4930529L06 gene	4930529L06Rik	0.00506023	0.92636	-0.0145044	0.790633	0.00141261	0.979361	0.975031	0.936052	0.996623
ENSMUST00000133433	RIKEN cDNA 4930529M08 gene	4930529M08Rik	0.0861013	0.0997656	-0.0245623	0.631697	-0.103499	0.0491975	0.339556	0.872251	0.434977
NR_040614	RIKEN cDNA 4930533B01 gene	4930533B01Rik	-0.0479779	0.448797	0.0250974	0.690316	-0.00251459	0.968121	0.727496	0.894975	0.994109
AK015957	RIKEN cDNA 4930533L02 gene	4930533L02Rik	-0.00283041	0.940839	0.00976383	0.797516	-0.0385492	0.3144	0.97936	0.939011	0.758546
NR_040478	RIKEN cDNA 4930533P14 gene	4930533P14Rik	-0.0525189	0.0724616	0.0115559	0.685342	0.0211729	0.459103	0.279728	0.892843	0.84317
ENSMUST00000148019	RIKEN cDNA 4930535C22 gene	4930535C22Rik	0.0311224	0.321418	0.025296	0.417987	0.024786	0.427347	0.623542	0.752449	0.821711
ENSMUST00000131383	RIKEN cDNA 4930538E20 gene	4930538E20Rik	-0.0287791	0.387078	0.0117585	0.721915	-0.0772255	0.0241845	0.682502	0.908771	0.341987
NM_029198	RIKEN cDNA 4930538K18 gene	4930538K18Rik	0.241323	0.0032121	0.0271985	0.722838	-0.176765	0.0260762	0.0367382	0.908947	0.352518
NR_040600	RIKEN cDNA 4930539C22 gene	4930539C22Rik	-0.0383134	0.321043	-0.0246236	0.520837	0.0840874	0.0333725	0.623368	0.816535	0.384378
NM_172450	RIKEN cDNA 4930539E08 gene	4930539E08Rik	-0.0158437	0.71053	-0.0123455	0.771775	0.0155175	0.715519	0.883057	0.929046	0.931094
NR_030689	RIKEN cDNA 4930539J05 gene	4930539J05Rik	0.185003	0.000690035	-0.040764	0.416391	-0.074326	0.142689	0.0121668	0.750785	0.607702
NR_040597	RIKEN cDNA 4930539M17 gene	4930539M17Rik	-0.0414797	0.428552	0.00204816	0.968596	0.0113362	0.827562	0.71448	0.991891	0.961071
NR_040598	RIKEN cDNA 4930539N22 gene	4930539N22Rik	-0.00127825	0.977568	0.0394477	0.386879	-0.00583535	0.897611	0.992672	0.730265	0.977669
NR_040746	RIKEN cDNA 4930540M03 gene	4930540M03Rik	0.14455	0.0143688	0.00799225	0.887262	-0.0136517	0.808709	0.101684	0.966815	0.956189
XR_378000	RIKEN cDNA 4930540M05 gene	4930540M05Rik	0.0821022	0.0886869	0.0298178	0.527879	-0.0397402	0.401221	0.316967	0.820517	0.810404
ENSMUST00000171096	RIKEN cDNA 4930542C12 gene	4930542C12Rik	-0.00261703	0.938104	0.0297059	0.3795	-0.0210001	0.533286	0.978786	0.724828	0.874172
ENSMUST00000062438	RIKEN cDNA 4930542C16 gene	4930542C16Rik	-0.0065678	0.897533	0.0200389	0.693925	-0.0185001	0.716325	0.965602	0.896401	0.93116
NR_040565	RIKEN cDNA 4930542C21 gene	4930542C21Rik	-0.011659	0.77198	-0.00993054	0.804519	-0.0136755	0.733326	0.909971	0.941178	0.936357
NR_040566	RIKEN cDNA 4930542D17 gene	4930542D17Rik	-0.431686	0.00267294	-0.249901	0.0689748	0.00638022	0.962065	0.0322171	0.327233	0.992598
NR_045978	RIKEN cDNA 4930543E12 gene	4930543E12Rik	-0.0196871	0.638213	-0.0195939	0.63894	-0.00545888	0.895849	0.845075	0.874772	0.976989
NM_001145537	RIKEN cDNA 4930544D05 gene	4930544D05Rik	-0.00822334	0.838644	0.00186401	0.96308	-0.071114	0.0839828	0.941441	0.990609	0.517211
NM_001161773	RIKEN cDNA 4930544G11 gene	4930544G11Rik	0.00960008	0.751748	-0.0493442	0.109334	-0.00698721	0.817385	0.901167	0.415219	0.958125
ENSMUST00000181184	RIKEN cDNA 4930544I03 gene	4930544I03Rik	-0.0219487	0.619766	0.0295222	0.504041	-0.0249378	0.572135	0.835809	0.80625	0.887508
ENSMUST00000097982	RIKEN cDNA 4930544L04 gene	4930544L04Rik	-0.00860529	0.831301	0.0249438	0.536839	-0.0509932	0.210661	0.938386	0.825522	0.681757
ENSMUST00000063230	RIKEN cDNA 4930544M13 gene	4930544M13Rik	0.0940146	0.0288637	0.0193304	0.641386	0.0436144	0.296372	0.158585	0.875627	0.746909
NR_045374	RIKEN cDNA 4930545E07 gene	4930545E07Rik	-0.123187	0.0178711	-0.0740731	0.143029	0.0186699	0.707983	0.116454	0.475549	0.928983
NR_045357	RIKEN cDNA 4930545H06 gene	4930545H06Rik	-0.0197103	0.660984	-0.0103623	0.817013	0.00427668	0.923895	0.856642	0.945342	0.98404
NR_040517	RIKEN cDNA 4930545L23 gene	4930545L23Rik	-0.160505	0.00567303	-0.134189	0.0185122	-0.124968	0.0274851	0.0542982	0.152073	0.358208
NR_038051	RIKEN cDNA 4930546C10 gene	4930546C10Rik	0.0730408	0.0844471	-0.0144252	0.727223	-0.0426692	0.305418	0.307517	0.910813	0.753048
ENSMUST00000131581	RIKEN cDNA 4930546G22 gene	4930546G22Rik	-0.00217332	0.960647	0.00269874	0.951019	-0.0614013	0.168055	0.986546	0.9876	0.638534
NR_040754	RIKEN cDNA 4930546K05 gene	4930546K05Rik	-0.0202866	0.735294	-0.0351144	0.558045	-0.0564394	0.348338	0.894854	0.835906	0.780895
NR_040514	RIKEN cDNA 4930547E08 gene	4930547E08Rik	-0.0324144	0.447575	0.0180873	0.67004	-0.0773037	0.0747819	0.726568	0.886021	0.499993
NR_040564	RIKEN cDNA 4930547E14 gene	4930547E14Rik	-0.0144364	0.698695	-0.0268286	0.471962	0.00731544	0.843974	0.876725	0.786855	0.964463
ENSMUST00000181590	RIKEN cDNA 4930547M16 gene	4930547M16Rik	0.101697	0.216325	0.0132277	0.870523	-0.0580913	0.475648	0.51434	0.961861	0.851519
NR_045811	RIKEN cDNA 4930548G14 gene	4930548G14Rik	-0.00461565	0.890962	0.0581179	0.0900769	0.0428299	0.20735	0.962365	0.373533	0.678874
ENSMUST00000031020	RIKEN cDNA 4930548H24 gene	4930548H24Rik	0.059874	0.232178	0.0491928	0.323447	0.0370708	0.455458	0.534334	0.681955	0.840413
NR_045462	RIKEN cDNA 4930548J01 gene	4930548J01Rik	0.0265735	0.529652	-0.0107824	0.797717	0.0339796	0.421215	0.781907	0.939108	0.818999
NR_040656	RIKEN cDNA 4930548K13 gene	4930548K13Rik	-0.0145718	0.72706	-0.0896085	0.0369405	0.0206065	0.62101	0.890434	0.228557	0.904142
ENSMUST00000046647	RIKEN cDNA 4930549C01 gene	4930549C01Rik	-0.000527218	0.991196	0.0580552	0.228037	-0.00436775	0.92698	0.997112	0.59054	0.984763
NR_045376	RIKEN cDNA 4930549G23 gene	4930549G23Rik	0.00440626	0.925098	0.0336567	0.473167	-0.0377433	0.421588	0.97477	0.787459	0.819153
NM_029247	RIKEN cDNA 4930550C14 gene	4930550C14Rik	0.100152	0.184156	-0.175058	0.0232022	-0.0240987	0.745737	0.472764	0.17421	0.939653
XR_395225	RIKEN cDNA 4930550C17 gene	4930550C17Rik	-0.00655271	0.844234	0.0342015	0.307388	-0.0869805	0.0124732	0.94376	0.668976	0.266669
ENSMUST00000129114	RIKEN cDNA 4930550G17 gene	4930550G17Rik	0.183391	0.0155566	-0.138008	0.0631904	-0.025631	0.723705	0.10714	0.312133	0.933961
ENSMUST00000118305	RIKEN cDNA 4930550L24 gene	4930550L24Rik	0.034921	0.367044	0.0339633	0.378967	0.0164183	0.669282	0.665365	0.724828	0.917407
ENSMUST00000156086	RIKEN cDNA 4930551L18 gene	4930551L18Rik	0.0532889	0.452647	-0.0394405	0.576644	-0.0137745	0.845104	0.729663	0.843417	0.964937
ENSMUST00000145585	RIKEN cDNA 4930551O13 gene	4930551O13Rik	-0.068118	0.273633	0.0681957	0.271882	-0.0620503	0.316722	0.577175	0.636374	0.759731
NR_040661	RIKEN cDNA 4930552N02 gene	4930552N02Rik	-0.0338797	0.224682	0.0168872	0.540787	-0.00746282	0.786484	0.52506	0.827412	0.949899
NR_045318	RIKEN cDNA 4930552P12 gene	4930552P12Rik	0.00584409	0.91941	0.012548	0.827631	-0.00977098	0.865345	0.973209	0.94812	0.970854
NR_040567	RIKEN cDNA 4930553E22 gene	4930553E22Rik	-0.0772166	0.232199	0.00994572	0.876146	-0.112928	0.0833162	0.534334	0.96333	0.516032
BC062172	RIKEN cDNA 4930553J12 gene	4930553J12Rik	0.018174	0.701806	-0.0414554	0.383352	-0.0205324	0.664613	0.878285	0.727486	0.916898
ENSMUST00000057837	RIKEN cDNA 4930553M12 gene	4930553M12Rik	0.0180951	0.606946	0.0847311	0.0200315	-0.0430839	0.223522	0.828375	0.159307	0.69442
NR_040739	RIKEN cDNA 4930554C24 gene	4930554C24Rik	0.0484366	0.279017	0.0317953	0.474081	-0.0157227	0.722604	0.583184	0.787999	0.933557
ENSMUST00000126260	RIKEN cDNA 4930554G24 gene	4930554G24Rik	0.210362	0.011379	0.0170198	0.829691	-0.0782422	0.325964	0.0871735	0.948572	0.767005
XR_391519	RIKEN cDNA 4930554H23 gene	4930554H23Rik	0.0100661	0.720726	0.0449131	0.115921	0.0397631	0.162369	0.887956	0.427696	0.631877
XR_401386	RIKEN cDNA 4930555A03 gene	4930555A03Rik	0.00666081	0.935598	-0.286705	0.00124591	0.0668953	0.418054	0.978123	0.026571	0.817343
NR_040633	RIKEN cDNA 4930555B11 gene	4930555B11Rik	0.0354396	0.363719	-0.0158817	0.681778	-0.0350387	0.367889	0.663078	0.891298	0.792148
XR_406434	RIKEN cDNA 4930555B12 gene	4930555B12Rik	0.0208009	0.530923	0.0242687	0.464057	0.0181867	0.582579	0.782398	0.781656	0.89119
ENSMUST00000033963	RIKEN cDNA 4930555F03 gene	4930555F03Rik	0.009657	0.817754	-0.0104504	0.802594	0.0839096	0.0508111	0.931936	0.940276	0.4396
NM_175393	RIKEN cDNA 4930555G01 gene	4930555G01Rik	-0.18416	0.038795	0.0207892	0.809424	0.00497019	0.954003	0.190362	0.943099	0.991174
XM_006517917	RIKEN cDNA 4930555G01 gene	4930555G01Rik	-0.302987	0.00947625	0.0362425	0.743935	0.0183885	0.868293	0.0773244	0.917638	0.971224
ENSMUST00000135883	RIKEN cDNA 4930555J06 gene	4930555J06Rik	0.0392883	0.347404	0.0840202	0.0487328	-0.00648379	0.875687	0.649211	0.268974	0.97283
ENSMUST00000122821	RIKEN cDNA 4930555O08 gene	4930555O08Rik	0.0499899	0.180278	0.0139595	0.704204	-0.0652555	0.0822213	0.46778	0.900771	0.513245
NR_040506	RIKEN cDNA 4930556C24 gene	4930556C24Rik	0.0538881	0.0793442	-0.0173969	0.562363	-0.0406489	0.180445	0.295679	0.837693	0.652769
NR_040655	RIKEN cDNA 4930556G01 gene	4930556G01Rik	-0.0779488	0.0127758	-0.0133259	0.655607	-0.0437919	0.148286	0.0941311	0.880957	0.616307
NR_045714	RIKEN cDNA 4930556J02 gene	4930556J02Rik	0.0626665	0.166445	0.00986099	0.824877	-0.013013	0.770341	0.448834	0.946975	0.945512
ENSMUST00000042344	RIKEN cDNA 4930556J24 gene	4930556J24Rik	0.0214965	0.763619	0.0583825	0.414805	-0.11057	0.127056	0.906271	0.750123	0.585824
ENSMUST00000134422	RIKEN cDNA 4930556L07 gene	4930556L07Rik	0.047158	0.314733	0.00329865	0.943382	-0.0465503	0.319691	0.617529	0.985008	0.761848
NR_045063	RIKEN cDNA 4930556M19 gene	4930556M19Rik	0.0609304	0.214512	0.0176955	0.715017	0.101014	0.0428879	0.512495	0.905945	0.415621
ENSMUST00000138617	RIKEN cDNA 4930556N08 gene	4930556N08Rik	0.0061501	0.935746	-0.0923539	0.229693	-0.0854539	0.265683	0.978196	0.59275	0.725791
NR_045358	RIKEN cDNA 4930556N09 gene	4930556N09Rik	0.043256	0.179388	0.0224698	0.480245	0.0227628	0.474581	0.46675	0.791421	0.851174
ENSMUST00000173677	RIKEN cDNA 4930556N13 gene	4930556N13Rik	0.0646549	0.243946	-0.00420916	0.938783	0.115132	0.0415458	0.547015	0.983838	0.412526
NM_029229	RIKEN cDNA 4930557A04 gene	4930557A04Rik	0.175569	0.000944355	0.0590525	0.231413	-0.0466755	0.342339	0.0153	0.59412	0.776803
XR_382123	RIKEN cDNA 4930557F10 gene	4930557F10Rik	0.0424015	0.21478	0.0161981	0.63147	0.00357606	0.915533	0.512861	0.87219	0.982033
NR_040703	RIKEN cDNA 4930557J02 gene	4930557J02Rik	0.111324	0.0187389	0.0481671	0.292197	-0.00725187	0.873012	0.12016	0.655547	0.972103
NR_015490	RIKEN cDNA 4930558C23 gene	4930558C23Rik	-0.000792254	0.987757	0.0417397	0.419817	-0.00235334	0.96355	0.995817	0.753381	0.993008
NR_045441	RIKEN cDNA 4930558G05 gene	4930558G05Rik	-0.0396043	0.300969	-0.0316993	0.405235	0.00183774	0.961322	0.604401	0.743759	0.992405
NR_037999	RIKEN cDNA 4930558J18 gene	4930558J18Rik	-0.0102423	0.797177	-0.042212	0.291923	-0.024129	0.544719	0.922468	0.65529	0.878462
NM_001204904	RIKEN cDNA 4930558K02 gene	4930558K02Rik	0.0145601	0.691641	0.00899547	0.805801	-0.0158795	0.664587	0.873362	0.941623	0.916898
ENSMUST00000153818	RIKEN cDNA 4930562A09 gene	4930562A09Rik	0.0484525	0.419561	-0.025	0.675219	0.061153	0.308424	0.708755	0.888113	0.75482
NM_030192	RIKEN cDNA 4930562C15 gene	4930562C15Rik	-0.144487	0.0354172	0.276696	0.000173711	-0.126509	0.0629224	0.180196	0.00634356	0.471803
ENSMUST00000123894	RIKEN cDNA 4930562D21 gene	4930562D21Rik	-0.0948506	0.00772596	0.00128714	0.969543	-0.0161409	0.632638	0.0673176	0.991988	0.907874
NR_038030	RIKEN cDNA 4930562F07 gene	4930562F07Rik	0.208816	0.00100587	-0.072524	0.219691	-0.00977	0.867272	0.0159908	0.580674	0.971037
NM_029252	RIKEN cDNA 4930563D23 gene	4930563D23Rik	-0.0335182	0.504127	-0.0349299	0.485342	-0.0314929	0.529026	0.765087	0.794297	0.873357
NR_045379	RIKEN cDNA 4930563E18 gene	4930563E18Rik	0.0727043	0.035388	0.00810823	0.808111	-0.0486068	0.151313	0.180187	0.942741	0.619916
NM_001163728	RIKEN cDNA 4930563E22 gene	4930563E22Rik	0.0352444	0.444342	-0.0135067	0.768038	0.0156393	0.732773	0.724735	0.927575	0.936357
NR_040704	RIKEN cDNA 4930563F08 gene	4930563F08Rik	0.106748	0.125404	-0.0606203	0.377483	0.0555677	0.418107	0.384685	0.724147	0.817343
XR_395879	RIKEN cDNA 4930563I02 gene	4930563I02Rik	-0.0144207	0.749159	0.00377319	0.933108	0.0429822	0.342128	0.900197	0.981968	0.776803
NR_046193	RIKEN cDNA 4930563M20 gene	4930563M20Rik	0.0887116	0.0827959	0.0431148	0.390139	0.00959783	0.847524	0.303785	0.733236	0.965405
NM_029230	RIKEN cDNA 4930564B18 gene	4930564B18Rik	0.0249988	0.368124	-0.00523417	0.849321	-0.00691817	0.801767	0.666513	0.954397	0.953425
NM_029257	RIKEN cDNA 4930564C03 gene	4930564C03Rik	0.052299	0.21633	-0.0100499	0.809752	-0.0402279	0.338223	0.51434	0.943112	0.774662
NM_029228	RIKEN cDNA 4930564D02 gene	4930564D02Rik	-0.0139975	0.754463	-0.0171063	0.701665	-0.0127943	0.774383	0.902139	0.899445	0.947069
NR_040752	RIKEN cDNA 4930565D16 gene	4930565D16Rik	0.0172143	0.654916	-0.0533315	0.170253	-0.0856845	0.0308635	0.85362	0.517791	0.372286
NR_040476	RIKEN cDNA 4930565N06 gene	4930565N06Rik	0.0720467	0.275693	0.00127134	0.984481	0.0463623	0.479703	0.579872	0.99507	0.85313
ENSMUST00000130898	RIKEN cDNA 4930566F21 gene	4930566F21Rik	0.0112197	0.714948	-0.0675633	0.0327776	-0.0801723	0.0123678	0.885389	0.214079	0.266069
AK016239	RIKEN cDNA 4930566N20 gene	4930566N20Rik	0.00482337	0.893549	0.0196275	0.585874	0.0171975	0.632928	0.963565	0.84919	0.907874
NR_015535	RIKEN cDNA 4930567H12 gene	4930567H12Rik	0.22587	0.00494307	-0.0885838	0.246047	-0.0803418	0.29194	0.0491641	0.610298	0.743775
NM_001033807	RIKEN cDNA 4930567H17 gene	4930567H17Rik	0.0147301	0.81797	-0.0582026	0.36457	0.0197974	0.756535	0.931988	0.715181	0.942524
NR_040576	RIKEN cDNA 4930567J20 gene	4930567J20Rik	-0.0452606	0.177404	-0.00356496	0.91406	0.00708004	0.830333	0.464512	0.975884	0.961245
NR_046010	RIKEN cDNA 4930567K20 gene	4930567K20Rik	0.00118334	0.969702	-0.0113704	0.714698	0.0342166	0.274989	0.990329	0.905784	0.732861
NM_029463	RIKEN cDNA 4930568D16 gene	4930568D16Rik	-0.0198839	0.400083	0.0720353	0.00386773	0.0276423	0.243108	0.693131	0.056687	0.70882
NR_040755	RIKEN cDNA 4930568E12 gene	4930568E12Rik	-0.0559933	0.337513	-0.0501061	0.388923	-0.103905	0.0790246	0.639222	0.732297	0.50864
NR_040480	RIKEN cDNA 4930568G15 gene	4930568G15Rik	0.00214006	0.967827	-0.0387116	0.466199	0.0110164	0.835152	0.989554	0.78295	0.962413
ENSMUST00000036821	RIKEN cDNA 4930569F06 gene	4930569F06Rik	0.00586421	0.837262	0.0274255	0.33857	0.00326752	0.908631	0.940923	0.695453	0.980263
ENSMUST00000130431	RIKEN cDNA 4930570D08 gene	4930570D08Rik	0.000395935	0.988825	-0.0113124	0.688598	-0.0241884	0.393441	0.996253	0.894224	0.805905
XR_384993	RIKEN cDNA 4930570E03 gene	4930570E03Rik	-0.0492262	0.189397	-0.0254136	0.49304	0.000691352	0.985071	0.480271	0.798794	0.997666
NR_040398	RIKEN cDNA 4930570G19 gene	4930570G19Rik	-0.0635151	0.238483	-0.118162	0.0317673	-0.0253774	0.633934	0.541323	0.209901	0.908555
ENSMUST00000159273	RIKEN cDNA 4930570N18 gene	4930570N18Rik	0.0385338	0.556415	-0.125876	0.0598471	-0.0600289	0.36	0.797495	0.30313	0.788572
ENSMUST00000166902	RIKEN cDNA 4930570N19 gene	4930570N19Rik	0.0275994	0.353156	-0.00427712	0.8846	-0.0116091	0.693902	0.654107	0.965942	0.92438
NM_001145759	RIKEN cDNA 4930571K23 gene	4930571K23Rik	-0.012268	0.744929	-0.0393685	0.29865	-0.0363385	0.336834	0.89849	0.662064	0.773608
ENSMUST00000142914	RIKEN cDNA 4930571N24 gene	4930571N24Rik	-0.0378181	0.472858	-0.0358734	0.494657	0.0331366	0.527955	0.743809	0.800139	0.873278
NR_045371	RIKEN cDNA 4930572K03 gene	4930572K03Rik	0.0242471	0.621072	-0.0112418	0.818016	-0.00967179	0.843059	0.836402	0.945365	0.964287
NR_073011	spermatogenesis associated glutamate (E)-rich protein pseudogene	4930572O03Rik	-0.139723	0.0982536	0.0914299	0.272694	0.0923379	0.268042	0.33672	0.636934	0.727599
NR_045718	RIKEN cDNA 4930572O13 gene	4930572O13Rik	-0.0204494	0.600725	-0.0308639	0.429571	-0.0132799	0.733001	0.824529	0.759349	0.936357
AK016287	RIKEN cDNA 4930573C08 gene	4930573C08Rik	-0.0232903	0.664834	-0.0297582	0.579228	-0.0815262	0.134156	0.858312	0.844949	0.597498
NR_040620	RIKEN cDNA 4930573O16 gene	4930573O16Rik	0.112565	0.081238	0.0279528	0.657644	-0.0395972	0.530734	0.30019	0.881677	0.873596
ENSMUST00000151367	RIKEN cDNA 4930577H14 gene	4930577H14Rik	0.0386893	0.477535	0.00474562	0.930146	-0.00798538	0.882745	0.746643	0.98116	0.9751
ENSMUST00000139771	RIKEN cDNA 4930577N17 gene	4930577N17Rik	0.0993657	0.144921	-0.0447933	0.504826	0.0116317	0.8621	0.416853	0.806682	0.969676
ENSMUST00000044188	RIKEN cDNA 4930578C19 gene	4930578C19Rik	-0.109279	0.16604	-0.436084	2.17184e-06	0.138129	0.0816875	0.448234	0.000221782	0.511947
NR_045391	RIKEN cDNA 4930578E11 gene	4930578E11Rik	0.00155438	0.954026	0.0359945	0.186289	0.0477995	0.0820722	0.983936	0.539935	0.51321
ENSMUST00000107984	RIKEN cDNA 4930578G10 gene	4930578G10Rik	0.233647	0.118024	0.262245	0.0799521	-0.351095	0.0211309	0.371226	0.352036	0.327333
XR_392662	RIKEN cDNA 4930578G10 gene	4930578G10Rik	0.157753	0.143174	0.445353	0.00015548	-0.360113	0.00157331	0.414258	0.00585855	0.109852
NM_026359	RIKEN cDNA 4930578I06 gene	4930578I06Rik	0.0650618	0.124617	0.0962648	0.0254616	-0.0116302	0.779617	0.383391	0.183163	0.948606
AK016303	RIKEN cDNA 4930578I07 gene	4930578I07Rik	0.070822	0.0703231	0.00868589	0.819783	-0.0349191	0.362423	0.274746	0.945618	0.789845
XR_398073	RIKEN cDNA 4930578L24 gene	4930578L24Rik	-0.0295435	0.600253	0.0398003	0.479792	-0.00541865	0.923086	0.824529	0.791151	0.983876
NR_045991	RIKEN cDNA 4930578M01 gene	4930578M01Rik	0.07442	0.184916	0.0908778	0.106712	-0.0249902	0.651697	0.473917	0.409275	0.913753
NR_040575	RIKEN cDNA 4930578N18 gene	4930578N18Rik	-0.00416066	0.856932	-0.0115598	0.616104	-0.0157338	0.495639	0.947687	0.865082	0.859892
AK016314	RIKEN cDNA 4930579D07 gene	4930579D07Rik	0.0372305	0.475169	0.00819833	0.874294	-0.0821607	0.119225	0.745445	0.962711	0.57468
XR_378127	RIKEN cDNA 4930579D09 gene	4930579D09Rik	-0.0483482	0.357444	-0.0252064	0.628989	-0.0707414	0.180037	0.657888	0.870921	0.652052
NM_001163385	RIKEN cDNA 4930579F01 gene	4930579F01Rik	0.00841272	0.854749	-0.0102924	0.822357	0.0203426	0.657566	0.946802	0.946261	0.915336
NR_038053	RIKEN cDNA 4930579G18 gene	4930579G18Rik	-0.0122394	0.82451	-0.110127	0.0515873	-0.0989915	0.0786289	0.934943	0.279368	0.508562
NM_029482	RIKEN cDNA 4930579G24 gene	4930579G24Rik	0.0816861	0.276634	0.0418816	0.573604	0.0761986	0.308429	0.580993	0.842239	0.75482
NR_029444	RIKEN cDNA 4930579K19 gene	4930579K19Rik	0.0858466	0.117476	-0.0276856	0.607058	-0.00733165	0.89148	0.370249	0.861072	0.976023
ENSMUST00000130943	RIKEN cDNA 4930579M01 gene	4930579M01Rik	0.024555	0.465094	0.0545691	0.108805	-0.0122829	0.713319	0.739249	0.413761	0.930402
ENSMUST00000164687	RIKEN cDNA 4930579O11 gene	4930579O11Rik	-0.0402914	0.482483	-0.0738153	0.200788	0.0239597	0.674721	0.750885	0.557833	0.918897
NR_029475	RIKEN cDNA 4930581F22 gene	4930581F22Rik	-0.104801	0.0319855	-0.0889703	0.065528	-0.0969043	0.0458161	0.168983	0.317512	0.424658
XM_006543393	RIKEN cDNA 4930583I09 gene	4930583I09Rik	0.0363055	0.336553	0.0224437	0.5498	0.0710527	0.0641084	0.63825	0.832333	0.474377
NR_027879	RIKEN cDNA 4930583K01 gene	4930583K01Rik	-0.142116	0.0251035	-0.0714189	0.246327	-0.0462059	0.450683	0.144934	0.610476	0.8371
NR_040612	RIKEN cDNA 4930583P06 gene	4930583P06Rik	0.0587579	0.444142	-0.0348488	0.648203	-0.0342288	0.654034	0.724735	0.877984	0.914457
BC049642	RIKEN cDNA 4930584F24 gene	4930584F24Rik	-0.0196151	0.541023	0.0311368	0.332623	0.0830758	0.012877	0.788394	0.689483	0.271118
XR_394960	RIKEN cDNA 4930586N03 gene	4930586N03Rik	0.0563103	0.276541	0.0480605	0.350707	0.0526675	0.307067	0.580865	0.705504	0.753545
ENSMUST00000128588	RIKEN cDNA 4930587A21 gene	4930587A21Rik	0.0756226	0.106197	-0.0166722	0.716171	0.0014438	0.974858	0.35133	0.906476	0.995747
AK005807	RIKEN cDNA 4930588J15 gene	4930588J15Rik	-0.00117752	0.971973	-0.0182145	0.586646	0.00803146	0.810213	0.990956	0.849437	0.956235
XR_384720	RIKEN cDNA 4930588K23 gene	4930588K23Rik	0.0220068	0.611677	0.050171	0.249554	-0.035309	0.415498	0.8306	0.61389	0.816543
XR_140605	RIKEN cDNA 4930589L23 gene	4930589L23Rik	-0.0408908	0.365619	-0.0355331	0.429928	-0.0380951	0.397742	0.663895	0.759429	0.808639
ENSMUST00000129097	RIKEN cDNA 4930589P08 gene	4930589P08Rik	0.028734	0.39832	0.00520028	0.877592	-0.0190117	0.574184	0.691394	0.963907	0.888777
NM_198668	RIKEN cDNA 4930590J08 gene	4930590J08Rik	0.0855652	0.0840705	0.105521	0.0346166	0.0525861	0.280731	0.306966	0.220234	0.735792
NR_040604	RIKEN cDNA 4930590L20 gene	4930590L20Rik	-0.00584092	0.868491	0.0374077	0.29151	-0.00134934	0.969404	0.953033	0.65507	0.994458
NM_026596	RIKEN cDNA 4930591A17 gene	4930591A17Rik	-0.0832454	0.0188784	0.0190728	0.57529	-0.0584232	0.0919984	0.120833	0.842881	0.531641
NR_045070	RIKEN cDNA 4930592A05 gene	4930592A05Rik	0.0131115	0.638428	0.0102493	0.712504	-0.000592668	0.982983	0.845201	0.904964	0.997517
NR_033307	RIKEN cDNA 4930592I03 gene	4930592I03Rik	-0.0665473	0.152629	-0.00256998	0.955177	-0.034916	0.44698	0.42935	0.988522	0.834793
NR_045167	RIKEN cDNA 4930593A02 gene	4930593A02Rik	0.0400744	0.265526	-0.00356666	0.920153	0.0182293	0.609067	0.568626	0.97773	0.900249
NR_040753	RIKEN cDNA 4930593C16 gene	4930593C16Rik	0.0120953	0.806272	-0.058609	0.238029	-0.043123	0.383124	0.926835	0.602081	0.799025
NR_024017	G1 to S phase transition pseudogene	4930594C11Rik	-0.0777677	0.514839	-0.0270016	0.82016	-0.0484536	0.683556	0.772542	0.945758	0.922165
ENSMUST00000100291	RIKEN cDNA 4930594M22 gene	4930594M22Rik	0.00703415	0.925975	0.0843541	0.26819	-0.0668159	0.378905	0.97497	0.633313	0.796959
XR_389697	RIKEN cDNA 4930594O21 gene	4930594O21Rik	-0.0375911	0.503202	-0.0548784	0.328933	-0.00609536	0.913063	0.764459	0.686496	0.981161
XR_394862	RIKEN cDNA 4930595D18 gene	4930595D18Rik	-0.099527	0.0118624	-0.122901	0.00231174	-0.012212	0.745933	0.0893612	0.040312	0.939653
NM_173435	RIKEN cDNA 4930595M18 gene	4930595M18Rik	0.0271529	0.475536	0.0148834	0.694238	-0.0456526	0.232197	0.745551	0.896401	0.701121
NM_001033766	RIKEN cDNA 4930596D02 gene	4930596D02Rik	-0.0372646	0.194974	-0.0187877	0.508591	-0.0188307	0.507628	0.488136	0.80904	0.865428
NR_108103	RIKEN cDNA 4930596I21 gene	4930596I21Rik	0.0502154	0.36791	0.00819094	0.882271	-0.100763	0.0749961	0.666203	0.965388	0.499993
XR_388597	RIKEN cDNA 4930597A21 gene	4930597A21Rik	-0.0340202	0.506173	-0.0202313	0.69123	-0.0629633	0.220898	0.766595	0.89542	0.692652
NR_045736	RIKEN cDNA 4930597G03 gene	4930597G03Rik	-0.0228624	0.605933	0.0248984	0.573386	-0.0417056	0.347574	0.827973	0.84221	0.779996
ENSMUST00000065878	RIKEN cDNA 4930597O21 gene	4930597O21Rik	0.0670493	0.193282	-0.0227875	0.654079	0.0249965	0.623145	0.485722	0.880597	0.905306
ENSMUST00000180742	RIKEN cDNA 4930598A11 gene	4930598A11Rik	0.0687529	0.0887002	0.0528745	0.185648	0.0650165	0.10582	0.316967	0.538844	0.555096
NR_040479	RIKEN cDNA 4930598F16 gene	4930598F16Rik	0.0443199	0.342836	0.0190663	0.680853	-0.0567337	0.225374	0.64427	0.891146	0.69575
NR_045813	RIKEN cDNA 4930599N23 gene	4930599N23Rik	-0.0048189	0.939214	-0.0911446	0.154174	0.0274684	0.663402	0.979179	0.493014	0.916809
XR_406348	RIKEN cDNA 4931400O07 gene	4931400O07Rik	0.011624	0.79323	-0.00150047	0.972926	-0.000158472	0.99714	0.92116	0.992878	0.99942
NR_040608	RIKEN cDNA 4931402G19 gene	4931402G19Rik	-0.0463163	0.404187	-0.000199707	0.997108	-0.0153237	0.78106	0.696344	0.999034	0.948984
NR_045306	RIKEN cDNA 4931403E22 gene	4931403E22Rik	-0.084626	0.128423	0.0622361	0.258695	-0.0334989	0.54058	0.389218	0.62256	0.87736
NR_038172	RIKEN cDNA 4931403G20 gene	4931403G20Rik	-0.00981912	0.868971	-0.0897941	0.136592	0.0516109	0.387151	0.953167	0.465615	0.801858
ENSMUST00000038250	RIKEN cDNA 4931403M11 gene	4931403M11Rik	-0.0492002	0.342395	-0.0313094	0.543125	-0.0124564	0.808412	0.643954	0.828617	0.956079
NM_028737	RIKEN cDNA 4931406B18 gene	4931406B18Rik	0.0640257	0.107814	-0.0177478	0.649315	0.0030812	0.936987	0.354146	0.878422	0.98687
NM_001199484	RIKEN cDNA 4931406C07 gene	4931406C07Rik	-0.0226608	0.451447	-0.0306393	0.309015	0.0901987	0.00447039	0.72883	0.6705	0.175347
ENSMUST00000147848	RIKEN cDNA 4931406G06 gene	4931406G06Rik	-0.0300596	0.497445	0.0198451	0.652751	-0.0269409	0.541812	0.760426	0.879939	0.877599
NR_033492	RIKEN cDNA 4931406H21 gene	4931406H21Rik	-0.0550626	0.486582	-0.0100034	0.898817	-0.128704	0.108321	0.753561	0.970973	0.558582
ENSMUST00000108074	RIKEN cDNA 4931406P16 gene	4931406P16Rik	0.0789125	0.0319304	-0.0581795	0.107539	0.00267646	0.939864	0.168819	0.411253	0.987622
NM_001033764	RIKEN cDNA 4931408C20 gene	4931408C20Rik	-0.0175949	0.592053	-0.00674622	0.836514	-0.0553002	0.0972109	0.819898	0.951463	0.542464
NR_040298	RIKEN cDNA 4931408D14 gene	4931408D14Rik	-0.0123633	0.841585	0.00512942	0.933727	0.00438542	0.943321	0.942715	0.982117	0.988572
NM_177676	RIKEN cDNA 4931409K22 gene	4931409K22Rik	0.0305034	0.317154	-0.0212384	0.483386	0.0102956	0.733345	0.619566	0.793074	0.936357
ENSMUST00000173637	RIKEN cDNA 4931413I07 gene	4931413I07Rik	0.00580251	0.925138	-0.0144887	0.814093	-0.0744057	0.231847	0.97477	0.944711	0.701066
ENSMUST00000142068	RIKEN cDNA 4931413K12 gene	4931413K12Rik	0.0233485	0.605784	0.0781284	0.0893743	-0.0825176	0.073461	0.82789	0.372069	0.497194
XM_006519619	RIKEN cDNA 4931414P19 gene	4931414P19Rik	0.0407746	0.590853	0.0822268	0.280126	0.0310528	0.681193	0.81905	0.644184	0.921445
ENSMUST00000068194	RIKEN cDNA 4931415C17 gene	4931415C17Rik	-0.0244161	0.653999	-0.0968437	0.0808471	0.0261723	0.630102	0.853149	0.353861	0.907048
NM_025737	RIKEN cDNA 4931417E11 gene	4931417E11Rik	-0.0182686	0.64345	0.0239792	0.542888	0.0168852	0.667905	0.847926	0.828617	0.917324
NR_040593	RIKEN cDNA 4931419H13 gene	4931419H13Rik	-0.0220956	0.63899	-0.0318777	0.498174	0.0523403	0.268717	0.845484	0.80268	0.728113
NR_040561	RIKEN cDNA 4931420L22 gene	4931420L22Rik	0.0257393	0.486822	-0.00422935	0.908489	0.0119196	0.746137	0.753784	0.974499	0.939681
XR_374842	RIKEN cDNA 4931422A03 gene	4931422A03Rik	-0.0150281	0.64522	0.0676726	0.0433129	0.0577606	0.0821713	0.848884	0.251393	0.513245
NM_027635	RIKEN cDNA 4931423N10 gene	4931423N10Rik	-0.045037	0.238649	0.00967188	0.797829	0.000903883	0.980892	0.54155	0.939133	0.997016
NM_001166394	RIKEN cDNA 4931428F04 gene	4931428F04Rik	-0.137561	0.0174941	-0.253616	5.17355e-05	0.0964734	0.0882258	0.114832	0.00259505	0.524161
ENSMUST00000135245	RIKEN cDNA 4931428L18 gene	4931428L18Rik	0.00642506	0.890705	-0.116351	0.0167272	-0.0287518	0.538622	0.962242	0.143044	0.877047
NM_001081121	RIKEN cDNA 4931429I11 gene	4931429I11Rik	0.104378	0.0793742	0.0325198	0.576069	-0.0221692	0.702734	0.295679	0.843115	0.927724
NM_183104	RIKEN cDNA 4931429L15 gene	4931429L15Rik	0.0106706	0.746484	0.0204277	0.535769	-0.0558653	0.0960584	0.898986	0.825221	0.540458
NR_038004	RIKEN cDNA 4931429P17 gene	4931429P17Rik	0.0169188	0.602486	0.0241249	0.457443	0.0325329	0.31789	0.82563	0.776566	0.760927
NR_046053	RIKEN cDNA 4931430N09 gene	4931430N09Rik	-0.00688341	0.905414	-0.0137383	0.812116	0.0829047	0.157277	0.968255	0.944096	0.627536
NR_045183	RIKEN cDNA 4931431B13 gene	4931431B13Rik	-0.020753	0.635337	0.0242902	0.578111	0.0222242	0.610732	0.843931	0.844183	0.901171
NR_045807	RIKEN cDNA 4931431C16 gene	4931431C16Rik	-0.0450907	0.466762	-0.0265128	0.667132	-0.0619518	0.317761	0.740458	0.884981	0.760793
NM_027634	RIKEN cDNA 4931431F19 gene	4931431F19Rik	0.0121677	0.76594	0.03767	0.358122	-0.025551	0.531733	0.90756	0.711118	0.873763
NM_176829	RIKEN cDNA 4931440F15 gene	4931440F15Rik	0.10306	0.340636	0.0777997	0.469548	-0.0897783	0.404547	0.642551	0.785084	0.812039
NR_045503	RIKEN cDNA 4931440J10 gene	4931440J10Rik	0.0146935	0.787745	-0.0275126	0.613723	-0.0258516	0.635218	0.917976	0.864264	0.909039
NM_001145300	RIKEN cDNA 4931440L10 gene	4931440L10Rik	0.0431617	0.246283	0.0203892	0.580082	-0.0532018	0.153972	0.549096	0.845336	0.624856
NR_027955	RIKEN cDNA 4931440P22 gene	4931440P22Rik	-0.026636	0.722102	0.0681739	0.363869	-0.149409	0.0514975	0.888731	0.714787	0.441105
NM_172534	RIKEN cDNA 4932411E22 gene	4932411E22Rik	0.126808	0.0937436	0.365027	1.74526e-05	-0.0699598	0.347158	0.328108	0.00112812	0.779706
NM_177705	RIKEN cDNA 4932411N23 gene	4932411N23Rik	0.0345263	0.436248	-0.00513948	0.907106	-0.0478885	0.280913	0.719619	0.974007	0.735792
ENSMUST00000130331	RIKEN cDNA 4932412D23 gene	4932412D23Rik	-0.0313929	0.468382	-0.0756074	0.0854123	-0.0587934	0.17741	0.741305	0.363321	0.649865
ENSMUST00000147181	RIKEN cDNA 4932412D23 gene	4932412D23Rik	-0.0113098	0.782098	-0.0147789	0.717193	0.0223721	0.583935	0.91485	0.906859	0.891485
NR_040521	RIKEN cDNA 4932412D23 gene	4932412D23Rik	-0.0452696	0.0714355	0.0496272	0.0486062	-0.0262318	0.287506	0.2772	0.268587	0.740236
NR_040764	RIKEN cDNA 4932413F04 gene	4932413F04Rik	0.00738192	0.845615	-0.0540007	0.159118	-0.0483787	0.205881	0.944094	0.500076	0.677695
NR_028259	RIKEN cDNA 4932414J04 gene	4932414J04Rik	-0.0224388	0.447685	0.00571026	0.845802	0.0193433	0.511238	0.726671	0.953255	0.866842
NM_183113	RIKEN cDNA 4932414N04 gene	4932414N04Rik	-0.0093749	0.811915	-0.0105155	0.789033	-0.0222035	0.57278	0.929549	0.935524	0.887789
ENSMUST00000077153	RIKEN cDNA 4932415M13 gene	4932415M13Rik	0.130402	0.0436931	0.06131	0.330686	0.101769	0.110507	0.204894	0.687603	0.560852
NR_029452	RIKEN cDNA 4932416H05 gene	4932416H05Rik	0.142359	0.0591268	0.21031	0.00658469	-0.00507164	0.944848	0.24758	0.0799947	0.988882
NM_001002775	RIKEN cDNA 4932416K20 gene	4932416K20Rik	-0.00421422	0.914354	0.0315574	0.421554	-0.0432516	0.272591	0.971563	0.754233	0.731361
NM_177841	RIKEN cDNA 4932418E24 gene	4932418E24Rik	0.254048	0.000923277	-0.0363184	0.607169	-0.132134	0.0674089	0.0150362	0.861072	0.480907
AK016534	RIKEN cDNA 4932422M17 gene	4932422M17Rik	0.0919808	0.23278	-0.0447908	0.557116	0.0184202	0.808813	0.53491	0.835393	0.956189
NM_001085511	RIKEN cDNA 4932429P05 gene	4932429P05Rik	0.0350666	0.374139	-0.04321	0.273646	-0.01892	0.629311	0.671882	0.638161	0.906389
ENSMUST00000180431	RIKEN cDNA 4932430I15 gene	4932430I15Rik	0.0666235	0.161137	0.0630539	0.183042	-0.0357831	0.445958	0.441498	0.534049	0.834126
XR_403979	RIKEN cDNA 4932431P20 gene	4932431P20Rik	0.055084	0.0968055	0.0240214	0.460633	0.0459184	0.162705	0.333904	0.77907	0.631877
NR_027643	RIKEN cDNA 4932435O22 gene	4932435O22Rik	0.00408744	0.881278	-0.0973247	0.000999255	-0.00396574	0.884492	0.958143	0.0229164	0.975274
NM_172679	RIKEN cDNA 4932438A13 gene	4932438A13Rik	0.0420953	0.115358	-0.0215962	0.411874	-0.0471582	0.0783285	0.366598	0.747987	0.508127
NM_001163695	RIKEN cDNA 4932438H23 gene	4932438H23Rik	-0.136024	0.019058	-0.038859	0.486059	0.00586004	0.916051	0.121536	0.794517	0.982243
NR_015588	RIKEN cDNA 4932441J04 gene	4932441J04Rik	0.0927331	0.0217106	0.085251	0.0333956	0.062437	0.113794	0.132707	0.215821	0.56561
AK016565	RIKEN cDNA 4932442E05 gene	4932442E05Rik	0.0337886	0.534459	0.0501909	0.356505	0.0425249	0.433883	0.783873	0.710155	0.825529
XM_006544593	RIKEN cDNA 4932442L08 gene	4932442L08Rik	-0.0572496	0.100685	-0.0240447	0.482435	0.00209133	0.951114	0.341636	0.792586	0.990337
NM_001101519	RIKEN cDNA 4932443I19 gene	4932443I19Rik	-0.185371	0.063935	0.0616787	0.527489	-0.0572763	0.557219	0.258828	0.820467	0.882731
ENSMUST00000177130	RIKEN cDNA 4932443L11 gene	4932443L11Rik	-0.113158	0.0702856	-0.11171	0.0730766	-0.0149042	0.806698	0.274745	0.337053	0.955532
ENSMUST00000138447	RIKEN cDNA 4932702P03 gene	4932702P03Rik	0.032901	0.448299	0.0571926	0.190006	-0.00884736	0.837403	0.727102	0.544389	0.962903
NR_003635	capping protein (actin filament) muscle Z-line, alpha 1 pseudogene	4933400A11Rik	-0.0253519	0.540644	-0.00228769	0.955739	-0.0207067	0.616043	0.788177	0.988637	0.903227
NR_045432	RIKEN cDNA 4933400B14 gene	4933400B14Rik	0.131659	0.0633108	0.0405239	0.557759	-0.00187307	0.978331	0.25725	0.835825	0.996368
NR_040770	RIKEN cDNA 4933400C23 gene	4933400C23Rik	-0.0500331	0.244901	0.0784451	0.0714386	-0.0135519	0.749991	0.547739	0.332918	0.940564
NR_015540	RIKEN cDNA 4933400F21 gene	4933400F21Rik	0.0640058	0.0948664	0.0152308	0.68462	-0.0362102	0.336879	0.330525	0.892532	0.773634
NR_045730	RIKEN cDNA 4933400L20 gene	4933400L20Rik	-0.0360869	0.226168	-0.0236333	0.424034	-0.0445513	0.136276	0.527047	0.755997	0.599195
NR_033580	GLE1 RNA export mediator pseudogene	4933401B06Rik	-0.0855763	0.064934	0.0210562	0.641199	0.0465592	0.305709	0.261521	0.87551	0.753048
NR_045431	RIKEN cDNA 4933401D09 gene	4933401D09Rik	-0.0140911	0.728846	-0.0201678	0.619204	-0.0251908	0.535166	0.891159	0.865951	0.87508
NR_040540	RIKEN cDNA 4933401H06 gene	4933401H06Rik	0.0679564	0.203758	0.0537979	0.311036	0.0220389	0.676255	0.499476	0.672244	0.919344
NR_045504	RIKEN cDNA 4933402C06 gene	4933402C06Rik	0.0344604	0.38747	0.000117385	0.997632	0.000450385	0.990916	0.68292	0.999226	0.998363
NM_001256158	RIKEN cDNA 4933402D24 gene	4933402D24Rik	0.0488405	0.335218	-0.0591746	0.243256	-0.0617466	0.223773	0.636952	0.607222	0.694668
NM_001199996	RIKEN cDNA 4933402E13 gene	4933402E13Rik	-0.0592914	0.0630538	0.0671591	0.0360519	-0.0301409	0.334548	0.256819	0.225785	0.772088
NM_177901	RIKEN cDNA 4933402J07 gene	4933402J07Rik	-0.00989102	0.742636	-0.0450924	0.139313	-0.0200304	0.506003	0.897796	0.469874	0.865002
NR_040682	RIKEN cDNA 4933402J10 gene	4933402J10Rik	0.00452739	0.893972	0.00486293	0.885876	-0.0322771	0.343843	0.963763	0.966259	0.777554
NR_046059	RIKEN cDNA 4933402J15 gene	4933402J15Rik	0.00401029	0.922289	-0.00129733	0.974759	0.0316767	0.441732	0.974052	0.99336	0.832039
ENSMUST00000070980	RIKEN cDNA 4933402N03 gene	4933402N03Rik	0.00741341	0.828013	0.00851429	0.802489	0.00570929	0.866767	0.936883	0.940262	0.970882
NM_001177510	RIKEN cDNA 4933402N22 gene	4933402N22Rik	-0.202474	0.00981942	-0.0699169	0.350874	0.0361031	0.628423	0.0792989	0.705665	0.90613
NM_175368	RIKEN cDNA 4933402P03 gene	4933402P03Rik	0.0425139	0.139395	-0.0319243	0.262582	-0.0312333	0.272868	0.407767	0.62753	0.731567
NM_001177389	RIKEN cDNA 4933403O08 gene	4933403O08Rik	0.161853	0.0483243	-0.297877	0.000594932	0.137532	0.0901033	0.218756	0.0158297	0.529176
NR_045920	RIKEN cDNA 4933404G15 gene	4933404G15Rik	-0.0471389	0.219941	0.0511093	0.183239	0.0210233	0.580067	0.518842	0.534295	0.89078
NR_046038	RIKEN cDNA 4933404K08 gene	4933404K08Rik	-0.000846042	0.979892	-0.0559172	0.101454	-0.0486392	0.152349	0.993423	0.397814	0.622378
NR_015555	RIKEN cDNA 4933404O12 gene	4933404O12Rik	0.216324	0.00580382	0.0751902	0.312863	-0.0367548	0.619818	0.0551697	0.673658	0.903896
ENSMUST00000180557	RIKEN cDNA 4933405D12 gene	4933405D12Rik	0.0748877	0.271103	0.0205476	0.760211	-0.0832724	0.220826	0.574533	0.924033	0.692606
NR_045506	RIKEN cDNA 4933405E24 gene	4933405E24Rik	0.0334066	0.213057	0.00645628	0.807311	-0.00519372	0.844429	0.511043	0.942298	0.964649
ENSMUST00000013302	RIKEN cDNA 4933405L10 gene	4933405L10Rik	0.00906682	0.777138	0.0579795	0.0759684	-0.0304735	0.343056	0.912516	0.343502	0.776967
NM_172901	RIKEN cDNA 4933405O20 gene	4933405O20Rik	0.0663894	0.236369	0.149768	0.00997313	-0.0380052	0.493833	0.539326	0.103873	0.858565
ENSMUST00000180391	RIKEN cDNA 4933406C10 gene	4933406C10Rik	0.295038	7.72368e-05	0.333945	1.26274e-05	0.0581202	0.382734	0.0023974	0.000873881	0.798637
NR_040502	RIKEN cDNA 4933406D12 gene	4933406D12Rik	-0.0627849	0.106001	-0.0277354	0.467315	-0.0510934	0.184493	0.35106	0.783986	0.656744
NR_015568	RIKEN cDNA 4933406F09 gene	4933406F09Rik	-0.0495758	0.229075	0.0533701	0.194997	-0.0104309	0.797745	0.530626	0.550975	0.95281
NR_046037	RIKEN cDNA 4933406G16 gene	4933406G16Rik	0.0634191	0.162513	0.0664458	0.14292	-0.0951662	0.0388451	0.443113	0.475438	0.402213
NR_029438	RIKEN cDNA 4933406I18 gene	4933406I18Rik	-0.0159163	0.673272	-0.0679414	0.077344	-0.0260994	0.489118	0.862597	0.346811	0.855831
NM_028914	RIKEN cDNA 4933406J08 gene	4933406J08Rik	0.0103581	0.75174	-0.0237855	0.467805	0.0061635	0.85024	0.901167	0.784374	0.966547
NR_046004	RIKEN cDNA 4933406J10 gene	4933406J10Rik	0.0577502	0.155371	0.0805206	0.0500209	-0.0881224	0.0328769	0.433353	0.273293	0.38256
NR_015512	RIKEN cDNA 4933406K04 gene	4933406K04Rik	-0.0263988	0.22433	0.00140877	0.94761	-0.0165702	0.441541	0.524793	0.986592	0.831903
NM_173771	RIKEN cDNA 4933406M09 gene	4933406M09Rik	0.0315529	0.200426	-0.0122395	0.614988	0.0170505	0.484258	0.495297	0.864878	0.854279
ENSMUST00000092680	RIKEN cDNA 4933406P04 gene	4933406P04Rik	0.0317313	0.744955	-0.192548	0.0539053	0.118538	0.227637	0.89849	0.285896	0.698289
NR_045819	RIKEN cDNA 4933407E24 gene	4933407E24Rik	-0.0433723	0.527404	-0.0970502	0.161	-0.0294922	0.666103	0.780348	0.503527	0.91694
NR_045841	RIKEN cDNA 4933407G14 gene	4933407G14Rik	0.0193659	0.657868	0.0606726	0.169429	0.0465466	0.289138	0.855041	0.516642	0.741896
NR_040731	RIKEN cDNA 4933407I05 gene	4933407I05Rik	0.0410441	0.35697	-0.0629288	0.160194	0.0322182	0.467455	0.657714	0.501857	0.847659
ENSMUST00000151215	RIKEN cDNA 4933407I08 gene	4933407I08Rik	0.0604113	0.0667705	0.0169552	0.597801	-0.0462418	0.155391	0.266555	0.855561	0.626081
AK132182	RIKEN cDNA 4933407I18 gene	4933407I18Rik	0.207907	0.0304204	0.200208	0.0362236	0.0179104	0.846637	0.163582	0.225975	0.964937
NR_029443	RIKEN cDNA 4933407K13 gene	4933407K13Rik	0.00830415	0.905167	-0.116473	0.100404	-0.207742	0.00482402	0.968255	0.395644	0.182869
NR_037692	RIKEN cDNA 4933407L21 gene	4933407L21Rik	0.072516	0.265848	-0.0059528	0.926385	-0.0440208	0.495868	0.569053	0.979863	0.859892
NM_177773	RIKEN cDNA 4933408B17 gene	4933408B17Rik	0.241434	0.00236494	0.0731591	0.326118	-0.0610659	0.411436	0.0293898	0.684026	0.81466
NR_045810	RIKEN cDNA 4933408J17 gene	4933408J17Rik	0.013935	0.741916	-0.0044181	0.916572	-0.0522381	0.220481	0.897444	0.976723	0.692317
NR_045831	RIKEN cDNA 4933408N05 gene	4933408N05Rik	-0.0587471	0.140902	0.0275624	0.483238	-0.0430216	0.276225	0.410682	0.79296	0.733539
AK016750	RIKEN cDNA 4933409D19 gene	4933409D19Rik	0.046935	0.246554	-0.00411479	0.918091	0.0252122	0.529764	0.549358	0.977188	0.873357
NM_177651	RIKEN cDNA 4933409G03 gene	4933409G03Rik	-0.0851933	0.0202765	0.0282229	0.424712	0.0752959	0.0381315	0.127108	0.756419	0.400762
NR_045342	RIKEN cDNA 4933411E08 gene	4933411E08Rik	0.132782	0.0270221	-0.022735	0.694351	-0.060811	0.2965	0.151954	0.896401	0.746909
NR_045158	Sumo1 pseudogene	4933411G06Rik	0.0204415	0.412062	0.0226001	0.36376	-0.0458659	0.0702186	0.703177	0.71478	0.487051
NM_177880	RIKEN cDNA 4933411G11Rik gene	4933411G11Rik	-0.0410877	0.391716	0.0502997	0.294428	-0.0146523	0.75835	0.685723	0.657477	0.942656
NM_025752	RIKEN cDNA 4933411K16 gene	4933411K16Rik	0.377927	0.000390422	-0.0619091	0.523639	-0.0746851	0.442289	0.00817205	0.818135	0.832272
XM_006509478	RIKEN cDNA 4933411K20 gene	4933411K20Rik	0.0731834	0.0735607	-0.0250195	0.531316	-0.0293255	0.463581	0.282475	0.822844	0.845793
ENSMUST00000140815	RIKEN cDNA 4933411O13 gene	4933411O13Rik	-0.035077	0.15687	-0.0123186	0.613681	-0.0528306	0.0357056	0.435937	0.864264	0.391315
NR_038025	RIKEN cDNA 4933412E12 gene	4933412E12Rik	0.0229648	0.676762	-0.0747288	0.178936	-0.0595858	0.281595	0.864356	0.528265	0.736138
NM_027668	RIKEN cDNA 4933412E24 gene	4933412E24Rik	-0.0805646	0.0666018	-0.00301995	0.943679	-0.063551	0.143263	0.266085	0.985094	0.608791
NR_045507	RIKEN cDNA 4933412O06 gene	4933412O06Rik	-0.0300567	0.527052	-0.0493467	0.300175	-0.0283707	0.549337	0.780015	0.663494	0.880034
ENSMUST00000162380	RIKEN cDNA 4933413C19 gene	4933413C19Rik	0.269027	0.00184962	0.201452	0.0160973	-0.0998747	0.218212	0.0247167	0.140059	0.689332
NM_027697	RIKEN cDNA 4933413G19 gene	4933413G19Rik	0.0286668	0.470784	0.054658	0.172177	-0.028447	0.473037	0.742744	0.519619	0.850783
ENSMUST00000022427	RIKEN cDNA 4933413J09 gene	4933413J09Rik	0.0182071	0.468053	-0.00551445	0.825006	0.0318736	0.206322	0.741009	0.946981	0.678151
NR_045508	RIKEN cDNA 4933413L06 gene	4933413L06Rik	-0.0562016	0.0358757	-0.0545089	0.0409749	0.0127451	0.622857	0.181738	0.243427	0.904985
ENSMUST00000109123	RIKEN cDNA 4933414I15 gene	4933414I15Rik	-0.0435511	0.235231	-0.00146006	0.967849	-0.0186501	0.607341	0.538363	0.99183	0.899757
ENSMUST00000056256	RIKEN cDNA 4933415A04 gene	4933415A04Rik	0.0981261	0.151599	-0.12095	0.0786459	0.097595	0.152734	0.427817	0.349726	0.622714
ENSMUST00000156994	RIKEN cDNA 4933415D12 gene	4933415D12Rik	-0.0293923	0.472514	-0.00750967	0.853492	-0.000647666	0.98729	0.743627	0.955376	0.997666
NM_025746	RIKEN cDNA 4933415F23 gene	4933415F23Rik	0.0227993	0.630326	0.0635134	0.183766	-0.139056	0.00536455	0.841641	0.535215	0.192204
NM_001161855	RIKEN cDNA 4933416C03 gene	4933416C03Rik	-0.0242908	0.508116	0.0296264	0.419115	-0.0046996	0.89755	0.767908	0.752895	0.977669
NR_040498	RIKEN cDNA 4933416E03 gene	4933416E03Rik	0.006309	0.85252	-0.0211954	0.532264	-0.0229274	0.499506	0.946306	0.823007	0.862071
ENSMUST00000130841	RIKEN cDNA 4933416E14 gene	4933416E14Rik	0.0300293	0.375367	0.0173314	0.606636	-0.0289936	0.390671	0.672751	0.861072	0.804059
NM_027700	RIKEN cDNA 4933416I08 gene	4933416I08Rik	-0.0916979	0.371244	-0.0255601	0.801648	-0.105122	0.304985	0.669649	0.940042	0.75256
NR_045846	RIKEN cDNA 4933416M06 gene	4933416M06Rik	0.0608399	0.242892	0.0173205	0.736606	0.0332635	0.519225	0.545872	0.91474	0.870437
NR_045840	RIKEN cDNA 4933416M07 gene	4933416M07Rik	-0.0325721	0.536395	0.0646653	0.222178	0.0208883	0.690512	0.785205	0.583405	0.923836
XR_105558	RIKEN cDNA 4933416O17 gene	4933416O17Rik	-0.00309972	0.925201	0.0112076	0.733805	-0.0328794	0.32149	0.97477	0.913287	0.763323
NM_025750	RIKEN cDNA 4933417A18 gene	4933417A18Rik	0.0202134	0.581173	-0.0100898	0.782133	0.0231122	0.527402	0.813238	0.932717	0.873278
NR_045849	RIKEN cDNA 4933417D19 gene	4933417D19Rik	-0.0400016	0.306414	0.059889	0.128235	-0.047453	0.225255	0.610104	0.450895	0.69575
NR_040454	RIKEN cDNA 4933417E11 gene	4933417E11Rik	-0.128097	0.00157505	0.018989	0.613685	-0.036721	0.331368	0.0221128	0.864264	0.77008
NR_033592	SEC13 homolog pseudogene	4933417G07Rik	0.0125445	0.857442	-0.0288823	0.678706	0.0713097	0.309459	0.948011	0.89027	0.755748
NR_045842	RIKEN cDNA 4933417O13 gene	4933417O13Rik	0.038367	0.424696	0.00847747	0.85902	0.0162805	0.733176	0.712142	0.957357	0.936357
ENSMUST00000135313	RIKEN cDNA 4933421A08 gene	4933421A08Rik	-0.111951	0.009968	0.0161656	0.695594	-0.0622044	0.137977	0.0800865	0.896848	0.601191
NM_027702	RIKEN cDNA 4933421I07 gene	4933421I07Rik	-0.0495316	0.415064	0.0160384	0.790452	-0.0170286	0.77786	0.70531	0.935897	0.9481
NR_036602	RIKEN cDNA 4933421O10 gene	4933421O10Rik	-0.0153082	0.79704	-0.0245649	0.679282	0.0787521	0.189978	0.922468	0.890428	0.662653
NR_040715	RIKEN cDNA 4933422A05 gene	4933422A05Rik	0.0320908	0.693132	-0.10747	0.190195	-0.0405464	0.617406	0.873745	0.54453	0.903522
NM_001033775	RIKEN cDNA 4933422H20 gene	4933422H20Rik	0.0348223	0.39941	0.0149709	0.715305	0.0294189	0.474742	0.692523	0.906089	0.851174
ENSMUST00000126219	RIKEN cDNA 4933423P22 gene	4933423P22Rik	-0.0656227	0.250067	-0.00315592	0.955349	0.000762083	0.989212	0.55273	0.988586	0.997902
NR_045372	RIKEN cDNA 4933424G05 gene	4933424G05Rik	0.0683952	0.274453	0.0792418	0.205627	0.0276328	0.655684	0.578428	0.564237	0.915123
NR_040290	RIKEN cDNA 4933424G06 gene	4933424G06Rik	-0.00430689	0.921039	-0.0451254	0.30146	0.0289996	0.504736	0.973695	0.664558	0.864773
ENSMUST00000142486	RIKEN cDNA 4933424L21 gene	4933424L21Rik	-0.0382141	0.393914	0.0284209	0.524012	0.0247309	0.579004	0.687326	0.818363	0.890125
XR_376520	RIKEN cDNA 4933424M12 gene	4933424M12Rik	-0.0237342	0.656683	-0.0821243	0.128878	-0.0171063	0.747897	0.85427	0.451635	0.940246
NM_025751	RIKEN cDNA 4933425L06 gene	4933425L06Rik	-0.0149503	0.637632	-0.0106413	0.736581	0.0419557	0.18989	0.844912	0.91474	0.662653
ENSMUST00000143009	RIKEN cDNA 4933426K07 gene	4933426K07Rik	0.0690875	0.119642	0.00825356	0.849574	-0.0342904	0.432644	0.373956	0.954397	0.824549
NM_001242419	RIKEN cDNA 4933426M11 gene	4933426M11Rik	-0.112643	0.00537416	0.00297117	0.937882	-0.0311498	0.416114	0.0521771	0.983496	0.816784
NM_175017	RIKEN cDNA 4933427D06 gene	4933427D06Rik	0.0250011	0.571881	-0.0700459	0.117938	-0.118094	0.0105446	0.807807	0.431925	0.245597
XM_006534370	RIKEN cDNA 4933427D14 gene	4933427D14Rik	0.0168305	0.771703	0.016902	0.770189	0.075973	0.19431	0.909897	0.928439	0.665755
NR_033197	RIKEN cDNA 4933427E11 gene	4933427E11Rik	0.0168764	0.723939	-0.058861	0.221393	-0.050511	0.29265	0.889312	0.582565	0.744567
NR_045853	RIKEN cDNA 4933427E13 gene	4933427E13Rik	-0.0484489	0.115491	-0.0164409	0.586396	-0.00234786	0.93794	0.366647	0.849358	0.98699
NM_028955	RIKEN cDNA 4933427G17 gene	4933427G17Rik	-0.0253167	0.598611	-0.0936016	0.0568922	-0.00578455	0.903838	0.82401	0.293688	0.979258
NR_045159	RIKEN cDNA 4933427I22 gene	4933427I22Rik	0.0387599	0.265823	-0.00829852	0.80963	-0.0162175	0.638187	0.569053	0.943099	0.9103
ENSMUST00000156275	RIKEN cDNA 4933427J07 gene	4933427J07Rik	-0.0703703	0.148175	0.0465684	0.333305	-0.00398762	0.93353	0.422723	0.690126	0.986051
NR_040644	RIKEN cDNA 4933428C19 gene	4933428C19Rik	0.0295371	0.393768	0.0532961	0.127284	-0.0394409	0.255537	0.687231	0.44949	0.719443
NM_001289118	RIKEN cDNA 4933428G20 gene	4933428G20Rik	0.0489638	0.229061	-0.0398656	0.324518	0.0125334	0.755262	0.530626	0.682978	0.941946
XR_406452	RIKEN cDNA 4933428M09 gene	4933428M09Rik	-0.0183861	0.595483	-0.0119566	0.728931	-0.0287836	0.406074	0.822041	0.911518	0.812528
NR_045307	RIKEN cDNA 4933429K18 gene	4933429K18Rik	0.0696385	0.121315	0.0180906	0.681726	-0.0160884	0.71525	0.376782	0.891298	0.930999
NR_033783	RIKEN cDNA 4933429O19 gene	4933429O19Rik	0.101993	0.00569114	0.0133025	0.702396	-0.0331275	0.34396	0.0543955	0.899682	0.77758
NR_045855	RIKEN cDNA 4933430H16 gene	4933430H16Rik	0.0265854	0.45451	0.0319767	0.367978	-0.0295713	0.404705	0.730795	0.717625	0.812039
NM_177607	RIKEN cDNA 4933430I17 gene	4933430I17Rik	-0.125498	0.0619575	-0.072886	0.269162	-0.049918	0.447059	0.25426	0.634111	0.834805
NR_045857	RIKEN cDNA 4933430M04 gene	4933430M04Rik	0.0109087	0.637582	-0.00735234	0.750031	0.00161766	0.944077	0.844912	0.919938	0.988735
NR_045854	RIKEN cDNA 4933430N04 gene	4933430N04Rik	0.0487031	0.19993	-0.0179582	0.632136	-0.0545352	0.151405	0.494634	0.872251	0.619916
NR_015459	RIKEN cDNA 4933431E20 gene	4933431E20Rik	-0.0535079	0.291206	-0.0751659	0.140194	0.00590611	0.906276	0.595557	0.471627	0.979853
NR_045165	RIKEN cDNA 4933431G14 gene	4933431G14Rik	0.077432	0.130699	0.106971	0.0390933	-0.14094	0.00777073	0.393055	0.236051	0.218714
ENSMUST00000139140	RIKEN cDNA 4933431K23 gene	4933431K23Rik	0.0655655	0.106293	-0.0159075	0.689213	-0.0496685	0.216328	0.351469	0.89464	0.687219
NR_040716	RIKEN cDNA 4933432G23 gene	4933432G23Rik	0.00269688	0.950185	-0.0591419	0.175282	-0.0226549	0.599492	0.982249	0.523536	0.897117
NR_045657	RIKEN cDNA 4933432I03 gene	4933432I03Rik	-0.04366	0.2826	-0.0452042	0.264998	0.0125718	0.754599	0.586232	0.630047	0.941934
NR_015575	RIKEN cDNA 4933432I09 gene	4933432I09Rik	-0.142083	0.00213547	0.0537319	0.216997	-0.0275631	0.523182	0.0273924	0.577854	0.871261
NR_102286	RIKEN cDNA 4933432K03 gene	4933432K03Rik	-0.0438399	0.247372	-0.0543296	0.15276	-0.0395656	0.294416	0.550359	0.490599	0.746156
XR_374122	RIKEN cDNA 4933433C11 gene	4933433C11Rik	0.0761228	0.0627302	-0.0183962	0.644269	-0.0203312	0.609959	0.255933	0.87729	0.900759
NR_045856	RIKEN cDNA 4933433F19 gene	4933433F19Rik	-0.021203	0.470738	0.0166914	0.568628	-0.0340246	0.248659	0.742744	0.840329	0.713883
NR_105026	RIKEN cDNA 4933433G08 gene	4933433G08Rik	0.0476127	0.266327	0.0588563	0.17033	-0.0530487	0.215361	0.569504	0.517826	0.686623
ENSMUST00000180533	RIKEN cDNA 4933433G15 gene	4933433G15Rik	-0.000872308	0.987697	0.0435638	0.442036	-0.0978762	0.089403	0.995817	0.766904	0.527052
NR_045851	RIKEN cDNA 4933433G19 gene	4933433G19Rik	0.0947099	0.0594444	-0.031001	0.526763	0.051	0.300104	0.248048	0.820124	0.74932
NR_045458	RIKEN cDNA 4933433H22 gene	4933433H22Rik	0.016933	0.719037	0.0303291	0.519139	-0.0280009	0.551544	0.887298	0.815262	0.881239
ENSMUST00000146954	RIKEN cDNA 4933433P16 gene	4933433P16Rik	-0.05186	0.189137	-0.0233574	0.549264	0.0422936	0.281003	0.479951	0.831969	0.735792
NM_001287086	RIKEN cDNA 4933434E20 gene	4933434E20Rik	0.0598806	0.226165	-0.0122058	0.80269	0.00695316	0.886778	0.527047	0.940276	0.975461
NM_001287087	RIKEN cDNA 4933434E20 gene	4933434E20Rik	0.0187453	0.638426	0.00500833	0.899686	0.0218623	0.582916	0.845201	0.971386	0.89119
NM_026233	RIKEN cDNA 4933434I20 gene	4933434I20Rik	0.0474481	0.0634921	0.0214976	0.38992	0.0230216	0.357575	0.257534	0.733073	0.786866
ENSMUST00000149136	RIKEN cDNA 4933434M16 gene	4933434M16Rik	-0.0420541	0.262129	-0.0426412	0.254445	-0.0824172	0.0315815	0.564451	0.618161	0.376942
ENSMUST00000125578	RIKEN cDNA 4933435F18 gene	4933435F18Rik	0.0231324	0.61538	-0.0114805	0.802334	-0.0272625	0.553042	0.833211	0.940216	0.881679
NR_040455	RIKEN cDNA 4933436E23 gene	4933436E23Rik	-0.014202	0.77462	0.0596917	0.23214	0.0223067	0.652347	0.91122	0.594975	0.913851
NR_046208	RIKEN cDNA 4933436H12 gene	4933436H12Rik	-0.0698401	0.0986459	-0.0601999	0.15152	-0.0279799	0.50006	0.337283	0.488804	0.862475
NM_025763	RIKEN cDNA 4933436I01 gene	4933436I01Rik	0.0050904	0.886774	-0.0130633	0.714331	-0.0184663	0.605196	0.960164	0.905682	0.899317
ENSMUST00000144579	RIKEN cDNA 4933438A12 gene	4933438A12Rik	-0.0455387	0.0978341	-0.0422024	0.123025	-0.0378604	0.165107	0.335755	0.442147	0.635119
NR_040685	RIKEN cDNA 4933438B17 gene	4933438B17Rik	-0.0109941	0.662446	0.0176528	0.483174	-0.0115622	0.645367	0.856995	0.792898	0.912405
NR_045446	RIKEN cDNA 4933438K21 gene	4933438K21Rik	-0.0499437	0.277098	-0.096737	0.0390586	0.107284	0.0230124	0.581306	0.235932	0.335787
NR_015585	RIKEN cDNA 4933439C10 gene	4933439C10Rik	0.13774	0.00345684	0.0746235	0.0973111	-0.106288	0.020532	0.0385803	0.388702	0.324143
AK030266	RIKEN cDNA 4933439G19 gene	4933439G19Rik	-0.00503222	0.928151	-0.0807929	0.152684	-0.00134588	0.980709	0.975904	0.490459	0.996992
ENSMUST00000132370	RIKEN cDNA 4933439K11 gene	4933439K11Rik	-0.0323941	0.58854	-0.00111684	0.98505	-0.00439884	0.94117	0.817753	0.99507	0.987975
NR_045344	RIKEN cDNA 4933440J02 gene	4933440J02Rik	-0.0337521	0.319968	-0.0428624	0.207416	0.0150196	0.655417	0.622602	0.56659	0.915021
ENSMUST00000061823	RIKEN cDNA 4933440M02 gene	4933440M02Rik	0.0106871	0.793632	0.0888113	0.0347922	-0.0211647	0.604005	0.921238	0.220795	0.898618
XM_006506853	RIKEN cDNA 4933440N22 gene	4933440N22Rik	0.0222102	0.648289	-0.102034	0.0412447	0.00411375	0.932399	0.850663	0.24429	0.985891
NM_207657	RIKEN cDNA 5031410I06 gene	5031410I06Rik	-0.388301	5.0111e-05	-0.0459797	0.58676	0.00873529	0.917586	0.00177914	0.849437	0.982481
NM_198642	RIKEN cDNA 5031414D18 gene	5031414D18Rik	-0.126488	0.226455	-0.343286	0.00194603	-0.106777	0.304545	0.527328	0.0360771	0.751781
ENSMUST00000181546	RIKEN cDNA 5031415H12 gene	5031415H12Rik	-0.0490756	0.328435	0.0328689	0.510082	0.0837699	0.0987379	0.629984	0.809452	0.544545
NR_040469	RIKEN cDNA 5031425E22 gene	5031425E22Rik	0.122891	0.0679429	0.0505687	0.442318	-0.0124553	0.849315	0.269371	0.767035	0.966111
ENSMUST00000127920	RIKEN cDNA 5031425F14 gene	5031425F14Rik	-0.121886	0.0576992	-0.0784465	0.21377	0.0410895	0.5115	0.244114	0.573691	0.866891
NR_027890	RIKEN cDNA 5031426D15 gene	5031426D15Rik	0.158321	0.0315999	0.0399623	0.574565	-0.20456	0.00639752	0.167737	0.842865	0.207102
ENSMUST00000053559	RIKEN cDNA 5031434C07 gene	5031434C07Rik	0.116216	0.0622453	0.0507306	0.404981	-0.0625734	0.305594	0.25495	0.743744	0.753048
ENSMUST00000180404	RIKEN cDNA 5031434O11 gene	5031434O11Rik	0.0454844	0.509354	0.159219	0.0251306	-0.213001	0.00351673	0.76848	0.182006	0.159669
NM_001033273	RIKEN cDNA 5031439G07 gene	5031439G07Rik	-0.158508	0.00290545	-0.0284482	0.568228	0.0636678	0.205733	0.0341017	0.840191	0.677659
ENSMUST00000181376	RIKEN cDNA 5033403F01 gene	5033403F01Rik	0.0460769	0.442964	-0.0431591	0.471016	0.0707709	0.240142	0.723842	0.786071	0.70656
NR_040413	RIKEN cDNA 5033403H07 gene	5033403H07Rik	0.00796669	0.874766	-0.0594812	0.242662	0.00222985	0.964717	0.955537	0.606726	0.99356
NR_033600	NSA2 ribosome biogenesis homolog pseudogene	5033404E19Rik	0.00984537	0.84199	0.0436386	0.378233	-0.0731444	0.143639	0.942887	0.724388	0.608907
NR_029464	RIKEN cDNA 5033406O09 gene	5033406O09Rik	0.0726358	0.326932	0.00375194	0.959229	0.0862299	0.244644	0.628993	0.989823	0.709995
XR_398749	RIKEN cDNA 5033417F24 gene	5033417F24Rik	0.110823	0.128519	0.180462	0.0156202	0.0686873	0.339996	0.38932	0.137382	0.775981
XR_404942	RIKEN cDNA 5033428I22 gene	5033428I22Rik	0.0371572	0.464082	0.107759	0.0383481	-0.0340163	0.501336	0.738526	0.233559	0.863131
XR_395125	RIKEN cDNA 5033430I15 gene	5033430I15Rik	0.0369127	0.540568	-0.0101674	0.865469	0.0129076	0.829729	0.788177	0.960112	0.961245
NR_110444	RIKEN cDNA 5133400J02 gene	5133400J02Rik	0.0136119	0.715585	0.0713	0.0618651	0.00139696	0.970066	0.885828	0.308391	0.994541
NR_040510	RIKEN cDNA 5330411J11 gene	5330411J11Rik	0.0178264	0.69939	-0.11441	0.0170443	-0.040992	0.375545	0.877001	0.144572	0.795441
NR_029381	RIKEN cDNA 5330413P13 gene	5330413P13Rik	0.424139	3.21706e-05	-0.0366221	0.682243	-0.247356	0.00850658	0.00126702	0.89144	0.225342
XR_395468	RIKEN cDNA 5330416C01 gene	5330416C01Rik	-0.00467065	0.876407	-0.060227	0.0505045	-0.015909	0.596024	0.95623	0.274881	0.895926
XM_006501413	RIKEN cDNA 5330417C22 gene	5330417C22Rik	0.286116	6.75002e-11	-0.0399458	0.20521	-0.0183448	0.55711	4.31863e-08	0.563745	0.882731
ENSMUST00000060348	RIKEN cDNA 5330417H12 gene	5330417H12Rik	-0.0344765	0.65756	0.0405732	0.601164	0.0329602	0.670888	0.854839	0.857461	0.917916
ENSMUST00000169791	RIKEN cDNA 5330426P16 gene	5330426P16Rik	0.0257121	0.571526	-0.107552	0.0220874	0.0547032	0.231245	0.807711	0.169095	0.700835
AK036170	RIKEN cDNA 5330427O13 gene	5330427O13Rik	-0.0585463	0.425329	-0.158706	0.0351038	-0.08335	0.257404	0.712601	0.22202	0.719871
ENSMUST00000154615	RIKEN cDNA 5330429C05 gene	5330429C05Rik	0.0639283	0.111757	0.0360285	0.362928	-0.0125185	0.750645	0.360949	0.713902	0.940732
XR_106108	RIKEN cDNA 5330432E05 gene	5330432E05Rik	-0.0827555	0.156184	-0.0632685	0.274228	-0.0981355	0.0937223	0.434742	0.638567	0.536029
NR_015552	RIKEN cDNA 5330434G04 gene	5330434G04Rik	-0.0242635	0.468573	0.0251694	0.451107	0.0216634	0.516151	0.741404	0.772587	0.869047
XR_380953	RIKEN cDNA 5330438D12 gene	5330438D12Rik	0.249291	0.00247344	0.272924	0.00103155	0.0550267	0.47521	0.0304088	0.0234013	0.851304
ENSMUST00000168347	RIKEN cDNA 5330438I03 gene	5330438I03Rik	0.0748826	0.181505	-0.0396369	0.474203	-0.00121891	0.982377	0.469315	0.788159	0.99749
XR_404930	RIKEN cDNA 5330439A09 gene	5330439A09Rik	0.00556178	0.916656	0.0846549	0.116711	0.0258299	0.626642	0.972361	0.429447	0.905601
NR_037679	RIKEN cDNA 5330439B14 gene	5330439B14Rik	0.0720239	0.152317	-0.0580432	0.245068	0.0332358	0.502873	0.42911	0.609526	0.863982
ENSMUST00000180953	RIKEN cDNA 5330439K02 gene	5330439K02Rik	0.114374	0.0673691	-0.051079	0.403714	-0.075134	0.22202	0.268019	0.743011	0.693604
ENSMUST00000181717	RIKEN cDNA 5430400D12 gene	5430400D12Rik	0.0332069	0.592478	0.12223	0.0540429	-0.0517625	0.404274	0.820176	0.286316	0.81181
NM_001244628	RIKEN cDNA 5430401F13 gene	5430401F13Rik	-0.038478	0.147581	0.0482522	0.0710363	0.00361824	0.889766	0.421949	0.331792	0.97564
XR_105468	RIKEN cDNA 5430401H09 gene	5430401H09Rik	0.0397702	0.326493	0.0885141	0.0329503	0.0635991	0.119589	0.628564	0.214492	0.57468
NM_027768	RIKEN cDNA 5430402E10 gene	5430402E10Rik	0.0436317	0.262319	-0.0131995	0.73175	-0.0607805	0.120566	0.564739	0.912541	0.576178
NR_015581	RIKEN cDNA 5430402O13 gene	5430402O13Rik	0.0666984	0.300882	0.00389977	0.951268	-0.0627562	0.328702	0.604399	0.987655	0.768236
ENSMUST00000092720	RIKEN cDNA 5430403G16 gene	5430403G16Rik	0.341618	6.17601e-05	0.196718	0.0126838	0.0764031	0.314508	0.00205758	0.120789	0.758621
NR_046181	RIKEN cDNA 5430403N17 gene	5430403N17Rik	0.03016	0.52529	-0.0443716	0.350427	0.0211854	0.654153	0.779282	0.705445	0.914542
NR_015591	RIKEN cDNA 5430405H02 gene	5430405H02Rik	0.00674796	0.915198	-0.00715484	0.909876	-0.0937218	0.144264	0.971963	0.974724	0.610184
ENSMUST00000180779	RIKEN cDNA 5430416N02 gene	5430416N02Rik	0.0544896	0.483298	0.0172083	0.823795	0.115761	0.140232	0.751548	0.946596	0.60412
NR_034038	RIKEN cDNA 5430416N02 gene	5430416N02Rik	0.186429	0.00014019	0.0680718	0.126645	-0.0142112	0.745868	0.00378876	0.448606	0.939653
NR_033355	RIKEN cDNA 5430416O09 gene	5430416O09Rik	-0.130812	0.248195	0.209189	0.0680659	0.0271732	0.80822	0.55115	0.324542	0.955998
NR_030716	RIKEN cDNA 5430417L22 gene	5430417L22Rik	0.241979	1.99738e-06	0.0730258	0.0941451	0.0163198	0.702911	0.000149804	0.382361	0.927724
NM_175166	RIKEN cDNA 5430419D17 gene	5430419D17Rik	0.0101297	0.854872	-0.0603475	0.278597	-0.0132105	0.811021	0.946815	0.642442	0.956281
NR_040352	RIKEN cDNA 5430421F17 gene	5430421F17Rik	0.0907514	0.113894	-0.142612	0.0151365	0.0240805	0.668854	0.364455	0.135002	0.917324
NM_001201323	RIKEN cDNA 5430421N21 gene	5430421N21Rik	0.0737325	0.177144	0.0348919	0.517717	-0.0260701	0.628411	0.464387	0.814416	0.90613
NR_045858	RIKEN cDNA 5430427M07 gene	5430427M07Rik	0.129425	0.017552	-0.0220584	0.672743	-0.0545614	0.299278	0.115116	0.886974	0.748963
NM_001163539	RIKEN cDNA 5430427O19 gene	5430427O19Rik	-0.139702	0.132351	-0.0817785	0.372023	-0.107745	0.241501	0.395427	0.720333	0.707972
NR_045426	RIKEN cDNA 5430428K19 gene	5430428K19Rik	-0.0462775	0.489229	0.0272528	0.682382	-0.0752722	0.262138	0.755421	0.891547	0.72301
NR_040541	RIKEN cDNA 5430434I15 gene	5430434I15Rik	-0.000238897	0.9969	-0.0107676	0.860679	-0.0736686	0.234518	0.999085	0.958015	0.703419
NM_145509	RIKEN cDNA 5430435G22 gene	5430435G22Rik	-0.255205	0.000577439	0.025898	0.702445	-0.057141	0.401199	0.0108725	0.899688	0.810404
NR_045274	RIKEN cDNA 5430437J10 gene	5430437J10Rik	0.0650647	0.599911	-0.308334	0.0166504	-0.156047	0.211475	0.824335	0.142531	0.682635
NR_045859	RIKEN cDNA 5430440P10 gene	5430440P10Rik	-0.00968861	0.844456	-0.00242757	0.960681	-0.125336	0.0148134	0.94376	0.990116	0.287946
NM_027784	RIKEN cDNA 5530400C23 gene	5530400C23Rik	-0.0884467	0.135193	0.0119154	0.837559	0.00961845	0.868541	0.400321	0.951816	0.971224
NR_038010	RIKEN cDNA 5530401A14 gene	5530401A14Rik	0.0119718	0.73276	-0.000474668	0.989161	-0.0464157	0.189555	0.89347	0.995896	0.662653
NR_015467	RIKEN cDNA 5530601H04 gene	5530601H04Rik	0.0422997	0.236404	-0.0552283	0.123802	-0.337447	2.22101e-11	0.539326	0.444068	7.73653e-08
NR_040378	RIKEN cDNA 5730403I07 gene	5730403I07Rik	0.00218805	0.946224	0.0126181	0.696869	-0.0648349	0.051289	0.980756	0.897267	0.440054
NR_038158	RIKEN cDNA 5730405O15 gene	5730405O15Rik	0.0790805	0.181513	-0.00170631	0.976641	-0.132222	0.0284726	0.469315	0.993686	0.361611
NR_027866	RIKEN cDNA 5730408K05 gene	5730408K05Rik	0.156298	0.0309814	-0.135775	0.0582634	0.0934421	0.186514	0.165519	0.29836	0.659192
NM_001013755	RIKEN cDNA 5730409E04Rik gene	5730409E04Rik	0.146865	0.00925091	-0.0395834	0.461574	0.0334066	0.533898	0.0760398	0.779941	0.874397
XR_105990	RIKEN cDNA 5730409K12 gene	5730409K12Rik	0.0714696	0.271338	0.125882	0.0563637	-0.149966	0.0244736	0.57484	0.292288	0.343774
NR_045424	RIKEN cDNA 5730412P04 gene	5730412P04Rik	0.012104	0.666881	-0.0431872	0.129455	-0.0674982	0.0205113	0.859122	0.452595	0.324143
NR_033596	capping protein (actin filament), gelsolin-like pseudogene	5730416F02Rik	0.0448203	0.43661	-0.0179494	0.753907	-0.0842414	0.147049	0.719813	0.921218	0.614119
NR_045338	RIKEN cDNA 5730420D15 gene	5730420D15Rik	0.0512976	0.528091	0.19276	0.0218061	-0.155294	0.0612036	0.780859	0.167813	0.46878
NR_015478	RIKEN cDNA 5730422E09 gene	5730422E09Rik	0.0217589	0.713344	-0.0293603	0.619481	-0.153153	0.0131203	0.884555	0.866099	0.273717
NR_045341	RIKEN cDNA 5730435O14 gene	5730435O14Rik	0.0289972	0.665819	-0.07524	0.264868	-0.170255	0.0147967	0.858739	0.629999	0.287943
ENSMUST00000155540	RIKEN cDNA 5730437C11 gene	5730437C11Rik	-0.0188157	0.59858	0.0143799	0.68643	0.0161779	0.6498	0.82401	0.892953	0.91318
ENSMUST00000155922	RIKEN cDNA 5730446D14 gene	5730446D14Rik	0.197949	0.0150243	-0.0862055	0.271712	0.0147195	0.849876	0.10453	0.636299	0.966462
NM_027472	RIKEN cDNA 5730455P16 gene	5730455P16Rik	0.0349204	0.366918	0.0836773	0.034806	0.0187893	0.625014	0.665296	0.220795	0.905584
NR_038163	RIKEN cDNA 5730457N03 gene	5730457N03Rik	-0.0281773	0.424861	-0.0148087	0.673113	-0.0303137	0.389739	0.712224	0.887111	0.803355
NR_045801	RIKEN cDNA 5730460C07 gene	5730460C07Rik	0.0328585	0.547161	0.0193504	0.721803	0.0109004	0.840937	0.792363	0.908771	0.963901
NR_045500	RIKEN cDNA 5730480H06 gene	5730480H06Rik	0.139965	0.0228216	0.089319	0.136603	-0.090782	0.130492	0.13672	0.465615	0.590756
NM_001033157	RIKEN cDNA 5730507C01 gene	5730507C01Rik	-0.127683	0.12349	-0.0974746	0.235145	-0.0930516	0.256647	0.381364	0.598602	0.719443
NM_027482	RIKEN cDNA 5730508B09 gene	5730508B09Rik	0.0572115	0.221881	0.0532309	0.253846	0.0151819	0.742707	0.521609	0.617388	0.938906
ENSMUST00000109511	RIKEN cDNA 5730522E02 gene	5730522E02Rik	0.043985	0.204508	0.013088	0.702046	0.00477704	0.88885	0.500372	0.899644	0.97564
NM_028872	RIKEN cDNA 5730559C18 gene	5730559C18Rik	-0.0566555	0.301348	0.0520377	0.34066	-0.0761003	0.16657	0.604895	0.69672	0.637057
XR_403371	RIKEN cDNA 5730596B20 gene	5730596B20Rik	0.00275953	0.980672	-0.120611	0.29229	-0.0528552	0.642288	0.993667	0.655547	0.911853
NM_178243	RIKEN cDNA 5830403L16 gene	5830403L16Rik	0.0402387	0.463423	0.00194995	0.971472	-0.069202	0.209569	0.737873	0.992299	0.680699
NM_001128146	RIKEN cDNA 5830411N06 gene	5830411N06Rik	-0.0434156	0.317348	-0.069561	0.112178	0.03256	0.450736	0.619713	0.420919	0.837119
NM_029086	RIKEN cDNA 5830415F09 gene	5830415F09Rik	-0.0302061	0.58925	-0.0822229	0.145919	-0.144221	0.0132817	0.818185	0.48057	0.27575
NR_045384	RIKEN cDNA 5830416I19 gene	5830416I19Rik	0.000690115	0.989338	0.0591065	0.255616	0.0615795	0.236632	0.996457	0.619382	0.704973
NR_028427	RIKEN cDNA 5830416P10 gene	5830416P10Rik	-0.0383517	0.702018	-0.0602434	0.547441	-0.124356	0.218145	0.878285	0.830792	0.689254
NR_028359	gon-4-like pseudogene	5830417I10Rik	-0.0372535	0.55326	-0.0564544	0.369285	-0.0662714	0.292963	0.795672	0.718528	0.744761
NM_176976	RIKEN cDNA 5830418K08 gene	5830418K08Rik	0.0394982	0.294127	0.0305818	0.413962	0.0763198	0.0465614	0.598156	0.749203	0.426314
NR_040466	RIKEN cDNA 5830418P13 gene	5830418P13Rik	0.0105829	0.831006	-0.0486992	0.328021	0.00358277	0.942239	0.938386	0.686005	0.988163
NR_038060	RIKEN cDNA 5830428M24 gene	5830428M24Rik	-0.0225828	0.650442	-0.0273844	0.58196	-0.0474144	0.342581	0.8512	0.846532	0.776967
NR_015548	RIKEN cDNA 5830432E09 gene	5830432E09Rik	-0.15687	0.113066	-0.138095	0.160308	0.0239368	0.805087	0.363216	0.502113	0.954923
NR_102283	RIKEN cDNA 5830444B04 gene	5830444B04Rik	-0.0379964	0.735186	-0.0908177	0.419452	-0.0365867	0.744013	0.894828	0.753139	0.939178
NR_073359	RIKEN cDNA 5830454E08 gene	5830454E08Rik	0.0523909	0.288761	-0.0315634	0.519527	-0.0375324	0.444312	0.592968	0.815573	0.833651
ENSMUST00000168137	RIKEN cDNA 5830462I19 gene	5830462I19Rik	-0.0259388	0.600085	0.0854472	0.0893382	-0.0405048	0.413099	0.824466	0.372032	0.815468
AK018050	RIKEN cDNA 5830472F04 gene	5830472F04Rik	0.131387	0.0939297	0.0041408	0.956922	-0.108902	0.161344	0.328607	0.988938	0.631467
NM_001252661	RIKEN cDNA 5830473C10 gene	5830473C10Rik	0.00880372	0.771887	-0.00900844	0.766158	0.0458976	0.135724	0.909929	0.92656	0.598645
NR_045643	RIKEN cDNA 5930403L14 gene	5930403L14Rik	-0.0214469	0.75255	-0.00880681	0.896665	-0.0147038	0.828371	0.901515	0.970263	0.961218
ENSMUST00000062667	RIKEN cDNA 5930403N24 gene	5930403N24Rik	0.110875	0.18548	-0.0487113	0.55573	-0.0610163	0.46113	0.474716	0.834793	0.844324
NR_015517	RIKEN cDNA 5930412G12 gene	5930412G12Rik	-0.051296	0.389521	0.0172964	0.770075	-0.0489366	0.410283	0.684248	0.928439	0.814009
AK031179	RIKEN cDNA 5930422O12 gene	5930422O12Rik	0.302188	0.00751709	-0.0112011	0.916627	-0.0535311	0.617474	0.0658823	0.976723	0.903522
NR_046158	RIKEN cDNA 5930438M14 gene	5930438M14Rik	-0.0180554	0.607475	-0.0223961	0.523373	-0.0253941	0.469696	0.828679	0.817893	0.849075
NR_045311	RIKEN cDNA 6030407O03 gene	6030407O03Rik	0.121479	0.116576	0.127979	0.0980823	-0.015476	0.838354	0.368784	0.390659	0.963171
NR_033803	RIKEN cDNA 6030408B16 gene	6030408B16Rik	0.188484	0.00261433	-0.219257	0.000587059	0.025011	0.668979	0.0316567	0.0156632	0.917392
NM_176921	RIKEN cDNA 6030419C18 gene	6030419C18Rik	-0.141136	0.0509954	-0.0531459	0.450614	0.0830921	0.240961	0.226205	0.772445	0.707447
NR_036598	RIKEN cDNA 6030440G07 gene	6030440G07Rik	-0.00568803	0.830036	0.0184749	0.485938	-0.00707809	0.78889	0.937987	0.794485	0.950379
ENSMUST00000181374	RIKEN cDNA 6030443J06 gene	6030443J06Rik	0.130696	0.0246946	-0.0310296	0.579906	-0.0843116	0.137962	0.143233	0.845308	0.601191
ENSMUST00000084593	RIKEN cDNA 6030445D17 gene	6030445D17Rik	0.0330062	0.54866	-0.0802112	0.148987	0.00639481	0.907023	0.793161	0.485221	0.979853
XR_405204	RIKEN cDNA 6030452D12 gene	6030452D12Rik	-0.0510171	0.313208	-0.116275	0.0252211	-0.0975101	0.0578978	0.616058	0.182093	0.460684
ENSMUST00000124108	RIKEN cDNA 6030455H03 gene	6030455H03Rik	0.0398389	0.53472	0.00990929	0.876647	0.139833	0.0340059	0.78408	0.963513	0.38571
NM_001166360	RIKEN cDNA 6030458C11 gene	6030458C11Rik	-0.0211528	0.611283	0.0243076	0.558417	-0.0440764	0.291334	0.830245	0.835906	0.743425
NR_040702	RIKEN cDNA 6030466F02 gene	6030466F02Rik	-0.0279036	0.554994	-0.0895625	0.063299	0.0505155	0.286739	0.796552	0.312387	0.740147
NM_029964	RIKEN cDNA 6030468B19 gene	6030468B19Rik	-0.134807	0.0626139	-0.121561	0.0908699	-0.224547	0.00282802	0.255758	0.375402	0.143033
NR_102715	RIKEN cDNA 6030469F06 gene	6030469F06Rik	0.0270485	0.669902	0.0776187	0.224384	-0.0751753	0.239006	0.860748	0.585959	0.705957
ENSMUST00000125884	RIKEN cDNA 6030471H07 gene	6030471H07Rik	-0.115986	0.0251276	0.119726	0.0207808	-0.069201	0.170442	0.14502	0.16291	0.64123
NM_183126	RIKEN cDNA 6030498E09 gene	6030498E09Rik	0.0310008	0.094361	0.00634282	0.726418	-0.0359272	0.0535504	0.329386	0.910382	0.448159
ENSMUST00000175013	RIKEN cDNA 6230400D17 gene	6230400D17Rik	0.0488377	0.581556	0.193178	0.0340372	0.26107	0.00519434	0.813375	0.218527	0.190015
NR_029446	RIKEN cDNA 6230400D17 gene	6230400D17Rik	0.070482	0.284909	-0.0498721	0.446227	-0.0168911	0.795677	0.588283	0.770081	0.95227
XR_387513	RIKEN cDNA 6230416C02 gene	6230416C02Rik	0.126162	0.00032114	0.0779723	0.0184243	0.0169813	0.593664	0.00713014	0.151683	0.894852
AK134511	RIKEN cDNA 6230426M11 gene	6230426M11Rik	0.0203203	0.679057	-0.0105781	0.828883	-0.0161601	0.741371	0.866229	0.948375	0.938218
NM_001081227	RIKEN cDNA 6330403A02 gene	6330403A02Rik	0.0697424	0.191474	-0.122657	0.0246191	-0.0466409	0.377917	0.483164	0.179574	0.796959
NM_134022	RIKEN cDNA 6330403K07 gene	6330403K07Rik	-0.0400249	0.52101	-0.142346	0.0268044	-0.050288	0.419648	0.776584	0.189817	0.818089
ENSMUST00000100518	RIKEN cDNA 6330403L08 gene	6330403L08Rik	0.0322016	0.554869	-0.184751	0.00156576	0.0393439	0.470048	0.79648	0.0310674	0.849236
ENSMUST00000180467	RIKEN cDNA 6330403N20 gene	6330403N20Rik	0.0473379	0.439432	-0.0114366	0.850849	-0.0656486	0.284301	0.721107	0.95459	0.737147
NR_028126	RIKEN cDNA 6330407A03 gene	6330407A03Rik	-0.00476196	0.940528	-0.180299	0.00723427	-0.186869	0.00554135	0.97936	0.0854537	0.194102
NM_177312	RIKEN cDNA 6330408A02 gene	6330408A02Rik	-0.012107	0.826891	0.0181339	0.742717	-0.0106681	0.846794	0.936526	0.917142	0.964971
NM_027529	RIKEN cDNA 6330409D20 gene	6330409D20Rik	0.0686967	0.220881	0.0332387	0.549318	0.0478687	0.389812	0.520375	0.831969	0.803355
NR_040589	RIKEN cDNA 6330410L21 gene	6330410L21Rik	-0.0523976	0.217103	-0.0366437	0.384175	-0.0142817	0.733294	0.515268	0.728475	0.936357
XR_002341	RIKEN cDNA 6330411D24 gene	6330411D24Rik	0.0398728	0.412298	0.0419133	0.387823	-0.0640957	0.189757	0.703274	0.731103	0.662653
NR_045141	RIKEN cDNA 6330415B21 gene	6330415B21Rik	-0.0324608	0.408273	-0.000208552	0.995729	-0.0216046	0.580055	0.699992	0.998596	0.89078
AK050158	RIKEN cDNA 6330415G19 gene	6330415G19Rik	0.0223293	0.709695	-0.0312655	0.601612	-0.0328955	0.582878	0.882276	0.857882	0.89119
NM_144905	RIKEN cDNA 6330416G13 gene	6330416G13Rik	-0.429777	2.28011e-06	0.135605	0.0828997	0.00336574	0.96491	0.000164704	0.358294	0.99356
ENSMUST00000125662	RIKEN cDNA 6330418K02 gene	6330418K02Rik	-0.0184764	0.81156	-0.165049	0.0384245	0.0325909	0.673564	0.92947	0.233859	0.918497
NR_028086	RIKEN cDNA 6330419J24 gene	6330419J24Rik	0.0644629	0.280017	0.0160438	0.785851	0.0244598	0.678921	0.584051	0.934419	0.920334
XR_105173	RIKEN cDNA 6330420H09 gene	6330420H09Rik	-0.00527247	0.888067	-0.0271436	0.46917	0.0125654	0.736813	0.960594	0.784912	0.937253
ENSMUST00000063585	RIKEN cDNA 6330444E15 gene	6330444E15Rik	0.051875	0.172614	-0.00934312	0.802966	-0.0313831	0.404136	0.458653	0.940402	0.811739
NR_003619	RIKEN cDNA 6330549D23 gene	6330549D23Rik	0.0895302	0.298486	0.0856936	0.31813	0.0103936	0.902941	0.602352	0.677217	0.979117
NR_002848	RIKEN cDNA 6430411K18 gen	6430411K18Rik	0.0472826	0.300819	-0.0436358	0.337863	-0.0316788	0.485203	0.604395	0.694578	0.854486
NR_108091	RIKEN cDNA 6430503K07 gene	6430503K07Rik	0.0106093	0.804866	-0.0362204	0.399973	-0.0244504	0.568849	0.926135	0.740208	0.886215
NM_001033465	RIKEN cDNA 6430531B16 gene	6430531B16Rik	0.166955	0.00309035	0.031364	0.553246	-0.053668	0.312671	0.0358028	0.833657	0.757689
NM_001163760	RIKEN cDNA 6430548M08 gene	6430548M08Rik	0.144919	0.0121327	0.129214	0.023706	-0.0861975	0.123646	0.0909306	0.176039	0.58122
NM_001145351	RIKEN cDNA 6430550D23 gene	6430550D23Rik	0.0415806	0.530341	0.0716981	0.280707	0.00967812	0.883272	0.782283	0.64469	0.975129
NR_015515	RIKEN cDNA 6430562O15 gene	6430562O15Rik	-0.0411605	0.351067	-0.0577844	0.192029	-0.0704644	0.113737	0.652088	0.547232	0.56561
NM_175486	RIKEN cDNA 6430571L13 gene	6430571L13Rik	-0.0258848	0.510895	0.0341884	0.38509	0.0163024	0.677476	0.769671	0.728904	0.919762
XM_006509133	RIKEN cDNA 6430573F11 gene	6430573F11Rik	0.189059	0.00513442	0.00731488	0.908455	-0.0553371	0.386895	0.0505065	0.974499	0.801858
NR_046179	RIKEN cDNA 6430584L05 gene	6430584L05Rik	0.126668	0.110882	-0.0578988	0.458532	-0.121597	0.124442	0.359637	0.777329	0.581509
ENSMUST00000181813	RIKEN cDNA 6430590A07 gene	6430590A07Rik	0.0061595	0.910274	0.0555373	0.311877	-0.195069	0.000964349	0.970081	0.673028	0.0855221
XM_006543876	RIKEN cDNA 6430628N08 gene	6430628N08Rik	-0.0650623	0.111149	-0.00337031	0.932841	0.0472867	0.241709	0.36012	0.981921	0.708004
NR_102349	RIKEN cDNA 6430710C18 gene	6430710C18Rik	0.00524135	0.898627	0.0243441	0.553985	0.0199191	0.627937	0.965951	0.834162	0.906095
XR_394655	RIKEN cDNA 6530401F13 gene	6530401F13Rik	-0.0271816	0.449486	0.00512801	0.885804	0.00954801	0.789234	0.727844	0.96622	0.950379
ENSMUST00000028141	RIKEN cDNA 6530402F18 gene	6530402F18Rik	-0.134841	0.148419	-0.00645551	0.943858	0.0596615	0.516415	0.423088	0.985166	0.869052
ENSMUST00000143099	RIKEN cDNA 6530409C15 gene	6530409C15Rik	-0.0227443	0.599221	0.0263086	0.542507	0.0454086	0.295708	0.82401	0.828508	0.746372
NR_027881	RIKEN cDNA 6530411M01 gene	6530411M01Rik	-0.0328417	0.257459	0.0102538	0.720753	0.000168761	0.995302	0.560011	0.90844	0.999299
NR_040306	RIKEN cDNA 6720468P15 gene	6720468P15Rik	0.00186711	0.960384	-0.0244319	0.515906	-0.0330729	0.380361	0.986405	0.813604	0.797559
NR_040492	RIKEN cDNA 6720483E21 gene	6720483E21Rik	-0.0209525	0.762593	-0.0301124	0.663599	0.00759556	0.912526	0.905785	0.883877	0.981161
NM_173381	RIKEN cDNA 6720489N17 gene	6720489N17Rik	0.180231	0.086652	-0.0816188	0.428885	-0.0600038	0.560027	0.312509	0.759075	0.883539
NM_001289738	RIKEN cDNA 6820408C15 gene	6820408C15Rik	-0.0192629	0.737665	0.0187766	0.743407	-0.0704764	0.2238	0.895895	0.917354	0.694668
XR_403693	RIKEN cDNA 6820426E19 gene	6820426E19Rik	-0.0595073	0.170328	-0.0139445	0.744191	-0.0267855	0.53164	0.455205	0.917638	0.873763
NR_030708	cadherin 11 pseudogene	6820431F20Rik	0.0794278	0.0333955	0.055011	0.133104	0.054419	0.137195	0.173422	0.459006	0.60042
ENSMUST00000125558	RIKEN cDNA 7330404K18 gene	7330404K18Rik	-0.0317977	0.603315	-0.0361216	0.5542	-0.0424536	0.487371	0.825764	0.834196	0.85523
NM_001033983	RIKEN cDNA 7420426K07 gene	7420426K07Rik	0.0818566	0.113882	0.0418846	0.411138	0.0522906	0.306155	0.364455	0.747752	0.753373
ENSMUST00000169439	RIKEN cDNA 7420461P10 gene	7420461P10Rik	-0.0127302	0.684549	0.0307382	0.32814	-0.0031278	0.920195	0.869167	0.686005	0.983159
NR_046272	RIKEN cDNA 7420700N18 gene	7420700N18Rik	0.0114181	0.820355	0.074227	0.144862	0.013116	0.79371	0.933194	0.478648	0.951375
NR_045860	RIKEN cDNA 7420701I03 gene	7420701I03Rik	-0.0458799	0.365037	0.0332639	0.509086	-0.0795841	0.119474	0.663608	0.809117	0.57468
AK034072	RIKEN cDNA 7530414M10 gene	7530414M10Rik	-0.0388685	0.710472	-0.0948613	0.366065	0.00689174	0.947335	0.883055	0.716093	0.989655
NM_001256072	RIKEN cDNA 7530416G11 gene	7530416G11Rik	0.0608064	0.348608	0.00828256	0.897515	-0.0874794	0.179319	0.650072	0.970412	0.651793
ENSMUST00000124988	RIKEN cDNA 7530422B04 gene	7530422B04Rik	0.00210068	0.965662	-0.132685	0.00946814	0.0807055	0.103823	0.98891	0.100538	0.551637
NR_040744	RIKEN cDNA 7630403G23 gene	7630403G23Rik	-0.027628	0.693772	0.0393663	0.574237	-0.0171657	0.806119	0.874054	0.842608	0.955492
NM_030135	RIKEN cDNA 8030411F24 gene	8030411F24Rik	0.0947577	0.0960017	-0.0969279	0.0881297	-0.0341419	0.540616	0.332672	0.369071	0.87736
NR_045738	RIKEN cDNA 8030423F21 gene	8030423F21Rik	-0.00323583	0.946133	-0.0295032	0.537936	-0.00245119	0.959076	0.980756	0.825948	0.992405
NM_029873	RIKEN cDNA 8030423J24 gene	8030423J24Rik	-0.0662886	0.124001	0.0730796	0.0902847	-0.0348714	0.411468	0.382336	0.373999	0.814673
NR_040615	RIKEN cDNA 8030442B05 gene	8030442B05Rik	0.0208336	0.586277	-0.0189702	0.619179	-0.00540915	0.887118	0.816553	0.865951	0.975461
NR_040664	RIKEN cDNA 8030443G20 gene	8030443G20Rik	0.0769442	0.185279	0.0512727	0.372826	-0.0302783	0.597327	0.474435	0.720821	0.896196
ENSMUST00000141428	RIKEN cDNA 8030451A03 gene	8030451A03Rik	0.0307281	0.65407	-0.0192348	0.778345	-0.138341	0.0489409	0.853206	0.931588	0.434462
XR_377571	RIKEN cDNA 8030453O22 gene	8030453O22Rik	0.195396	0.0155153	0.137139	0.0820473	0.00438008	0.954725	0.106902	0.356766	0.991315
NM_178670	RIKEN cDNA 8030462N17 gene	8030462N17Rik	0.0690607	0.0573821	-0.00373919	0.91566	0.0192738	0.585924	0.243476	0.976426	0.892118
XM_006528366	RIKEN cDNA 8030474K03 gene	8030474K03Rik	0.0172643	0.591693	0.0488905	0.133286	0.0723935	0.0290829	0.819655	0.459231	0.363681
NM_001166580	RIKEN cDNA 8430408G22 gene	8430408G22Rik	0.174242	0.0401736	-0.018321	0.823546	-0.278055	0.00165323	0.194569	0.946596	0.11146
ENSMUST00000133948	RIKEN cDNA 8430419K02 gene	8430419K02Rik	-0.0657764	0.524469	0.0284894	0.781749	-0.144103	0.166742	0.778915	0.932717	0.637329
NM_028982	RIKEN cDNA 8430419L09 gene	8430419L09Rik	-0.0035827	0.941293	0.123447	0.0148553	-0.046991	0.336056	0.979396	0.133672	0.773005
NR_045373	RIKEN cDNA 8430422H06 gene	8430422H06Rik	0.0325625	0.412994	0.0406242	0.30717	-0.0244698	0.536538	0.703823	0.668781	0.875837
NR_040686	RIKEN cDNA 8430423G03 gene	8430423G03Rik	0.0174333	0.680891	-0.0279986	0.508676	-0.0282576	0.504788	0.867369	0.80904	0.864773
NR_077229	RIKEN cDNA 8430426J06 gene	8430426J06Rik	0.216644	0.0844836	0.00176543	0.988508	-0.150694	0.223845	0.307614	0.995896	0.694668
NR_028317	RIKEN cDNA 8430429K09 gene	8430429K09Rik	0.0453165	0.344622	-0.00780652	0.869533	0.0104895	0.825352	0.646383	0.961391	0.959905
NR_002849	RIKEN cDNA 8430431K14 gene	8430431K14Rik	0.359676	0.000169968	-0.160551	0.0679594	-0.153504	0.0803481	0.00441101	0.324531	0.510745
ENSMUST00000039080	RIKEN cDNA 8430432A02 gene	8430432A02Rik	0.033909	0.576833	0.0215574	0.721732	0.0481274	0.42823	0.810554	0.908759	0.822207
NR_040645	RIKEN cDNA 8430436N08 gene	8430436N08Rik	-0.00721414	0.883959	0.00144903	0.976549	-0.020746	0.674245	0.959362	0.993686	0.918666
NR_040503	RIKEN cDNA 8430437L04 gene	8430437L04Rik	0.0888147	0.042583	0.00168053	0.96838	-0.0125325	0.767668	0.202269	0.991891	0.9449
NM_001123370	RIKEN cDNA 9030025P20 gene	9030025P20Rik	0.219028	0.000805931	0.0475744	0.42981	-0.0807386	0.183911	0.0135838	0.759387	0.655898
NR_040618	RIKEN cDNA 9030204H09 gene	9030204H09Rik	0.0213268	0.619885	0.0210911	0.622854	0.0033711	0.937237	0.835809	0.86754	0.98687
NR_045878	RIKEN cDNA 9030404E10 gene	9030404E10Rik	0.0629907	0.421303	-0.340806	9.28222e-05	0.142994	0.0724774	0.709889	0.00404726	0.494379
XR_378467	RIKEN cDNA 9030407P20 gene	9030407P20Rik	-0.0065916	0.922843	-0.0621688	0.362607	0.135436	0.052234	0.97421	0.713722	0.443032
NR_102361	RIKEN cDNA 9030612E09 gene	9030612E09Rik	0.0441763	0.38655	-0.0291885	0.565063	-0.0102105	0.840164	0.682032	0.838662	0.963531
NM_145448	RIKEN cDNA 9030617O03 gene	9030617O03Rik	-0.0892627	0.163956	-0.00313019	0.960419	-0.0326362	0.605544	0.445293	0.989997	0.899367
NR_108041	lymphocyte antigen 6 complex pseudogene	9030619P08Rik	-0.111724	0.160227	0.0506688	0.518421	-0.147483	0.0658479	0.440201	0.814907	0.477523
ENSMUST00000129082	RIKEN cDNA 9030622O22 gene	9030622O22Rik	0.393292	5.62365e-06	0.0471971	0.524278	0.0820841	0.270904	0.000329834	0.818491	0.730185
NM_001256489	RIKEN cDNA 9030624G23 gene	9030624G23Rik	-0.0333084	0.574832	0.0102307	0.862576	-0.0359393	0.544127	0.809319	0.95884	0.878259
NM_027815	RIKEN cDNA 9030624J02 gene	9030624J02Rik	-0.0493373	0.0390881	0.0231335	0.320506	-0.000733461	0.974693	0.191291	0.679552	0.995747
AK159040	RIKEN cDNA 9130004J05 gene	9130004J05Rik	-0.0361712	0.433819	-0.128084	0.00803667	-0.100134	0.0346881	0.718296	0.091451	0.388493
NM_027834	RIKEN cDNA 9130008F23 gene	9130008F23Rik	-0.13559	0.0318582	0.0909748	0.141598	0.0678098	0.269961	0.168652	0.473806	0.729516
NM_198296	RIKEN cDNA 9130011E15 gene	9130011E15Rik	0.0231165	0.47986	0.0168784	0.604415	-0.0793956	0.0190122	0.748587	0.859983	0.316844
NR_045050	RIKEN cDNA 9130015A21 gene	9130015A21Rik	0.0151777	0.677109	0.0204124	0.574866	0.0624614	0.091976	0.864623	0.842865	0.531609
NR_040499	RIKEN cDNA 9130015L21 gene	9130015L21Rik	0.00657985	0.837199	-0.02454	0.444093	0.053599	0.0997888	0.940923	0.767958	0.54591
ENSMUST00000068548	RIKEN cDNA 9130017K11 gene	9130017K11Rik	0.0644479	0.280968	-0.144377	0.0189981	-0.0635931	0.286071	0.58489	0.154514	0.739408
NM_030226	RIKEN cDNA 9130019O22 gene	9130019O22Rik	-0.0288044	0.704678	0.107951	0.159938	-0.0111622	0.88283	0.879304	0.501311	0.9751
NR_033635	RIKEN cDNA 9130019P16 gene	9130019P16Rik	-0.023139	0.540993	0.000289804	0.993859	-0.0220932	0.558334	0.788394	0.997678	0.88309
ENSMUST00000140052	RIKEN cDNA 9130020K20 gene	9130020K20Rik	0.216349	0.00167652	0.211323	0.00203266	-0.0790577	0.220566	0.0231232	0.0370703	0.692444
NM_177001	RIKEN cDNA 9130023H24 gene	9130023H24Rik	0.0577633	0.226488	-0.0629532	0.187216	0.112331	0.021835	0.527328	0.540829	0.33108
NR_024325	RIKEN cDNA 9130024F11 gene	9130024F11Rik	0.0252922	0.314996	0.0202717	0.418228	0.0113457	0.649442	0.617709	0.752478	0.912896
ENSMUST00000131441	RIKEN cDNA 9130204K15 gene	9130204K15Rik	0.00821318	0.903744	0.0521132	0.443604	-0.0402728	0.553137	0.967646	0.767868	0.881679
NM_001101461	RIKEN cDNA 9130204L05 gene	9130204L05Rik	0.000109074	0.997552	-0.0167962	0.636303	-0.0429642	0.230533	0.999185	0.874145	0.700242
NR_033453	RIKEN cDNA 9130209A04 gene	9130209A04Rik	-0.0488054	0.15534	0.0113701	0.736487	-0.0217879	0.519944	0.433343	0.91474	0.870662
ENSMUST00000180487	RIKEN cDNA 9130213A22 gene	9130213A22Rik	0.0240096	0.71387	-0.13126	0.0504327	-0.0086007	0.895146	0.884808	0.274598	0.976851
NR_046180	RIKEN cDNA 9130221F21 gene	9130221F21Rik	0.011762	0.70231	0.0394613	0.203397	-0.0439997	0.157284	0.878343	0.561015	0.627536
NR_046001	RIKEN cDNA 9130221H12 gene	9130221H12Rik	0.104001	0.00148373	0.0102834	0.734459	0.0679784	0.0301338	0.0212107	0.913455	0.368658
NR_045837	RIKEN cDNA 9130227L01 gene	9130227L01Rik	-0.0109398	0.775468	0.0859327	0.0298977	-0.0238543	0.53383	0.911653	0.203009	0.874377
NR_027961	RIKEN cDNA 9130230L23 gene	9130230L23Rik	0.410203	3.46032e-06	0.0327896	0.66174	-0.143264	0.0620066	0.000226948	0.883159	0.470256
ENSMUST00000100655	RIKEN cDNA 9130401M01 gene	9130401M01Rik	-0.130343	0.0197301	-0.0716115	0.186978	0.0630885	0.243712	0.12463	0.540493	0.70882
NM_001033819	RIKEN cDNA 9130409I23 gene	9130409I23Rik	-0.0700425	0.0238589	-0.029653	0.322923	-0.04071	0.177415	0.140569	0.681611	0.649865
XR_394099	RIKEN cDNA 9130409J20 gene	9130409J20Rik	0.0188892	0.661447	-0.1068	0.0171068	-0.016077	0.708538	0.856839	0.144946	0.929235
ENSMUST00000155499	RIKEN cDNA 9130410C08 gene	9130410C08Rik	-0.0180987	0.530683	-0.0202688	0.481789	0.0117322	0.683175	0.782325	0.792117	0.922165
NR_045865	RIKEN cDNA 9230009I02 gene	9230009I02Rik	-0.0499001	0.521396	-0.043165	0.577876	-0.00224603	0.976848	0.776786	0.843988	0.99606
XR_035195	RIKEN cDNA 9230019H11 gene	9230019H11Rik	0.0790271	0.117561	-0.0499174	0.316517	-0.0500824	0.314943	0.370404	0.676273	0.758907
ENSMUST00000151841	RIKEN cDNA 9230020A06 gene	9230020A06Rik	-0.00200039	0.974113	-0.0301021	0.625033	-0.0414521	0.501603	0.991498	0.868581	0.863209
NR_028438	RIKEN cDNA 9230102K24 gene	9230102K24Rik	-0.0107383	0.772223	0.0471388	0.207617	-0.00672625	0.8557	0.910036	0.566648	0.967524
ENSMUST00000114915	RIKEN cDNA 9230102O04 gene	9230102O04Rik	0.030501	0.39959	-0.0130755	0.716188	-0.0732705	0.047524	0.692644	0.906476	0.430031
NM_029960	RIKEN cDNA 9230104L09 gene	9230104L09Rik	0.249345	2.81154e-05	-0.169461	0.00235357	-0.00777061	0.881308	0.00115976	0.0406836	0.974783
NR_040626	RIKEN cDNA 9230105E05 gene	9230105E05Rik	0.0698833	0.133305	-0.0429054	0.350616	0.0196106	0.668103	0.397092	0.705504	0.917324
ENSMUST00000052806	RIKEN cDNA 9230106D20 gene	9230106D20Rik	-0.0924593	0.0166439	-0.0492891	0.18752	0.0264939	0.474755	0.111684	0.541129	0.851174
ENSMUST00000056401	RIKEN cDNA 9230109A22 gene	9230109A22Rik	-0.0496081	0.24686	0.0410273	0.335514	-0.00073666	0.986111	0.549649	0.692636	0.997666
NM_199017	RIKEN cDNA 9230110C19 gene	9230110C19Rik	0.0882835	0.209158	0.036961	0.594641	-0.113099	0.109275	0.505651	0.854314	0.559924
NM_029863	RIKEN cDNA 9230110F15 gene	9230110F15Rik	0.0050188	0.959396	0.0478769	0.626899	-0.135529	0.173829	0.98598	0.869537	0.645999
NM_030062	RIKEN cDNA 9230112D13 gene	9230112D13Rik	8.10752e-05	0.998298	-0.0263968	0.487868	0.0247782	0.514767	0.999332	0.795566	0.868799
ENSMUST00000094214	RIKEN cDNA 9230112E08 gene	9230112E08Rik	0.127714	0.0842069	0.0609274	0.401061	-0.0226546	0.753817	0.307249	0.741109	0.941805
NR_040463	RIKEN cDNA 9230112J17 gene	9230112J17Rik	0.129918	0.163079	0.0711611	0.439231	-0.154951	0.0973048	0.443731	0.765735	0.542505
ENSMUST00000176049	RIKEN cDNA 9230113P08 gene	9230113P08Rik	-0.163157	0.00619332	0.0384968	0.495272	0.0315318	0.576036	0.0578375	0.800762	0.889593
NR_015537	RIKEN cDNA 9230114K14 gene	9230114K14Rik	0.0772158	0.164001	0.0994923	0.074803	0.0333533	0.542123	0.445299	0.341133	0.877643
NR_024328	RIKEN cDNA 9230116N13 gene	9230116N13Rik	0.115144	0.0168568	0.0471986	0.30941	-0.0283964	0.538914	0.112391	0.670816	0.87716
XR_384742	RIKEN cDNA 9230117E06 gene	9230117E06Rik	0.00994286	0.839196	-0.0936327	0.0617212	0.0720713	0.146312	0.941651	0.307919	0.612696
NR_028442	RIKEN cDNA 9330020H09 gene	9330020H09Rik	0.0953396	0.196954	0.0570178	0.435624	-0.0136332	0.851519	0.490683	0.763564	0.966826
ENSMUST00000129990	RIKEN cDNA 9330101J02 gene	9330101J02Rik	0.195824	0.00992992	0.0521786	0.471214	-0.0951244	0.192802	0.0798828	0.786151	0.664783
NR_077223	RIKEN cDNA 9330102E08 gene	9330102E08Rik	-0.0119888	0.794021	-0.0737183	0.113796	0.0469957	0.308239	0.921537	0.424653	0.75459
ENSMUST00000181501	RIKEN cDNA 9330104G04 gene	9330104G04Rik	0.00419086	0.923783	-0.0155011	0.722982	0.0782679	0.0797984	0.974612	0.908961	0.509809
ENSMUST00000181043	RIKEN cDNA 9330111N05 gene	9330111N05Rik	0.0347559	0.523125	-0.0958649	0.0831492	-0.0493409	0.364879	0.777885	0.35851	0.791475
NR_045400	RIKEN cDNA 9330117O12 gene	9330117O12Rik	0.0290947	0.705738	0.0329735	0.667996	-0.0395865	0.606821	0.879941	0.885442	0.899757
AK033940	RIKEN cDNA 9330121J05 gene	9330121J05Rik	0.058812	0.433344	-0.0252419	0.735095	0.0811911	0.280116	0.71823	0.913913	0.735789
NR_045696	RIKEN cDNA 9330133O14 gene	9330133O14Rik	0.00728922	0.931979	-0.0235833	0.781988	-0.110486	0.199911	0.977338	0.932717	0.672667
ENSMUST00000180842	RIKEN cDNA 9330136K24 gene	9330136K24Rik	-0.0257316	0.59548	0.0667456	0.172278	-0.0146234	0.761956	0.822041	0.519696	0.943542
NR_033222	RIKEN cDNA 9330151L19 gene	9330151L19Rik	0.0606038	0.316922	0.0990912	0.104964	-0.106805	0.081464	0.619227	0.405947	0.511764
XR_405901	RIKEN cDNA 9330154J02 gene	9330154J02Rik	0.0923692	0.00997909	0.0326532	0.340838	-0.0184988	0.5878	0.0801343	0.69672	0.893154
AK034078	RIKEN cDNA 9330154K18 gene	9330154K18Rik	-0.0345809	0.593344	-0.0105966	0.869447	0.0848724	0.193388	0.820743	0.961391	0.664783
NR_015589	RIKEN cDNA 9330158H04 gene	9330158H04Rik	0.135705	0.0517032	0.0296472	0.661771	-0.0737018	0.280198	0.227916	0.883159	0.735792
NM_001162537	RIKEN cDNA 9330159F19 gene	9330159F19Rik	0.819341	3.53872e-07	0.294672	0.0303986	0.0320938	0.807313	3.79928e-05	0.204857	0.955671
NR_037982	RIKEN cDNA 9330159M07 gene	9330159M07Rik	0.130496	0.153456	-0.0342109	0.703667	-0.0312799	0.727956	0.430499	0.900406	0.935342
ENSMUST00000101007	RIKEN cDNA 9330160F10 gene	9330160F10Rik	0.0556508	0.180101	0.0175976	0.667222	-0.0374944	0.361861	0.467672	0.884981	0.789475
ENSMUST00000056140	RIKEN cDNA 9330161L09 gene	9330161L09Rik	0.15277	0.0662007	-0.0477887	0.555858	-0.0377787	0.641168	0.264989	0.834826	0.911799
NR_102323	cDNA RIKEN 9330162012 gene	9330162012Rik	0.149661	0.0748883	-0.0276502	0.73585	0.0305038	0.709815	0.285545	0.914381	0.929662
NR_038007	RIKEN cDNA 9330162B11 gene	9330162B11Rik	0.00489828	0.883362	0.0183961	0.581448	-0.00391095	0.906508	0.959162	0.84614	0.979853
ENSMUST00000035939	RIKEN cDNA 9330171B17 gene	9330171B17Rik	-0.0521122	0.238215	-0.02958	0.49918	-0.057449	0.193345	0.540996	0.803393	0.664783
NR_015514	RIKEN cDNA 9330175E14 gene	9330175E14Rik	-0.0586234	0.545504	-0.120801	0.215593	-0.226757	0.0235754	0.791062	0.575956	0.337814
NR_045151	RIKEN cDNA 9330175M20 gene	9330175M20Rik	0.0570562	0.165745	-0.0605073	0.141286	0.0338497	0.405524	0.447903	0.473463	0.812403
NR_040553	RIKEN cDNA 9330178D15 gene	9330178D15Rik	-0.030814	0.447172	-0.0330814	0.413565	-0.0351784	0.38489	0.72614	0.748931	0.800338
NR_040273	RIKEN cDNA 9330179D12 gene	9330179D12Rik	0.0915217	0.110657	0.0123541	0.825992	0.00768205	0.891241	0.359167	0.947246	0.975883
NM_172706	RIKEN cDNA 9330182L06 gene	9330182L06Rik	0.16003	0.0468509	0.183243	0.0236819	0.047856	0.540739	0.214334	0.176037	0.87736
NM_001256056	RIKEN cDNA 9330182O14 gene	9330182O14Rik	-0.0140921	0.805338	0.0130311	0.819264	-0.0566189	0.324047	0.926389	0.945555	0.765378
ENSMUST00000180837	RIKEN cDNA 9330185C12 gene	9330185C12Rik	0.00147705	0.975492	0.0827814	0.0908969	0.0345264	0.473191	0.991945	0.375402	0.850783
NR_102319	RIKEN cDNA 9330188P03 gene	9330188P03Rik	0.100545	0.2408	0.00942976	0.911307	0.171105	0.0493892	0.54404	0.975068	0.435419
ENSMUST00000146702	RIKEN cDNA 9330198N18 gene	9330198N18Rik	0.016528	0.696333	-0.0607343	0.156041	0.0828437	0.0559075	0.874882	0.495349	0.453437
ENSMUST00000074808	RIKEN cDNA 9430002A10 gene	9430002A10Rik	0.0054351	0.929454	-0.0143014	0.815393	0.0323736	0.59774	0.976368	0.944833	0.896309
NM_198662	RIKEN cDNA 9430007A20 gene	9430007A20Rik	0.0473142	0.324398	0.0235348	0.621275	0.00558185	0.906567	0.627028	0.866838	0.979853
NR_015463	RIKEN cDNA 9430008C03 gene	9430008C03Rik	0.0623949	0.24483	-0.0340666	0.521535	-0.0558556	0.295671	0.547739	0.816801	0.746372
NR_045737	RIKEN cDNA 9430014N10 gene	9430014N10Rik	0.0170292	0.583417	0.0447522	0.15364	-0.0036278	0.906565	0.814669	0.492144	0.979853
NM_145557	RIKEN cDNA 9430015G10 gene	9430015G10Rik	0.060532	0.26554	0.23415	0.000100195	0.058158	0.283195	0.568626	0.00427363	0.736517
NM_001081181	RIKEN cDNA 9430016H08 gene	9430016H08Rik	-0.0239622	0.528471	0.0157822	0.676747	-0.0463598	0.225065	0.781142	0.889004	0.695701
NR_045988	RIKEN cDNA 9430018G01 gene	9430018G01Rik	0.0226841	0.516842	0.00611951	0.860438	-0.0129075	0.71097	0.773749	0.957978	0.92972
ENSMUST00000135329	RIKEN cDNA 9430019J16 gene	9430019J16Rik	-0.00914967	0.826945	-0.01818	0.663514	-0.035407	0.398601	0.936553	0.883852	0.80897
NR_040635	RIKEN cDNA 9430019J16 gene	9430019J16Rik	-0.0306643	0.427554	0.0182303	0.6353	-0.00365569	0.924112	0.713729	0.873844	0.98404
NM_001081963	RIKEN cDNA 9430020K01 gene	9430020K01Rik	0.0660325	0.173701	0.0805641	0.0982566	-0.0201309	0.673833	0.459702	0.391069	0.918545
NR_033569	RIKEN cDNA 9430021M05 gene	9430021M05Rik	0.0659215	0.0805837	-0.0275291	0.456266	-0.0160381	0.66343	0.298546	0.775534	0.916809
XR_374262	RIKEN cDNA 9430024E24 gene	9430024E24Rik	0.0798505	0.0633507	-9.53122e-05	0.998182	0.0205467	0.623903	0.257326	0.999285	0.905379
ENSMUST00000152538	RIKEN cDNA 9430029A11 gene	9430029A11Rik	0.077221	0.124218	0.0417155	0.399401	-0.0774515	0.122205	0.382762	0.739918	0.57877
AK020453	RIKEN cDNA 9430032J07 gene	9430032J07Rik	0.0402746	0.296361	-0.0242749	0.525953	0.00321815	0.932805	0.600228	0.8198	0.985891
NR_040766	RIKEN cDNA 9430037G07 gene	9430037G07Rik	0.144403	0.017601	-0.0671883	0.252966	0.0384097	0.510742	0.115294	0.616582	0.866601
ENSMUST00000135335	RIKEN cDNA 9430038I01 gene	9430038I01Rik	-0.0769691	0.156571	-0.0452908	0.398844	-0.0578488	0.282747	0.435377	0.739605	0.736504
NR_033568	RIKEN cDNA 9430041J12 gene	9430041J12Rik	-0.0707404	0.111464	-0.0970845	0.0310674	-0.0186735	0.668291	0.360471	0.207525	0.917324
BC090260	RIKEN cDNA 9430060I03 gene	9430060I03Rik	-0.0405923	0.319369	-0.0714336	0.083398	-0.00380364	0.924939	0.621916	0.359019	0.984202
ENSMUST00000180908	RIKEN cDNA 9430065F17 gene	9430065F17Rik	0.0648185	0.403138	0.0820852	0.289952	0.0191932	0.803098	0.695524	0.65349	0.954086
NM_001256161	RIKEN cDNA 9430069I07 gene	9430069I07Rik	-0.0274544	0.535591	0.0247652	0.575114	0.0365972	0.408728	0.784616	0.842865	0.813841
ENSMUST00000145346	Riken cDNA 9430073C21 gene	9430073C21Rik	0.0536559	0.231739	0.0895272	0.0493864	0.0892282	0.0501094	0.533832	0.271482	0.437707
NR_015553	RIKEN cDNA 9430076C15 gene	9430076C15Rik	-0.324068	0.00256305	-0.116335	0.250251	-0.228966	0.0274624	0.0312045	0.614673	0.35815
AK051584	RIKEN cDNA 9430077A04 gene	9430077A04Rik	0.046426	0.170085	-0.0540449	0.111043	-0.0306499	0.360194	0.454808	0.418857	0.788626
NR_029463	RIKEN cDNA 9430083A17 gene	9430083A17Rik	0.0808729	0.353495	0.198081	0.0269632	0.0919638	0.291039	0.654344	0.190559	0.743128
[truncated: 29,352 more rows]

## Sheet: Key
Column Headers Description
Gene ID	Gene identification code
Gene Description	Description of gene
Gene Name	Common gene name
B coefficient for genotype	𝛃 coefficient from linear model for effect of genotype. A positive value indicates the gene is upregulated in wildtype samples (downregulated in BENaC samples). A negative value indicates that the gene is upregulated in BENaC samples (downregulated in wildtype samples).
p value for genotype association	p value from linear model for association of genotype effect with indicated gene
B coefficient for exposure	𝛃 coefficient from linear model for effect of exposure. A positive value indicates that the gene is upregulated in smoke-exposed samples (downregulated in sham-exposed samples. A negative value indicates that the gene is downregulated in smoke-exposed samples (upregulated in sham-exposed samples).
p value for exposure association	p value from linear model for association of exposure effect with indicated gene
B coefficient for sex	𝛃 coefficient from linear model for effect of sex. A positive value indicates that the gene is upregulated in male samples (downregulated in female samples). A negative value indicates that the gene in upregulated in female samples (downregulated in male samples).
p value for sex association	p value from linear model for association of sex effect with indicated gene
q value for genotype	q value (adjusted p value) for genotype, adjusted for multiple test correction
q value for exposure	q value (adjusted p value) for exposure, adjusted for multiple test correction
q value for sex	q value (adjusted p value) for sex, adjusted for multiple test correction
