# Supplementary material for: Dynamic changes in lung responses after single and repeated exposures to cigarette smoke in mice
Source: PLoS One. 2019 Feb 28;14(2):e0212866. doi: 10.1371/journal.pone.0212866 (PMC6395068; doi:10.1371/journal.pone.0212866)
Supplement: S4 Table — This table includes the subset of all significant exposure-response genes with a fold change greater than +/-1.3 after 1 day of exposure, with the corresponding β coefficients, p values, and q values for association with exposure, genotype, and sex. (XLSX) [file pone.0212866.s004.xlsx]

## Sheet: 1d signif exposure genes with f
S4 Table. Results for association of exposure-response genes with fold change>1.3 after 1 day of exposure. This table includes the subset of all significant exposure-response genes with a fold change greater than +/-1.3 after 1 day of exposure, with the corresponding b coefficients, p values, and q values for association with exposure, genotype, and sex.
Gene ID	Gene Description	Gene Name	B coefficient for genotype	p value for genotype association	B coefficient for exposure	p value for exposure association	B coefficient for sex	p value for sex association	q value for genotype	q value for exposure	q value for sex
NM_028567	RIKEN cDNA 1700094D03 gene	1700094D03Rik	0.016958	0.681072	-0.380924	4.07594e-11	-0.159823	0.000397252	0.891351	3.27643e-08	0.00818794
NR_045301	RIKEN cDNA 1810008I18 gene	1810008I18Rik	0.08476	0.285791	-0.459244	1.03491e-06	-0.013756	0.861401	0.648532	0.000111493	0.94716
NM_001163473	RIKEN cDNA 1810010H24 gene	1810010H24Rik	0.227611	0.000476667	0.604185	3.66263e-12	0.159649	0.0106322	0.0142968	3.70398e-09	0.083247
XM_006534098	RIKEN cDNA 1810010H24 gene	1810010H24Rik	0.328767	0.000141008	0.819717	1.22575e-12	0.381146	1.82389e-05	0.00595768	1.42323e-09	0.000866373
NM_001163145	RIKEN cDNA 1810041L15 gene	1810041L15Rik	-0.374265	0.000263593	-0.438299	3.33473e-05	-0.146095	0.123006	0.00948755	0.00141467	0.378395
NM_028183	RIKEN cDNA 1810062G17 gene	1810062G17Rik	-0.0297015	0.679978	-0.392044	3.34839e-06	-0.0467845	0.516599	0.890976	0.000265752	0.774555
ENSMUST00000154354	RIKEN cDNA 2610507I01 gene	2610507I01Rik	0.132143	0.0892625	-0.486036	1.89462e-07	0.163274	0.0376844	0.387691	3.06759e-05	0.18951
NM_001145435	RIKEN cDNA 4930451C15 gene	4930451C15Rik	0.183949	0.0303361	-0.536424	1.19358e-07	-0.089685	0.278957	0.222007	2.13822e-05	0.582452
NM_198642	RIKEN cDNA 5031414D18 gene	5031414D18Rik	0.142102	0.138552	-0.416515	8.19482e-05	-0.274131	0.00597088	0.475385	0.0028108	0.0566204
NM_001163539	RIKEN cDNA 5430427O19 gene	5430427O19Rik	0.067398	0.466087	-0.411715	6.8414e-05	-0.259742	0.00739302	0.784485	0.00244214	0.0653613
NR_028427	RIKEN cDNA 5830416P10 gene	5830416P10Rik	0.015137	0.890825	-0.534597	2.15299e-05	-0.416026	0.000539215	0.968492	0.00102734	0.0102575
NM_001166580	RIKEN cDNA 8430408G22 gene	8430408G22Rik	-0.056847	0.578001	-0.37924	0.000629484	-0.173844	0.0946037	0.844298	0.0119602	0.327959
NR_027961	RIKEN cDNA 9130230L23 gene	9130230L23Rik	0.303704	6.62146e-05	-0.432476	1.89345e-07	-0.220229	0.002365	0.0035914	3.06759e-05	0.0298721
XR_401960	RIKEN cDNA 9530034E10 gene	9530034E10Rik	-0.300998	0.0161588	0.41392	0.00136579	0.08823	0.464206	0.152217	0.0207348	0.740352
NR_040271	RIKEN cDNA A730046J19 gene	A730046J19Rik	-0.203122	0.0219859	-0.398443	3.78314e-05	-0.174644	0.0468279	0.1839	0.00154259	0.216847
NM_001007574	RIKEN cDNA A830010M20 gene	A830010M20Rik	0.224184	0.0795085	-0.398489	0.00280843	-0.298486	0.0215545	0.365161	0.0346767	0.131765
NM_013930	aminoadipate-semialdehyde synthase	Aass	-0.248372	0.018112	-0.379381	0.000565917	-0.113868	0.263764	0.163108	0.0111652	0.56618
NM_001198794	cDNA sequence AB124611	AB124611	0.0176635	0.874646	-0.519595	4.0521e-05	-0.203901	0.0749118	0.962982	0.00163282	0.286191
NM_001166556	ATP-binding cassette, sub-family A (ABC1), member 6	Abca6	0.203903	0.0599911	0.38113	0.000873796	0.0526555	0.619071	0.317224	0.0151095	0.833636
NM_023732	ATP-binding cassette, sub-family B (MDR/TAP), member 6	Abcb6	0.0900805	0.0887828	0.467926	7.53653e-11	0.175531	0.00162351	0.386629	5.36978e-08	0.0228854
NM_008576	ATP-binding cassette, sub-family C (CFTR/MRP), member 1	Abcc1	-0.0220875	0.661988	0.390665	3.04735e-09	0.108416	0.0372008	0.882745	1.22138e-06	0.187771
NM_001161667	acyl-Coenzyme A oxidase 2, branched chain	Acox2	-0.0627875	0.32671	0.444707	2.88832e-08	0.207196	0.00230168	0.684082	7.42204e-06	0.0292848
NM_019807	acid phosphatase, prostate	Acpp	-0.0700805	0.305295	0.521424	3.62604e-09	0.258092	0.000493684	0.665811	1.36959e-06	0.00960707
NM_001142804	acyl-CoA synthetase short-chain family member 3	Acss3	0.0701945	0.452562	0.561014	5.61631e-07	0.2354	0.0152964	0.77626	7.01479e-05	0.105476
NM_001033877	a disintegrin-like and metallopeptidase (reprolysin type) with thrombospondin type 1 mo	Adamts17	-0.130207	0.431661	0.606627	0.000705739	0.686877	0.000169816	0.763216	0.0128186	0.00447749
NM_009626	alcohol dehydrogenase 7 (class IV), mu or sigma polypeptide	Adh7	0.403016	0.000129835	2.25791	9.50419e-24	0.240732	0.014807	0.00563784	7.44891e-20	0.103247
NM_009644	aryl-hydrocarbon receptor repressor	Ahrr	0.045211	0.462443	0.474279	3.09052e-09	0.189076	0.00368429	0.781895	1.22138e-06	0.0406127
ENSMUST00000038406	aldo-keto reductase family 1, member B8	Akr1b8	-0.370188	2.93829e-05	0.677797	1.92963e-10	0.0170375	0.827123	0.0019599	1.14139e-07	0.932952
NM_134072	aldo-keto reductase family 1, member C14	Akr1c14	0.159118	0.0597921	0.529595	1.6493e-07	0.0154175	0.851682	0.317086	2.765e-05	0.942807
NM_001112725	aldehyde dehydrogenase family 3, subfamily A1	Aldh3a1	0.377988	0.000435272	2.83785	1.33819e-26	0.37975	0.00041312	0.013484	1.39841e-22	0.00838273
NM_009676	aldehyde oxidase 1	Aox1	0.225394	4.24103e-06	0.580841	4.36138e-16	0.062551	0.14181	0.000499835	1.42118e-12	0.409431
NM_175391	apolipoprotein L 7c	Apol7c	-0.123284	0.464434	0.758764	5.87225e-05	0.286961	0.0938058	0.783006	0.00215821	0.32639
NM_177828	Rho guanine nucleotide exchange factor (GEF) 37	Arhgef37	0.283994	0.133549	-0.676469	0.000811395	-0.610352	0.00219382	0.467342	0.0142685	0.0282575
NM_001284192	artemin	Artn	-0.0770725	0.469134	0.775456	1.10915e-08	0.520729	1.78749e-05	0.786108	3.409e-06	0.000856847
NM_153778	atonal homolog 8 (Drosophila)	Atoh8	-0.089559	0.173483	0.379647	9.85613e-07	0.374502	1.25995e-06	0.52469	0.000108799	0.000142095
NM_001290469	ATPase, Na+/K+ transporting, alpha 3 polypeptide	Atp1a3	0.0497645	0.776919	-0.707657	0.000253381	-0.217196	0.220836	0.928872	0.00616439	0.51745
ENSMUST00000101044	ATPase, Ca++ transporting, plasma membrane 2	Atp2b2	0.553156	1.71892e-06	0.527463	3.88638e-06	0.232023	0.0220343	0.000259078	0.000298623	0.133558
NM_026922	ATPase, Ca++ transporting, type 2C, member 2	Atp2c2	0.239753	0.0104626	-0.511876	1.42161e-06	-0.214939	0.0206093	0.117311	0.00013798	0.128017
NM_134157	ATPase, H+ transporting, lysosomal V1 subunit B1	Atp6v1b1	0.107348	0.19926	-0.639232	3.13393e-09	0.029554	0.72093	0.559505	1.22138e-06	0.886951
NM_001080935	RIKEN cDNA B230217C12 gene	B230217C12Rik	0.0370945	0.675684	-0.396871	6.5886e-05	-0.188408	0.0390015	0.888945	0.00236872	0.193802
NM_001271915	UDP-GlcNAc:betaGal beta-1,3-N-acetylglucosaminyltransferase 9	B3gnt9	-0.229717	0.00092013	-0.384737	5.97862e-07	-0.024896	0.697793	0.0228756	7.29298e-05	0.875996
NR_015457	RIKEN cDNA B430010I23 gene	B430010I23Rik	0.525828	2.35758e-08	-0.715206	1.50929e-11	-0.0838915	0.264162	8.90482e-06	1.31434e-08	0.56641
NM_001033350	B cell scaffold protein with ankyrin repeats 1	Bank1	0.305875	0.0212585	-0.517212	0.000243669	-0.342709	0.0105334	0.180049	0.00600081	0.0827627
NM_007539	bradykinin receptor, beta 1	Bdkrb1	-0.009102	0.937818	0.57697	1.59784e-05	0.530648	5.38004e-05	0.98241	0.000842775	0.00192375
NM_009747	bradykinin receptor, beta 2	Bdkrb2	-0.387634	0.000210336	0.524945	2.50688e-06	0.113343	0.235874	0.00800248	0.000211874	0.535459
ENSMUST00000037399	biliverdin reductase B (flavin reductase (NADPH))	Blvrb	-0.067614	0.216997	0.443178	8.44206e-10	0.063689	0.244313	0.580895	4.26869e-07	0.545567
NM_181344	complement component 1, r subcomponent-like	C1rl	-0.186183	0.00995226	-0.409033	7.41885e-07	0.07543	0.277541	0.11363	8.6784e-05	0.581262
NM_025958	cullin-associated and neddylation-dissociated 2 (putative)	Cand2	0.111302	0.20997	-0.400099	5.2448e-05	-0.01389	0.874327	0.572794	0.00199061	0.951906
NM_173047	carbonyl reductase 3	Cbr3	0.165587	0.0587991	1.83122	3.46515e-22	0.35095	0.000202156	0.314511	2.17265e-18	0.00504938
NM_001081665	coiled-coil domain containing 129	Ccdc129	0.444789	0.000140888	-1.14927	4.54821e-13	0.016546	0.875019	0.00595768	5.9411e-10	0.952131
NM_009827	cholecystokinin A receptor	Cckar	0.449951	4.5289e-09	-0.749375	6.33154e-15	-0.108865	0.0719609	2.25367e-06	1.41781e-11	0.279898
ENSMUST00000170878	CD180 antigen	Cd180	0.165364	0.0788854	-0.529017	1.3443e-06	-0.294046	0.0027474	0.363845	0.000131699	0.0331783
NM_018729	CD244 natural killer cell receptor 2B4	Cd244	0.066637	0.595935	-0.479488	0.000466411	-0.303918	0.0197388	0.852589	0.00961973	0.12471
NM_172050	CD300e antigen	Cd300e	0.631286	2.35048e-05	-0.640803	1.88073e-05	-0.298142	0.027854	0.00167965	0.000946402	0.15557
NM_199221	CD300 antigen like family member B	Cd300lb	-0.260947	0.135676	-0.577955	0.0017537	-0.276114	0.115043	0.470879	0.0249553	0.365447
NM_145437	CD300 molecule-like family member d	Cd300ld	-0.155585	0.301908	-0.65045	9.84528e-05	-0.131365	0.382387	0.662664	0.00317868	0.679211
NM_183294	cyclin-dependent kinase-like 1 (CDC2-related kinase)	Cdkl1	0.189727	0.0128336	-0.482216	9.32478e-08	-0.180981	0.0171957	0.132527	1.79345e-05	0.114237
NM_007669	cyclin-dependent kinase inhibitor 1A (P21)	Cdkn1a	-0.063745	0.515414	0.482461	1.63695e-05	0.400666	0.000206543	0.81189	0.000855306	0.00512678
NM_144930	carboxylesterase 1F	Ces1f	0.463005	4.5788e-06	0.789559	5.68917e-11	0.421016	2.04563e-05	0.000526146	4.24656e-08	0.00092274
NM_021456	carboxylesterase 1G	Ces1g	0.303803	0.0674878	2.07029	5.18967e-15	0.473582	0.00572012	0.335939	1.25151e-11	0.0550416
XM_006544349	carboxylesterase 1H	Ces1h	0.092517	0.227777	0.574529	5.13716e-09	0.178467	0.0234327	0.593632	1.79111e-06	0.139105
NM_018778	claudin 8	Cldn8	0.352197	9.13321e-06	-0.61926	7.7258e-11	-0.133593	0.0579868	0.000870292	5.38231e-08	0.246862
NM_177686	C-type lectin domain family 12, member a	Clec12a	-0.0822135	0.432786	-0.761637	1.14855e-08	-0.361422	0.00130341	0.763998	3.49584e-06	0.0195099
NM_199311	C-type lectin domain family 4, member a1	Clec4a1	0.127824	0.416342	-0.688952	8.39843e-05	-0.53938	0.00136989	0.754043	0.00286497	0.0202099
NM_001204241	C-type lectin domain family 4, member a3	Clec4a3	-0.145283	0.288726	-0.429022	0.00302684	-0.315541	0.0250182	0.651192	0.0365529	0.144842
NM_007724	cyclic nucleotide gated channel alpha 2	Cnga2	0.444717	5.83025e-06	0.536366	2.01831e-07	-0.063019	0.456765	0.000632451	3.18607e-05	0.735092
NR_002845	coatomer protein complex, subunit gamma 2, opposite strand 2	Copg2os2	-0.13232	0.177064	0.586616	5.04799e-07	0.131694	0.179067	0.530693	6.47802e-05	0.461961
NM_007758	complement receptor 2	Cr2	0.354646	0.00821817	-0.494399	0.000403411	-0.351018	0.00883459	0.100916	0.00870772	0.0731549
NM_007771	cryptochrome 1 (photolyase-like)	Cry1	-0.103356	0.174457	0.442182	8.69769e-07	-0.0650065	0.389334	0.52606	9.95156e-05	0.685055
NM_001012477	chemokine (C-X-C motif) ligand 12	Cxcl12	-0.605794	1.48314e-09	-0.385274	1.05733e-05	0.102735	0.181069	8.77289e-07	0.000630179	0.465132
NM_007807	cytochrome b-245, beta polypeptide	Cybb	-0.246778	0.0304319	-0.392004	0.00100822	-0.402091	0.000777099	0.222287	0.0166968	0.0134005
NM_001136059	cytochrome P450, family 1, subfamily a, polypeptide 1	Cyp1a1	0.190226	0.471141	4.11288	1.00815e-17	-0.305337	0.25008	0.787187	4.51507e-14	0.551886
NM_009994	cytochrome P450, family 1, subfamily b, polypeptide 1	Cyp1b1	0.180102	0.0379755	3.15767	1.46634e-30	0.292558	0.00126031	0.24981	4.59699e-26	0.0190963
NM_001177713	cytochrome P450, family 26, subfamily b, polypeptide 1	Cyp26b1	0.41007	0.101042	-0.748907	0.00401892	-0.697635	0.00695256	0.410267	0.0444394	0.0629254
NM_009997	cytochrome P450, family 2, subfamily a, polypeptide 4	Cyp2a4	0.4801	0.000189191	0.429036	0.000683486	0.078469	0.501028	0.00735873	0.0125379	0.764587
ENSMUST00000005685	cytochrome P450, family 2, subfamily a, polypeptide 5	Cyp2a5	0.487345	0.00012579	0.45921	0.000261636	-0.116983	0.309261	0.0055309	0.00632892	0.612116
NM_134127	cytochrome P450, family 4, subfamily f, polypeptide 15	Cyp4f15	0.227957	0.058523	-0.733807	2.85613e-07	-0.230001	0.0564058	0.313886	4.28419e-05	0.242533
NM_024444	cytochrome P450, family 4, subfamily f, polypeptide 18	Cyp4f18	-0.16957	0.26547	-0.60397	0.000277074	-0.31444	0.0430306	0.630703	0.0065955	0.20561
NM_177307	cytochrome P450, family 4, subfamily f, polypeptide 39	Cyp4f39	0.0269495	0.791884	0.78839	3.23109e-09	0.48143	3.22809e-05	0.935578	1.2353e-06	0.001316
NM_026384	diacylglycerol O-acyltransferase 2	Dgat2	0.124942	0.268765	-0.418666	0.000596836	-0.0211505	0.850263	0.634291	0.0116072	0.942214
NM_030150	DEXH (Asp-Glu-X-His) box polypeptide 58	Dhx58	0.0349765	0.675489	-0.400788	2.47478e-05	-0.166221	0.052437	0.888945	0.00114387	0.232485
NM_010050	deiodinase, iodothyronine, type II	Dio2	-0.202204	0.210773	0.5432	0.00155991	0.447642	0.00774654	0.573975	0.0229054	0.0673286
NM_001024474	DIRAS family, GTP-binding RAS-like 2	Diras2	0.136272	0.171387	-0.388609	0.000319767	0.0296905	0.762829	0.521853	0.00733336	0.907811
NM_001252070	dynein, axonemal, heavy chain 7A	Dnah7a	-0.0461205	0.636527	-0.415362	0.000127395	-0.128222	0.193511	0.871716	0.00381454	0.48185
NM_013739	docking protein 3	Dok3	0.063238	0.444585	-0.398923	2.1925e-05	-0.100243	0.228422	0.772003	0.00104144	0.526954
NR_015502	RIKEN cDNA E030003E18 gene	E030003E18Rik	-0.0099465	0.913668	0.469685	9.33485e-06	0.0572325	0.533832	0.975295	0.000573819	0.784478
NR_045343	RIKEN cDNA E030044B06 gene	E030044B06Rik	-0.103493	0.0653019	-0.410427	6.51474e-09	-0.020152	0.713401	0.330205	2.14986e-06	0.883121
NM_001195036	epithelial cell transforming sequence 2 oncogene-like	Ect2l	0.042052	0.544813	-0.414513	6.4132e-07	-0.150721	0.0349955	0.828497	7.73284e-05	0.179795
NM_010104	endothelin 1	Edn1	-0.56777	6.03871e-07	0.548299	1.14284e-06	-0.0765805	0.420184	0.000122931	0.00011903	0.708805
AK002956	endogenous sequence related to the Duplan murine retrovirus	Edv	-0.147903	0.109161	0.394357	9.81198e-05	0.16722	0.0714785	0.425911	0.00317446	0.279025
NM_001289925	early growth response 3	Egr3	-0.117105	0.26704	-0.38147	0.000774652	-0.108514	0.303138	0.63197	0.0137672	0.605542
NM_020578	EH-domain containing 3	Ehd3	-0.023608	0.77883	0.437914	7.01288e-06	0.514137	4.22037e-07	0.929619	0.000461878	7.07533e-05
NM_025499	EP300 interacting inhibitor of differentiation 3	Eid3	-0.0658065	0.501497	0.854568	1.60348e-10	0.180752	0.0703571	0.804778	1.00538e-07	0.276295
NM_001163131	E74-like factor 3	Elf3	-0.413272	1.47207e-05	0.516474	3.15652e-07	0.425902	9.21522e-06	0.0012018	4.61843e-05	0.000535938
NM_007925	elastin	Eln	-0.500341	0.000565119	0.544127	0.000215881	0.906172	5.14875e-08	0.0160767	0.00556569	1.75449e-05
NM_145158	elastin microfibril interfacer 2	Emilin2	0.0063755	0.969265	-0.561142	0.00159483	-0.295173	0.0808416	0.991057	0.0232332	0.29858
NM_139138	EGF-like module containing, mucin-like, hormone receptor-like sequence 4	Emr4	0.410537	0.0065383	-1.11785	2.52106e-09	-0.666821	3.86684e-05	0.0868977	1.02643e-06	0.00150217
NM_178676	ectonucleoside triphosphate diphosphohydrolase 3	Entpd3	0.239268	0.0054576	0.520592	1.8378e-07	0.1224	0.139103	0.0775069	3.0165e-05	0.405739
NM_001026214	ectonucleoside triphosphate diphosphohydrolase 5	Entpd5	0.306649	0.000192611	0.674197	6.66756e-11	0.108397	0.150808	0.00746399	4.86111e-08	0.422894
NM_029325	epididymal peptidase inhibitor	Eppin	0.243691	0.0390306	0.48969	0.000122917	-0.029087	0.799661	0.253177	0.00371955	0.921295
NM_029495	epithelial stromal interaction 1 (breast)	Epsti1	0.13957	0.112354	-0.400722	4.06599e-05	-0.352609	0.00021733	0.432239	0.00163631	0.00531235
ENSMUST00000098496	glutamate rich 3	Erich3	-0.549346	2.28857e-08	0.515315	8.69994e-08	-0.0910955	0.245496	8.79158e-06	1.73722e-05	0.546823
ENSMUST00000172865	glutamate rich 3	Erich3	-0.413875	4.37903e-06	0.6122	1.72557e-09	0.064738	0.403708	0.000508454	7.66864e-07	0.696011
NM_023612	endothelial cell-specific molecule 1	Esm1	0.510478	1.94891e-05	-0.415896	0.000297857	-0.534519	9.60338e-06	0.00147581	0.00693745	0.000550395
NM_001038658	Fas apoptotic inhibitory molecule 2	Faim2	0.410925	0.000224118	-0.41016	0.000229203	0.0783555	0.439311	0.00839438	0.00576687	0.721749
NM_183187	family with sequence similarity 107, member A	Fam107a	0.043325	0.759713	0.748081	5.60867e-06	0.323483	0.0272854	0.921816	0.000389871	0.153524
NM_001080814	FAT tumor suppressor homolog 3 (Drosophila)	Fat3	-0.0418935	0.665022	-0.390647	0.000244915	-0.0594615	0.539383	0.884458	0.00602203	0.787279
NM_001199632	F-box and leucine-rich repeat protein 13	Fbxl13	-0.011264	0.878946	-0.444488	5.90477e-07	-0.071412	0.337301	0.96437	7.2594e-05	0.638605
NM_001253737	Fc receptor, IgE, low affinity II, alpha polypeptide	Fcer2a	-0.06705	0.691662	-0.653693	0.000405752	-0.184359	0.278936	0.896034	0.00872451	0.582452
NM_010186	Fc receptor, IgG, high affinity I	Fcgr1	0.027577	0.865783	-0.522972	0.00265691	-0.31097	0.0628637	0.959766	0.033371	0.258836
NM_181748	free fatty acid receptor 4	Ffar4	-0.031938	0.730906	0.498752	4.23702e-06	0.255568	0.00873075	0.910849	0.000316263	0.0726596
NM_001271616	fibroblast growth factor binding protein 1	Fgfbp1	0.370146	0.00233852	0.724711	1.95831e-07	0.0828105	0.468445	0.0441376	3.11639e-05	0.743281
NM_010208	Gardner-Rasheed feline sarcoma viral (Fgr) oncogene homolog	Fgr	-0.0332	0.829475	-0.528495	0.00143311	-0.297016	0.0601364	0.947508	0.0215793	0.251553
NM_010220	FK506 binding protein 5	Fkbp5	-0.15217	0.252728	0.6468	1.80053e-05	0.163029	0.221055	0.619567	0.000916616	0.517781
NM_010235	fos-like antigen 1	Fosl1	-0.167441	0.251948	0.566048	0.000363117	0.430024	0.00500306	0.618709	0.00808504	0.0502873
NM_008239	forkhead box Q1	Foxq1	0.0774735	0.291406	0.424907	1.02847e-06	0.263452	0.000846561	0.65342	0.000111452	0.0142763
NM_177059	follistatin-like 4	Fstl4	-0.367676	0.000705276	0.446028	6.9481e-05	0.348722	0.0012093	0.0189458	0.00247245	0.0185387
ENSMUST00000167243	glutamate decarboxylase 1, pseudogene	Gad1-ps	0.238764	0.326644	-0.858949	0.00101321	-0.263047	0.280539	0.684054	0.0167445	0.583879
NM_030166	UDP-N-acetyl-alpha-D-galactosamine:polypeptide N-acetylgalactosaminyltransferase 15	Galnt15	0.496179	0.00384984	0.527388	0.00228337	0.386215	0.0214388	0.0617106	0.0300519	0.131271
NM_010295	glutamate-cysteine ligase, catalytic subunit	Gclc	-0.048649	0.63472	1.06358	1.76939e-12	0.251666	0.018005	0.871164	1.91278e-09	0.117402
NM_008129	glutamate-cysteine ligase, modifier subunit	Gclm	0.15002	0.0127817	1.19484	1.06392e-21	0.258569	6.51663e-05	0.132159	5.55897e-18	0.00223988
NM_001285457	glial cell line derived neurotrophic factor family receptor alpha 1	Gfra1	0.135941	0.0492032	-0.450332	7.14589e-08	0.033877	0.615055	0.2865	1.51367e-05	0.831729
NM_008115	glial cell line derived neurotrophic factor family receptor alpha 2	Gfra2	-0.318475	0.000775083	-0.537104	3.83811e-07	0.283908	0.00234901	0.0201483	5.3241e-05	0.0297778
NM_008125	gap junction protein, beta 2	Gjb2	0.217529	0.0711825	0.887462	5.69232e-09	0.144624	0.224422	0.345946	1.96104e-06	0.521709
ENSMUST00000087884	predicted pseudogene 10212	Gm10212	0.169287	0.0749372	0.381124	0.000206604	0.126758	0.178173	0.354347	0.00542919	0.460554
ENSMUST00000095186	predicted gene 10309	Gm10309	0.0949215	0.35015	0.484169	2.53533e-05	0.117761	0.247957	0.703912	0.00115695	0.549438
NM_001122660	predicted gene 10639	Gm10639	0.154812	0.031042	0.479987	3.71731e-08	-0.104154	0.139765	0.224838	9.24903e-06	0.406307
ENSMUST00000151643	predicted gene 12214	Gm12214	0.210386	0.0197979	-0.387162	7.09744e-05	0.164354	0.0647675	0.172215	0.00251702	0.263355
NM_001135115	predicted gene 12250	Gm12250	-0.221719	0.127994	-0.490507	0.0014605	-0.146091	0.311488	0.459053	0.0218524	0.614336
XR_375897	predicted gene 12474	Gm12474	0.317837	0.00260624	-0.759126	3.7376e-09	0.073464	0.45943	0.0477682	1.37852e-06	0.737148
NM_001081284	predicted gene 12695	Gm12695	-0.260007	0.00646037	-0.680306	6.02399e-09	-0.076974	0.397618	0.0865154	2.05274e-06	0.69131
ENSMUST00000156081	predicted gene 12840	Gm12840	-0.13005	0.0497103	0.40886	2.13472e-07	0.28095	9.59928e-05	0.288088	3.29672e-05	0.0029649
XR_402166	predicted gene 13056	Gm13056	0.216079	0.0263406	-0.41121	9.0128e-05	0.117974	0.214101	0.20501	0.00300586	0.509107
XR_377237	predicted gene 15411	Gm15411	0.126583	0.0849758	-0.385324	4.51633e-06	-0.148309	0.0451623	0.378642	0.00033004	0.212556
NR_045598	predicted gene 15706	Gm15706	-0.0725505	0.290431	-0.385757	1.72305e-06	-0.0452675	0.507471	0.652316	0.000159815	0.768709
ENSMUST00000141700	predicted gene 15987	Gm15987	-0.0635655	0.612518	-0.391156	0.00333142	-0.251323	0.0508621	0.860968	0.039097	0.227953
ENSMUST00000130872	predicted gene 17216	Gm17216	-0.081031	0.408908	0.424854	9.77926e-05	0.1067	0.278521	0.748527	0.00317177	0.582225
NR_045322	predicted gene, 19557	Gm19557	0.064144	0.449029	0.526112	2.96131e-07	0.232342	0.00875613	0.77406	4.42081e-05	0.0727252
XR_378466	predicted gene, 19950	Gm19950	0.0315345	0.684635	0.51617	8.10017e-08	0.0662535	0.395344	0.892804	1.64339e-05	0.689323
AK079756	predicted gene, 19951	Gm19951	0.138655	0.47516	-0.939708	2.09543e-05	-0.736096	0.000491846	0.789495	0.00100754	0.00957724
XR_105484	predicted gene, 20016	Gm20016	-0.36693	2.98939e-05	-0.437242	1.80985e-06	0.0109815	0.88718	0.00198554	0.000165807	0.956698
AK172267	predicted gene, 21188	Gm21188	0.163815	0.239889	-0.536883	0.000384317	-0.359438	0.0127275	0.605671	0.0084019	0.0936416
ENSMUST00000102085	predicted gene, 22137	Gm22137	-0.276913	0.0227042	0.408697	0.00121273	0.663918	1.71018e-06	0.187113	0.0190874	0.000172949
ENSMUST00000158269	predicted gene, 22520	Gm22520	0.136325	0.253801	0.446449	0.000541304	0.396626	0.00178487	0.620056	0.0107677	0.0244989
ENSMUST00000082925	predicted gene, 24524	Gm24524	0.272763	0.0543382	-0.600759	9.78342e-05	-0.252707	0.0736076	0.301933	0.00317177	0.28357
ENSMUST00000158937	predicted gene, 24666	Gm24666	0.0279435	0.735684	0.4786	1.18446e-06	0.218312	0.0116553	0.912745	0.000120171	0.0883668
ENSMUST00000158857	predicted gene, 24741	Gm24741	-0.151969	0.189489	-0.427008	0.000607292	-0.031616	0.782427	0.546905	0.0117233	0.914821
ENSMUST00000181901	predicted gene, 26760	Gm26760	0.052429	0.550823	-0.400437	5.07575e-05	-0.031173	0.7224	0.831246	0.00194767	0.887914
NR_046069	predicted gene 2848	Gm2848	-0.156003	0.213764	-0.383905	0.00360343	-0.155592	0.214947	0.577443	0.0412893	0.510306
NM_001243092	predicted gene 3776	Gm3776	0.521752	0.000167747	1.84595	6.22244e-17	0.244918	0.0564132	0.0066737	2.43842e-13	0.242533
NM_001243039	predicted gene 4070	Gm4070	-0.0179515	0.791322	-0.381687	1.93209e-06	-0.233668	0.00136945	0.935478	0.000172077	0.0202099
NR_003967	GTPase, very large interferon inducible 1 pseudogene	Gm4759	0.300788	0.0160744	-0.414812	0.00131758	-0.342055	0.00678457	0.151627	0.0202228	0.0618483
ENSMUST00000095071	predicted gene 8074	Gm8074	0.206425	0.0349609	0.627502	9.14682e-08	0.11479	0.230879	0.238732	1.77244e-05	0.529788
NM_001164202	predicted gene 8369	Gm8369	0.365694	0.00815149	-0.416703	0.0029349	-0.0764535	0.56185	0.100373	0.0357811	0.801288
XR_378400	predicted gene 8995	Gm8995	0.0986615	0.185695	-0.451804	4.01587e-07	-0.437246	7.40415e-07	0.541583	5.52182e-05	0.000104559
NM_001076679	predicted gene 9733	Gm9733	0.397362	0.119574	-1.02604	0.000213899	-0.492629	0.0557699	0.445805	0.0055511	0.241014
ENSMUST00000066742	predicted gene 9930	Gm9930	0.511486	9.2524e-06	0.492878	1.64299e-05	-0.0895935	0.372237	0.000876322	0.000856475	0.669591
NM_001285916	geminin coiled-coil domain containing	Gmnc	-0.145057	0.0745853	-0.729009	5.07232e-11	-0.134291	0.0977578	0.353553	3.97543e-08	0.334065
NM_010308	guanine nucleotide binding protein, alpha O	Gnao1	0.406317	2.30801e-06	0.430241	8.34819e-07	0.16651	0.027415	0.000321583	9.62191e-05	0.153942
NM_181754	G protein-coupled receptor 141	Gpr141	0.371119	0.0736062	-0.748567	0.00068236	-0.700608	0.00133534	0.351485	0.0125379	0.019812
NM_007412	G protein-coupled receptor 182	Gpr182	0.552345	4.25201e-07	0.547913	4.94929e-07	0.222415	0.017934	9.52148e-05	6.41158e-05	0.117229
NM_008152	G-protein coupled receptor 65	Gpr65	-0.317422	0.0231565	-0.445698	0.00201091	-0.43148	0.00268471	0.189594	0.0275895	0.0326857
NM_001291111	glutathione synthetase	Gss	0.137569	0.0243663	0.421577	1.78686e-08	0.161905	0.00890083	0.195953	4.82914e-06	0.0734983
NM_008181	glutathione S-transferase, alpha 1 (Ya)	Gsta1	0.325997	0.0122148	1.63418	2.16805e-15	0.199722	0.114677	0.129205	6.17893e-12	0.364874
NM_010357	glutathione S-transferase, alpha 4	Gsta4	0.276844	0.000106508	0.619427	1.25565e-11	0.037581	0.558327	0.00492217	1.15779e-08	0.799103
NM_010362	glutathione S-transferase omega 1	Gsto1	-0.0062945	0.900521	0.597831	4.27296e-14	0.128757	0.0142762	0.971653	7.05084e-11	0.101052
NM_013541	glutathione S-transferase, pi 1	Gstp1	0.0165205	0.77412	0.451659	2.21422e-09	0.141347	0.0182107	0.927665	9.38052e-07	0.118393
NM_181796	glutathione S-transferase, pi 2	Gstp2	0.0401835	0.394304	0.464069	6.97079e-12	0.0791865	0.0979464	0.73698	6.62225e-09	0.334436
NM_001033978	histocompatibility 2, class II antigen E beta2	H2-Eb2	0.195767	0.0993793	-0.540306	4.11864e-05	-0.064789	0.579079	0.40714	0.00165325	0.812365
NM_010389	histocompatibility 2, O region beta locus	H2-Ob	0.265983	0.0193459	-0.427007	0.000368688	-0.183045	0.10063	0.169554	0.00817424	0.339331
NM_025325	3-hydroxyanthranilate 3,4-dioxygenase	Haao	0.195482	0.0549533	-0.410612	0.000184745	-0.146863	0.144845	0.303896	0.00499719	0.414278
NM_008230	histidine decarboxylase	Hdc	-0.176593	0.144247	-0.565825	2.91449e-05	-0.0127285	0.914922	0.483705	0.00128302	0.966271
NM_010442	heme oxygenase (decycling) 1	Hmox1	-0.234789	0.103622	1.75873	1.14414e-14	0.551204	0.000380231	0.414399	2.24181e-11	0.00794683
NM_152803	heparanase	Hpse	-0.212938	0.0409666	-0.566906	2.07829e-06	-0.18083	0.0801912	0.260403	0.000183533	0.297152
NM_197944	hematopoietic SH2 domain containing	Hsh2d	0.0345685	0.720795	-0.487121	1.19115e-05	-0.214267	0.031878	0.907397	0.000686446	0.169443
NM_010478	heat shock protein 1B	Hspa1b	0.066462	0.815075	1.0476	0.000688869	0.318165	0.266833	0.943466	0.0126071	0.569189
NM_013559	heat shock 105kDa/110kDa protein 1	Hsph1	-0.0677845	0.61909	0.564739	0.000178759	-0.0178955	0.895411	0.864107	0.00489868	0.960066
NM_008329	interferon activated gene 204	Ifi204	0.025659	0.913487	-0.982731	0.000172389	-0.60917	0.0135201	0.975237	0.00479539	0.0973395
NM_029803	interferon, alpha-inducible protein 27 like 2A	Ifi27l2a	0.321741	0.0109915	-0.475821	0.000333195	-0.090569	0.455255	0.120864	0.00755291	0.734093
NM_001033632	interferon induced transmembrane protein 6	Ifitm6	0.317322	0.218507	-1.14031	6.83546e-05	-0.804362	0.00306998	0.582788	0.00244214	0.0359119
ENSMUST00000129913	insulin-like growth factor 2 mRNA binding protein 2	Igf2bp2	0.0886865	0.248462	0.388732	9.73115e-06	0.179952	0.0227148	0.615025	0.000592372	0.136272
ENSMUST00000178909	immunoglobulin heavy diversity 5-8	Ighd5-8	0.101566	0.412549	-0.407111	0.00205313	0.212918	0.0907692	0.750939	0.0280673	0.320272
ENSMUST00000103407	immunoglobulin kappa joining 3	Igkj3	0.398957	0.0177132	-0.491069	0.0041709	-0.332556	0.0454967	0.160913	0.0454336	0.213489
ENSMUST00000103351	immunoglobulin kappa variable 4-63	Igkv4-63	0.108063	0.444342	-0.542219	0.000426568	-0.093017	0.509843	0.771947	0.00905916	0.769987
NM_030691	immunoglobulin superfamily, member 6	Igsf6	-0.0617695	0.659784	-0.524135	0.000592351	-0.306412	0.0341629	0.881625	0.0115486	0.17713
NM_001136067	inhibitor of kappaB kinase gamma	Ikbkg	0.032088	0.480432	0.393391	1.98683e-10	0.147674	0.00230009	0.792929	1.14503e-07	0.0292848
NM_008348	interleukin 10 receptor, alpha	Il10ra	0.0148185	0.845429	-0.442066	1.07591e-06	-0.2503	0.00208846	0.952214	0.000114727	0.0273604
NM_001252600	interferon regulatory factor 7	Irf7	-0.004505	0.967024	-0.389814	0.000944984	0.079685	0.466283	0.990481	0.0159395	0.741853
NM_010576	integrin alpha 4	Itga4	0.192862	0.00244551	-0.43601	1.0886e-08	-0.467248	2.28079e-09	0.0456621	3.37897e-06	2.10302e-06
NM_001253872	integrin alpha L	Itgal	0.100962	0.167947	-0.463811	1.67189e-07	-0.253169	0.00116224	0.516921	2.78796e-05	0.0179433
NM_001082960	integrin alpha M	Itgam	-0.2661	0.0825398	-0.46356	0.00363714	-0.289789	0.059631	0.373502	0.0415692	0.250611
NM_001164268	kalirin, RhoGEF kinase	Kalrn	0.0778515	0.149781	0.587858	3.44169e-13	0.193568	0.00080416	0.491321	4.69117e-10	0.0137386
NM_172872	KN motif and ankyrin repeat domains 4	Kank4	0.32306	0.000145145	0.388526	1.07553e-05	0.186384	0.0192336	0.00605899	0.000634986	0.123056
NM_001111331	Kv channel interacting protein 3, calsenilin	Kcnip3	0.0333205	0.744804	0.670098	1.11723e-07	0.372694	0.000782622	0.916398	2.03635e-05	0.0134663
NM_008430	potassium channel, subfamily K, member 1	Kcnk1	-0.043394	0.490771	0.398945	2.03258e-07	0.179011	0.00679549	0.798787	3.18607e-05	0.0618939
NM_001122733	kit oncogene	Kit	0.270185	5.33591e-05	0.437134	9.45881e-09	0.320759	3.88856e-06	0.00305257	2.99529e-06	0.000289696
NM_001164493	kelch-like 29	Klhl29	-0.017346	0.847254	0.455803	1.11258e-05	0.407366	5.77688e-05	0.952863	0.000653169	0.00203033
NM_001170851	killer cell lectin-like receptor, subfamily A, member 2	Klra2	0.50303	0.000182874	-0.59385	1.89933e-05	-0.304368	0.0161822	0.00714851	0.000949416	0.1095
NM_008469	keratin 15	Krt15	-0.184474	0.104233	0.486105	9.45797e-05	-0.075401	0.500054	0.415632	0.0031074	0.764189
NM_001113474	leukocyte-associated Ig-like receptor 1	Lair1	-0.110712	0.308345	-0.505139	3.58069e-05	-0.20863	0.0593397	0.668786	0.00149077	0.250107
NM_008480	laminin, alpha 1	Lama1	0.0273395	0.821393	0.785798	1.34288e-07	0.127934	0.29435	0.944933	2.35192e-05	0.596811
NM_011836	laminin gamma 3	Lamc3	-0.184824	0.0330526	0.448748	4.65652e-06	0.346056	0.000193948	0.232331	0.000338705	0.0049074
XR_385948	uncharacterized LOC102633400	LOC102633400	0.269585	0.095059	-0.484517	0.00393827	-0.183715	0.250367	0.398732	0.043844	0.552048
XR_378383	uncharacterized LOC102638993	LOC102638993	0.150428	0.191954	-0.517132	5.52124e-05	-0.386794	0.00157572	0.550919	0.00206306	0.0223756
XR_380650	uncharacterized LOC102639184	LOC102639184	0.263822	0.0304692	-0.399844	0.00159814	0.0972935	0.411587	0.222309	0.0232707	0.702639
XM_006543291	immunoglobulin omega chain-like	LOC102641542	0.240862	0.0854744	-0.428472	0.00331637	-0.306841	0.0304634	0.379604	0.0389832	0.165001
ENSMUST00000103529	Ig heavy chain V region	LOC238440	-0.0361795	0.864216	-0.640151	0.00430468	-0.12739	0.548016	0.959254	0.0463274	0.79201
XR_386789	uncharacterized LOC73899	LOC73899	-0.0461885	0.745753	-0.529482	0.000628799	-0.171292	0.233501	0.916776	0.0119602	0.533067
NM_001286181	lysyl oxidase	Lox	-0.0878515	0.235639	0.870881	4.27324e-14	0.556323	4.87091e-09	0.601225	7.05084e-11	3.72446e-06
NM_023624	lecithin-retinol acyltransferase (phosphatidylcholine-retinol-O-acyltransferase)	Lrat	0.161679	0.194925	-0.740732	5.94194e-07	-0.694652	1.89256e-06	0.554075	7.27655e-05	0.000183651
NM_001080926	low density lipoprotein receptor-related protein 8, apolipoprotein e receptor	Lrp8	-0.192627	0.054993	0.718557	9.91715e-09	0.170728	0.0872662	0.304062	3.10903e-06	0.312234
NM_028977	leucine rich repeat containing 17	Lrrc17	0.0542335	0.575226	-0.484115	1.29676e-05	-0.271168	0.00761214	0.842955	0.000728555	0.0666281
NM_146117	leucine rich repeat containing 26	Lrrc26	0.361273	9.3266e-05	-0.59493	1.59153e-08	0.080386	0.33444	0.00450522	4.53586e-06	0.635783
NM_010734	leukocyte specific transcript 1	Lst1	0.159313	0.234971	-0.484034	0.000780452	-0.341357	0.0138321	0.600501	0.0138467	0.0990267
NM_001099217	lymphocyte antigen 6 complex, locus C2	Ly6c2	0.170248	0.111571	-0.381308	0.000817711	-0.273628	0.0127412	0.430932	0.0143374	0.0936984
NM_010745	lymphocyte antigen 86	Ly86	-0.119526	0.230997	-0.472627	2.61883e-05	-0.297217	0.0045115	0.596816	0.00118618	0.046802
NM_027990	LY6/PLAUR domain containing 6B	Lypd6b	0.201372	0.00965314	0.859722	8.5789e-14	0.0991705	0.186645	0.111096	1.34474e-10	0.473332
NM_053247	lymphatic vessel endothelial hyaluronan receptor 1	Lyve1	0.527336	3.45429e-06	0.522547	4.02571e-06	0.221075	0.0275428	0.000440211	0.000304327	0.154384
NM_010755	v-maf musculoaponeurotic fibrosarcoma oncogene family, protein F (avian)	Maff	-0.204201	0.0561263	0.520781	1.35551e-05	0.218167	0.0419929	0.307723	0.000753464	0.202437
NM_145532	mal, T cell differentiation protein-like	Mall	0.0726875	0.332913	0.508586	4.90616e-08	0.219151	0.00542644	0.689228	1.15645e-05	0.053212
NM_016693	mitogen-activated protein kinase kinase kinase 6	Map3k6	0.0419565	0.733739	0.564209	4.91716e-05	0.263089	0.0383849	0.911979	0.00189145	0.191741
NM_001162904	transformed mouse 3T3 cell double minute 1	Mdm1	0.0985935	0.166442	-0.395859	1.91587e-06	-0.188236	0.0105923	0.514948	0.000172077	0.0830999
NM_001271375	mast cell immunoglobulin like receptor 1	Milr1	-0.162029	0.162374	-0.417407	0.000770093	-0.252619	0.032521	0.5094	0.0137095	0.171841
NR_029541	microRNA 126a	Mir126a	0.039033	0.760693	0.416612	0.00233699	0.133423	0.301159	0.922236	0.0304255	0.603453
NR_029742	microRNA 26a-1	Mir26a-1	0.0184935	0.887819	0.407012	0.0034899	-0.0090065	0.945223	0.967435	0.040402	0.979368
NM_001033450	myeloid cell nuclear differentiation antigen	Mnda	-0.192103	0.201365	-0.530314	0.000970433	-0.326788	0.0332538	0.562887	0.0162516	0.174303
NM_001081287	membrane protein, palmitoylated 7 (MAGUK p55 subfamily member 7)	Mpp7	-0.0386965	0.612449	0.404988	5.1639e-06	0.247754	0.00236059	0.860968	0.000368766	0.0298459
XM_006527251	membrane-spanning 4-domains, subfamily A, member 4C	Ms4a4c	0.244804	0.0331022	-0.550361	1.58785e-05	-0.419858	0.000537193	0.232403	0.000839447	0.0102377
NM_028595	membrane-spanning 4-domains, subfamily A, member 6C	Ms4a6c	0.107404	0.46084	-0.449587	0.00354875	-0.293529	0.0490265	0.781107	0.040827	0.223019
NM_013602	metallothionein 1	Mt1	-0.320067	3.1158e-07	0.538609	1.51056e-12	0.300151	1.03174e-06	7.5824e-05	1.69129e-09	0.000123927
NM_008630	metallothionein 2	Mt2	-0.522893	1.66824e-06	0.953459	2.03649e-12	0.418702	5.43551e-05	0.000252654	2.12813e-09	0.00193773
NM_008638	methylenetetrahydrofolate dehydrogenase (NAD+ dependent), methenyltetrahydrofolate cycl	Mthfd2	-0.235548	0.0439449	0.459723	0.000242095	0.134105	0.24234	0.26934	0.00598084	0.542745
NM_001145874	mucin 20	Muc20	-0.0268675	0.735296	-0.426366	4.3126e-06	-0.0735335	0.357286	0.912607	0.000320379	0.655866
NM_010892	NIMA (never in mitosis gene a)-related expressed kinase 2	Nek2	-0.552106	1.09244e-07	-0.45685	3.61283e-06	0.009481	0.91034	3.35764e-05	0.000282449	0.964682
NM_153408	neuralized homolog 3 homolog (Drosophila)	Neurl3	-0.020543	0.760559	0.390865	1.12821e-06	-0.073323	0.280352	0.922228	0.000118689	0.583786
NM_010927	nitric oxide synthase 2, inducible	Nos2	-0.509876	9.66218e-07	-0.576758	9.0436e-08	-0.123026	0.16367	0.000168283	1.77244e-05	0.441003
NM_010930	nephroblastoma overexpressed gene	Nov	0.019752	0.722138	0.38626	3.19792e-08	0.089898	0.111568	0.907958	8.08507e-06	0.35936
NM_001039181	natriuretic peptide receptor 3	Npr3	0.467494	0.00128733	0.587916	9.47584e-05	0.295486	0.0337627	0.0293085	0.0031074	0.17576
NM_008706	NAD(P)H dehydrogenase, quinone 1	Nqo1	0.334845	0.00121046	2.87148	3.90554e-27	0.229505	0.0212599	0.0278824	6.12194e-23	0.130609
XM_006509086	neuregulin 1	Nrg1	-0.0460365	0.677717	0.517692	3.61457e-05	0.386047	0.0012125	0.890246	0.00150288	0.0185786
NM_025539	nudix (nucleoside diphosphate linked moiety X)-type motif 2	Nudt2	-0.129535	0.0643745	-0.442319	1.43012e-07	-0.125469	0.0727964	0.32826	2.47702e-05	0.281853
NM_011852	2-5 oligoadenylate synthetase 1G	Oas1g	-0.00903	0.956629	-0.543659	0.00220375	-0.146032	0.38169	0.987906	0.0293652	0.678421
NM_146492	olfactory receptor 724	Olfr724	0.0435695	0.691357	0.482202	8.45927e-05	0.154614	0.164132	0.89588	0.00287314	0.441565
NM_027950	oxidative stress induced growth inhibitor 1	Osgin1	0.336182	0.000346443	1.02495	3.41043e-14	0.479372	2.133e-06	0.0115175	6.28924e-11	0.000195525
NM_011061	peptidyl arginine deiminase, type IV	Padi4	-0.206567	0.0923466	-0.510636	0.000134293	-0.343346	0.00675857	0.394262	0.00397929	0.061683
NM_011995	piccolo (presynaptic cytomatrix protein)	Pclo	0.26497	0.000127666	-0.408841	1.03449e-07	-0.064961	0.29975	0.00559392	1.937e-05	0.602459
NM_008817	paternally expressed 3	Peg3	-0.0427985	0.668634	0.618239	3.38618e-07	0.0349325	0.726709	0.886217	4.80347e-05	0.889733
NR_023846	Peg3 opposite strand	Peg3os	-0.016495	0.870041	0.404946	0.000264158	0.228344	0.0285658	0.961424	0.00636347	0.158276
NM_001081274	phosphogluconate dehydrogenase	Pgd	-0.0419965	0.472125	0.405863	3.06506e-08	0.12838	0.0327028	0.787855	7.81217e-06	0.172516
NM_172603	PHD finger protein 11A	Phf11a	0.007043	0.953141	-0.420149	0.00115766	-0.384631	0.00263293	0.987234	0.0184883	0.0322286
NM_001164327	PHD finger protein 11B	Phf11b	0.140827	0.139909	-0.387589	0.000191661	-0.274718	0.0056352	0.477578	0.00514157	0.0544753
NM_001252568	phytanoyl-CoA dioxygenase domain containing 1	Phyhd1	-0.0537555	0.415834	0.515475	2.29218e-09	0.293845	6.85217e-05	0.753635	9.5813e-07	0.00231233
NM_011082	polymeric immunoglobulin receptor	Pigr	-1.21469	5.00378e-11	-0.59468	6.43726e-05	-0.112017	0.400124	5.40926e-08	0.00232766	0.692994
NM_001024932	paired immunoglobin-like type 2 receptor beta 2	Pilrb2	0.236438	0.0594468	-0.503575	0.000196757	-0.330502	0.009969	0.316464	0.00522741	0.0797266
ENSMUST00000031264	placenta-specific 8	Plac8	0.041793	0.78546	-0.652091	0.000132482	-0.385296	0.0159867	0.933197	0.00394051	0.1086
NM_025806	phospholipase B domain containing 1	Plbd1	-0.0960945	0.222809	-0.419907	4.13344e-06	-0.102217	0.195317	0.587746	0.000310752	0.484695
NM_001145830	phospholipase C, beta 1	Plcb1	-0.145294	0.0393875	-0.741095	5.84486e-13	0.0459955	0.502867	0.254244	7.32945e-10	0.76576
NM_178911	phospholipase D family, member 4	Pld4	0.0276665	0.750512	-0.438057	1.20118e-05	-0.253761	0.0057198	0.917979	0.000688008	0.0550416
NM_026784	phosphomevalonate kinase	Pmvk	-0.342557	0.00150971	0.652033	1.33673e-07	0.161613	0.113866	0.0326409	2.35192e-05	0.363403
NM_008855	protein kinase C, beta	Prkcb	0.087132	0.383426	-0.466139	3.51777e-05	-0.391361	0.000335543	0.729306	0.00147239	0.00725772
NM_177420	phosphoserine aminotransferase 1	Psat1	-0.114968	0.180971	0.480691	1.72905e-06	0.100145	0.242489	0.535318	0.000159899	0.542924
NM_011196	prostaglandin E receptor 3 (subtype EP3)	Ptger3	-0.180651	0.134268	-0.400963	0.00166042	-0.183245	0.128939	0.468378	0.0240019	0.388454
NM_011198	prostaglandin-endoperoxide synthase 2	Ptgs2	0.534089	0.00168269	1.37013	2.16834e-10	0.631479	0.000288877	0.03544	1.21388e-07	0.00656052
NM_025760	protein tyrosine phosphatase-like A domain containing 2	Ptplad2	-0.0348385	0.626222	-0.542878	4.6263e-09	-0.226052	0.00296454	0.866804	1.66706e-06	0.035071
NM_001164401	protein tyrosine phosphatase, receptor type, O	Ptpro	0.003041	0.975122	-0.391251	0.000268005	-0.223446	0.0268912	0.9926	0.00644273	0.151983
NM_175026	pyrin and HIN domain family, member 1	Pyhin1	0.333899	0.00590152	-0.498958	9.99835e-05	-0.288198	0.0160712	0.081864	0.00321156	0.108961
NM_001024945	quiescin Q6 sulfhydryl oxidase 1	Qsox1	-0.0934945	0.0988817	0.416285	6.45159e-09	0.349666	2.47812e-07	0.40623	2.14986e-06	4.79562e-05
NM_019511	receptor (calcitonin) activity modifying protein 3	Ramp3	-0.110381	0.161612	0.58957	4.94311e-09	0.437551	1.95055e-06	0.50828	1.76098e-06	0.000185866
NM_001015046	RAP1 GTPase activating protein 2	Rap1gap2	0.202801	0.00585855	-0.412712	7.81457e-07	-0.0819015	0.244519	0.0814843	9.05993e-05	0.545638
NM_001289761	retinoic acid receptor, beta	Rarb	0.215938	0.0388864	-0.428434	0.000143074	-0.135967	0.185511	0.252857	0.0041802	0.471678
NM_181596	resistin like gamma	Retnlg	-0.331139	0.112664	-0.658822	0.00260796	-0.619043	0.00439337	0.432685	0.0329808	0.0460648
NM_001195748	regulator of G-protein signalling 22	Rgs22	0.026994	0.625401	-0.406986	9.18258e-09	-0.139056	0.0156676	0.866559	2.96777e-06	0.10716
NM_001165934	regulator of G-protein signaling 9	Rgs9	0.704668	1.88402e-10	0.549069	5.56167e-08	0.243291	0.00457345	1.78982e-07	1.27269e-05	0.0472258
NM_011311	S100 calcium binding protein A4	S100a4	-0.278472	0.0464354	-0.515661	0.000509205	-0.19988	0.147469	0.277611	0.0102792	0.418007
NM_053190	sphingosine-1-phosphate receptor 5	S1pr5	0.412903	0.000475648	-0.479851	7.58287e-05	-0.260831	0.0203317	0.0142968	0.0026443	0.126871
NM_018732	sodium channel, voltage-gated, type III, alpha	Scn3a	0.354127	0.000158621	-0.430625	1.01042e-05	-0.0310055	0.714038	0.00644509	0.000609166	0.883425
NM_172710	sel-1 suppressor of lin-12-like 3 (C. elegans)	Sel1l3	-0.305216	0.051476	0.462039	0.0042818	0.210946	0.172378	0.292828	0.0461762	0.452789
ENSMUST00000090839	selenium binding protein 1	Selenbp1	0.242541	0.000542164	0.710492	3.34911e-13	0.242888	0.000533791	0.0156509	4.69117e-10	0.0101852
NM_019414	selenium binding protein 2	Selenbp2	0.166369	0.0344139	0.607318	1.55567e-09	0.19041	0.0164549	0.236916	7.06816e-07	0.110747
NM_001164059	selectin, lymphocyte	Sell	0.310504	0.000621084	-0.486198	1.03097e-06	-0.373849	6.54458e-05	0.0172309	0.000111452	0.00223988
NM_027997	serine (or cysteine) peptidase inhibitor, clade A (alpha-1 antiproteinase, antitrypsin)	Serpina9	-0.396062	0.000119955	0.767759	5.91207e-10	0.0793155	0.393513	0.00534176	3.14141e-07	0.687984
NM_001160307	serine (or cysteine) peptidase inhibitor, clade B (ovalbumin), member 10	Serpinb10	0.488248	0.0117248	-1.04589	1.81409e-06	-0.755701	0.000218393	0.126056	0.000165807	0.00531235
NM_009170	sonic hedgehog	Shh	0.409174	1.25116e-05	0.771782	2.13035e-11	0.357131	8.79958e-05	0.00106719	1.80504e-08	0.0027945
NM_001159419	SID1 transmembrane family, member 1	Sidt1	0.246036	0.0114083	-0.391834	0.00014588	-0.048888	0.599474	0.123859	0.00423851	0.823338
NM_001173460	signal-regulatory protein beta 1B	Sirpb1b	-0.091886	0.582008	-0.513374	0.00371227	-0.334281	0.0507862	0.846146	0.0421513	0.22771
NM_001010834	solute carrier family 10 (sodium/bile acid cotransporter family), member 5	Slc10a5	0.342552	0.00044468	-0.793799	1.07536e-10	-0.109113	0.226126	0.0136889	7.32882e-08	0.52368
NM_013612	solute carrier family 11 (proton-coupled divalent metal ion transporters), member 1	Slc11a1	-0.279516	0.0752184	-0.504297	0.00215422	-0.236185	0.130347	0.354975	0.0289229	0.390795
NM_018861	solute carrier family 1 (glutamate/neutral amino acid transporter), member 4	Slc1a4	-0.0967085	0.190021	0.689082	2.28888e-11	0.387065	5.1993e-06	0.547783	1.88832e-08	0.000358238
NM_011397	solute carrier family 23 (nucleobase transporters), member 1	Slc23a1	-0.01235	0.819377	-0.447008	6.52229e-10	0.06945	0.204069	0.944803	3.4079e-07	0.495706
NM_022317	solute carrier family 28 (sodium-coupled nucleoside transporter), member 3	Slc28a3	-0.857896	2.49692e-10	-0.439093	8.37312e-05	0.02748	0.783041	2.30231e-07	0.00286257	0.915044
NM_027052	solute carrier family 38, member 4	Slc38a4	0.335518	0.00196036	0.399004	0.000327211	-0.0049495	0.960976	0.0394575	0.00745499	0.98498
NM_008135	solute carrier family 6 (neurotransmitter transporter, glycine), member 9	Slc6a9	0.161637	0.00872069	0.395354	6.29575e-08	0.312441	4.95075e-06	0.104349	1.37064e-05	0.000346442
NM_011990	solute carrier family 7 (cationic amino acid transporter, y+ system), member 11	Slc7a11	-0.583965	0.0428054	3.65425	2.64477e-15	0.617369	0.0327994	0.266154	6.90946e-12	0.172904
NM_011404	solute carrier family 7 (cationic amino acid transporter, y+ system), member 5	Slc7a5	-0.0307905	0.735606	0.408691	6.50591e-05	0.291226	0.0027263	0.912745	0.00234707	0.0330125
NM_130861	solute carrier organic anion transporter family, member 1a5	Slco1a5	-0.42921	7.56536e-07	-0.391101	3.87025e-06	-0.0690635	0.342958	0.000145154	0.000298114	0.643315
NM_011407	schlafen 1	Slfn1	0.237765	0.166334	-0.661086	0.000371918	-0.587328	0.0012959	0.514764	0.00822258	0.0194571
NM_020519	secreted Ly6/Plaur domain containing 1	Slurp1	-0.49008	0.000361126	-0.627301	1.32683e-05	0.401931	0.00264647	0.0118745	0.000741473	0.0323457
NM_144918	SET and MYND domain containing 5	Smyd5	-0.230908	0.0253399	-0.404818	0.000231302	0.109162	0.277332	0.200001	0.00580569	0.581174
NM_177624	sentan, cilia apical structure protein	Sntn	-0.089159	0.165257	-0.426278	6.55122e-08	-0.058988	0.354958	0.513461	1.41252e-05	0.654048
NM_001172473	sphingosine kinase 1	Sphk1	0.086938	0.359483	0.393086	0.000169071	0.161726	0.0927968	0.712007	0.00472826	0.324615
NM_133903	spondin 2, extracellular matrix protein	Spon2	-0.227635	0.127318	-0.463344	0.00305042	0.268547	0.0738272	0.458101	0.036781	0.28402
NM_029688	sulfiredoxin 1 homolog (S. cerevisiae)	Srxn1	0.124779	0.304714	1.34606	2.5491e-13	0.462108	0.000457836	0.665321	3.80544e-10	0.0090442
NM_019992	signal transducing adaptor family member 1	Stap1	0.205045	0.0226185	-0.4649	4.39214e-06	-0.304505	0.00113333	0.186838	0.000324749	0.0176064
NM_020564	sulfotransferase family 5A, member 1	Sult5a1	0.068182	0.378879	0.3965	8.62994e-06	0.18086	0.0236327	0.725428	0.000540017	0.139608
NM_138649	synaptotagmin XVII	Syt17	0.115556	0.230683	0.401883	0.000148658	0.110265	0.252316	0.596571	0.00430725	0.554318
NM_001161832	brachyury 2	T2	0.202578	0.0140127	-0.503651	1.90807e-07	-0.168884	0.0380783	0.139637	3.06759e-05	0.190801
NM_029464	testis expressed 26	Tex26	-0.192525	0.0136595	-0.391445	6.51671e-06	-0.255506	0.00148127	0.137308	0.000439352	0.0213311
NM_009363	trefoil factor 2 (spasmolytic protein 1)	Tff2	-0.458496	0.0041536	0.622075	0.000192343	0.425917	0.00730909	0.064623	0.005145	0.0648021
NM_001145886	T cell lymphoma invasion and metastasis 1	Tiam1	-0.25574	8.2558e-05	-0.386784	7.87244e-08	-0.101803	0.0857955	0.00420161	1.63453e-05	0.309331
NM_001168333	tubulointerstitial nephritis antigen-like 1	Tinagl1	0.055652	0.454275	0.414271	2.1619e-06	0.264651	0.000957728	0.777145	0.000189317	0.0155087
NM_030682	toll-like receptor 1	Tlr1	0.0467155	0.63793	-0.402141	0.000234657	-0.140549	0.16193	0.872206	0.0058758	0.438893
NM_001008973	transmembrane protein 232	Tmem232	-0.129822	0.0842341	-0.62109	4.00459e-10	-0.168696	0.0268904	0.377249	2.20252e-07	0.151983
NM_021407	triggering receptor expressed on myeloid cells 3	Trem3	0.085804	0.567928	-0.501141	0.0018224	-0.171643	0.25649	0.839599	0.0256659	0.558474
NM_001033922	triggering receptor expressed on myeloid cells-like 4	Treml4	0.330344	0.00644362	-0.666921	1.13701e-06	-0.400012	0.00124927	0.0864276	0.000118986	0.0189659
NM_175648	tripartite motif-containing 30B	Trim30b	0.188067	0.206489	-0.620481	0.000146852	-0.501514	0.0015269	0.569324	0.00425884	0.0218478
XR_378392	tripartite motif-containing 30C	Trim30c	0.0662935	0.622224	-0.406741	0.00428563	-0.423314	0.00307932	0.865207	0.0461816	0.0359808
NM_001167828	tripartite motif-containing 30D	Trim30d	0.234684	0.0113704	-0.41426	3.64039e-05	-0.154387	0.0877589	0.123632	0.0015096	0.313353
NM_001168541	tsukushi	Tsku	0.2293	0.000422445	0.742161	9.8796e-15	0.239442	0.000256161	0.0132835	2.06484e-11	0.00597519
NM_146173	tetraspanin 33	Tspan33	0.045106	0.589162	0.541868	1.3019e-07	0.2402	0.00629322	0.849295	2.30592e-05	0.058509
NM_138628	taxilin beta	Txlnb	0.245109	0.0800083	-0.445851	0.00232871	0.351671	0.0139476	0.366383	0.0303429	0.0993992
NM_015762	thioredoxin reductase 1	Txnrd1	-0.0756415	0.214418	0.833734	4.53327e-16	0.158274	0.0120475	0.577888	1.42118e-12	0.0901554
NM_011670	ubiquitin carboxy-terminal hydrolase L1	Uchl1	0.0351405	0.668282	0.658818	1.25349e-09	0.262823	0.00263444	0.88605	5.8652e-07	0.0322286
NM_029770	unc-5 homolog B (C. elegans)	Unc5b	-0.204347	0.00472318	0.385295	1.86339e-06	0.21039	0.00373344	0.0703429	0.00016835	0.0410103
NM_001293561	unc-5 homolog C (C. elegans)	Unc5c	0.0293655	0.720296	-0.390018	2.82272e-05	-0.410865	1.29232e-05	0.907207	0.00124989	0.000678631
ENSMUST00000126637	WAS/WASL interacting protein family, member 3	Wipf3	-0.009699	0.887452	0.381137	2.37216e-06	0.135068	0.0548103	0.967377	0.000202635	0.23863
NM_145940	WD repeat domain, phosphoinositide interacting 1	Wipi1	-0.0045145	0.939124	0.403579	4.78994e-08	0.316678	4.47785e-06	0.982819	1.1428e-05	0.000319774
NM_016873	WNT1 inducible signaling pathway protein 2	Wisp2	-0.137548	0.213437	-0.45486	0.000173282	0.328912	0.00452293	0.577328	0.00481167	0.046874
NM_021394	Z-DNA binding protein 1	Zbp1	-0.090674	0.47415	-0.499118	0.000318106	-0.200518	0.118431	0.788866	0.00730594	0.370632
NM_001033324	zinc finger and BTB domain containing 16	Zbtb16	-0.0815785	0.737778	0.795105	0.00225657	-0.0767415	0.752781	0.913432	0.0298748	0.90268
NM_178404	zinc finger CCCH type containing 6	Zc3h6	0.0594415	0.476887	-0.400213	2.44901e-05	-0.102095	0.224966	0.790623	0.00113743	0.522228

## Sheet: Key
Column Headers Description
Gene ID	Gene identification code
Gene Description	Description of gene
Gene Name	Common gene name
B coefficient for genotype	𝛃 coefficient from linear model for effect of genotype. A positive value indicates the gene is upregulated in wildtype samples (downregulated in BENaC samples). A negative value indicates that the gene is upregulated in BENaC samples (downregulated in wildtype samples).
p value for genotype association	p value from linear model for association of genotype effect with indicated gene
B coefficient for exposure	𝛃 coefficient from linear model for effect of exposure. A positive value indicates that the gene is upregulated in smoke-exposed samples (downregulated in sham-exposed samples. A negative value indicates that the gene is downregulated in smoke-exposed samples (upregulated in sham-exposed samples).
p value for exposure association	p value from linear model for association of exposure effect with indicated gene
B coefficient for sex	𝛃 coefficient from linear model for effect of sex. A positive value indicates that the gene is upregulated in male samples (downregulated in female samples). A negative value indicates that the gene in upregulated in female samples (downregulated in male samples).
p value for sex association	p value from linear model for association of sex effect with indicated gene
q value for genotype	q value (adjusted p value) for genotype, adjusted for multiple test correction
q value for exposure	q value (adjusted p value) for exposure, adjusted for multiple test correction
q value for sex	q value (adjusted p value) for sex, adjusted for multiple test correction
