# Supplementary material for: Dynamic changes in lung responses after single and repeated exposures to cigarette smoke in mice
Source: PLoS One. 2019 Feb 28;14(2):e0212866. doi: 10.1371/journal.pone.0212866 (PMC6395068; doi:10.1371/journal.pone.0212866)
Supplement: S5 Table — This table includes the subset of all significant exposure-response genes with a fold change greater than +/-1.3 after 5 days of exposure, with the corresponding β coefficients, p values, and q values for association with exposure, genotype, and sex. (XLSX) [file pone.0212866.s005.xlsx]

## Sheet: 5d signif exposure genes with f
S5 Table. Results for association of exposure-response genes with fold change>1.3 after 5 days of exposure. This table includes the subset of all significant exposure-response genes with a fold change greater than +/-1.3 after 5 days of exposure, with the corresponding b coefficients, p values, and q values for association with exposure, genotype, and sex.
Gene ID	Gene Description	Gene Name	B coefficient for genotype	p value for genotype association	B coefficient for exposure	p value for exposure association	B coefficient for sex	p value for sex association	q value for genotype	q value for exposure	q value for sex
XM_006534098	RIKEN cDNA 1810010H24 gene	1810010H24Rik	0.256403	0.00523723	0.501634	1.25e-06	0.050136	0.563068	0.0512037	0.000143883	0.884359
NR_040257	RIKEN cDNA 2210408F21 gene	2210408F21Rik	0.0396519	0.434431	0.419218	6.94e-10	0.0393668	0.436544	0.718855	3.57e-07	0.827719
NR_040725	RIKEN cDNA 3110039I08 gene	3110039I08Rik	0.034631	0.710689	-0.43271	4.14e-05	-0.0514598	0.580991	0.883076	0.00222037	0.89119
ENSMUST00000044188	RIKEN cDNA 4930578C19 gene	4930578C19Rik	-0.109279	0.16604	-0.436084	2.17e-06	0.138129	0.0816875	0.448234	0.000221782	0.511947
XR_392662	RIKEN cDNA 4930578G10 gene	4930578G10Rik	0.157753	0.143174	0.445353	0.00015548	-0.360113	0.00157331	0.414258	0.00585855	0.109852
XR_401960	RIKEN cDNA 9530034E10 gene	9530034E10Rik	-0.428847	5.21e-05	0.576464	4.08e-07	-0.0456574	0.625879	0.00183261	6.04e-05	0.905584
ENSMUST00000160298	RIKEN cDNA 9930105H17 gene	9930105H17Rik	-0.377671	0.00297861	-0.387494	0.00232912	0.192047	0.112593	0.0347385	0.0404756	0.563684
NM_178796	RIKEN cDNA A530064D06 gene	A530064D06Rik	-0.214391	0.140847	-0.498463	0.00124578	0.0522699	0.714866	0.410597	0.026571	0.930991
NM_175688	RIKEN cDNA A530099J19 gene	A530099J19Rik	-0.221332	0.02883	-0.49008	1.33e-05	-0.0630266	0.519396	0.158565	0.000909759	0.870437
NM_001166556	ATP-binding cassette, sub-family A (ABC1), member 6	Abca6	0.294257	0.000144383	0.456809	1.13e-07	0.0540071	0.437924	0.003882	2.17e-05	0.82894
NM_023732	ATP-binding cassette, sub-family B (MDR/TAP), member 6	Abcb6	0.00156997	0.976551	0.436631	9.94e-10	0.100245	0.0663533	0.992309	4.94e-07	0.479289
NM_030239	ATP-binding cassette, sub-family G (WHITE), member 3	Abcg3	-0.00139362	0.989686	-0.394877	0.000738959	0.00422507	0.968656	0.996616	0.0184164	0.994169
NM_001161667	acyl-Coenzyme A oxidase 2, branched chain	Acox2	-0.0300974	0.666307	0.593871	3.72e-10	0.0301697	0.664749	0.858782	2.33e-07	0.916898
NM_028765	acyl-Coenzyme A oxidase-like	Acoxl	-0.0654956	0.27732	-0.53942	9.11e-11	0.0443235	0.459018	0.581538	8.66e-08	0.843111
NM_019807	acid phosphatase, prostate	Acpp	0.00491789	0.941981	0.82912	2.35e-14	-0.0312356	0.643541	0.979396	6.7e-11	0.911853
NM_019811	acyl-CoA synthetase short-chain family member 2	Acss2	0.461306	1.82e-05	0.469986	1.32e-05	-0.102296	0.277873	0.000830122	0.000906435	0.734261
NM_001291066	a disintegrin and metallopeptidase domain 8	Adam8	-1.08436	1.86e-12	0.409222	0.000306384	0.00368066	0.971459	2.24e-09	0.0096437	0.994795
NM_009621	a disintegrin-like and metallopeptidase (reprolysin type) with thrombospondin type 1 mo	Adamts1	-0.0537533	0.410197	-0.420033	1.56e-07	0.216824	0.0018387	0.701602	2.74e-05	0.117601
NM_175501	a disintegrin-like and metallopeptidase (reprolysin type) with thrombospondin type 1 mo	Adamts12	-0.140134	0.18198	-0.417243	0.000258591	-0.0599748	0.562764	0.47002	0.00859857	0.884347
NM_001033877	a disintegrin-like and metallopeptidase (reprolysin type) with thrombospondin type 1 mo	Adamts17	-0.188337	0.18293	-0.793051	1.72e-06	0.171414	0.223294	0.471305	0.000185084	0.694263
ENSMUST00000113438	a disintegrin-like and metallopeptidase (reprolysin type) with thrombospondin type 1 mo	Adamts9	0.256302	0.02575	-0.422168	0.00048579	0.202316	0.0737692	0.14711	0.0137201	0.497785
NM_009626	alcohol dehydrogenase 7 (class IV), mu or sigma polypeptide	Adh7	0.265621	0.0516253	1.5663	7.19e-14	0.170946	0.202028	0.227731	1.73e-10	0.67478
NM_011783	anterior gradient 2	Agr2	-1.52304	8.21e-13	0.674767	2.54e-05	-0.0367893	0.793114	1.12e-09	0.00151253	0.951167
NM_001271806	agouti related protein	Agrp	0.0277021	0.689758	0.596939	2.87e-10	-0.00988773	0.886297	0.872308	1.96e-07	0.975413
NM_133245	alpha hemoglobin stabilizing protein	Ahsp	-1.46991	3.48e-07	0.937196	0.000308695	0.359017	0.13407	3.77e-05	0.00969698	0.597364
ENSMUST00000104942	cDNA sequence AK157302	AK157302	0.21964	0.0114327	0.419362	1.15e-05	0.176646	0.0383187	0.0873333	0.00080616	0.401024
ENSMUST00000038406	aldo-keto reductase family 1, member B8	Akr1b8	-0.326155	0.000220789	0.581112	1.33e-08	0.135751	0.0944631	0.00534498	4.04e-06	0.537783
NM_134072	aldo-keto reductase family 1, member C14	Akr1c14	0.392542	0.000471886	0.704416	4.59e-08	0.04122	0.687211	0.00935714	1.04e-05	0.923037
NM_001102446	aminolevulinic acid synthase 2, erythroid	Alas2	0.386203	0.0014633	0.961816	3.51e-10	0.420288	0.000606286	0.0210374	2.24e-07	0.0699435
NM_001112725	aldehyde dehydrogenase family 3, subfamily A1	Aldh3a1	0.255825	0.0727297	2.38616	9.92e-19	0.422321	0.00420442	0.280378	7.77e-15	0.172735
NM_001033349	ankrin repeat and ubiquitin domain containing 1	Ankub1	-0.653336	1.75e-08	0.50244	2.6e-06	-0.0625164	0.490509	3.5e-06	0.000255286	0.856205
NM_001161621	amine oxidase, copper-containing 1	Aoc1	-0.248704	0.00126126	-0.420787	8.98e-07	-0.0514441	0.471787	0.0188737	0.000111269	0.850147
NM_009676	aldehyde oxidase 1	Aox1	0.216719	0.000726587	0.692043	8.14e-14	0.148147	0.0157152	0.0126197	1.82e-10	0.29507
NM_023617	aldehyde oxidase 3	Aox3	0.151132	0.00273777	0.393455	6.32e-10	0.0203364	0.666286	0.0326266	3.3e-07	0.91694
NM_011784	apelin receptor	Aplnr	0.256105	0.0163975	-0.743818	1.39e-08	-0.000287442	0.997752	0.110765	4.15e-06	0.99942
NM_001143686	apolipoprotein L 11b	Apol11b	0.409753	0.0427084	1.55856	1.94e-09	0.296462	0.136094	0.20265	8.56e-07	0.598948
NM_175391	apolipoprotein L 7c	Apol7c	-0.893475	5.72e-06	1.01438	6.08e-07	0.0771072	0.646898	0.000334751	8.33e-05	0.91266
NM_009704	amphiregulin	Areg	-0.124815	0.2825	-0.418081	0.000811439	0.348025	0.00432737	0.58618	0.0197199	0.174657
NM_177828	Rho guanine nucleotide exchange factor (GEF) 37	Arhgef37	0.121636	0.173196	-0.386953	8.73e-05	-0.119045	0.181194	0.459076	0.00390579	0.653074
ENSMUST00000101044	ATPase, Ca++ transporting, plasma membrane 2	Atp2b2	0.718511	3.25e-12	0.420024	6.1e-07	0.00452014	0.948223	3.18e-09	8.33e-05	0.989728
NM_134157	ATPase, H+ transporting, lysosomal V1 subunit B1	Atp6v1b1	0.502007	5.77e-07	-0.409444	1.68e-05	-0.143434	0.0895423	5.6e-05	0.00110164	0.527462
NR_045305	expressed sequence AU040972	AU040972	-0.61689	3.61e-10	0.563045	2.88e-09	-0.0555304	0.442132	1.53e-07	1.22e-06	0.832083
NM_001037925	cDNA sequence BC147527	BC147527	0.0333406	0.778893	-0.412528	0.00125423	-0.26808	0.0287563	0.913414	0.0266482	0.362742
NM_007528	B cell CLL/lymphoma 6, member B	Bcl6b	-0.105074	0.289182	-0.53094	4.07e-06	0.223854	0.0276048	0.593325	0.000372352	0.358388
NM_009747	bradykinin receptor, beta 2	Bdkrb2	-0.124089	0.154378	0.619725	1.63e-08	0.047712	0.578258	0.431929	4.72e-06	0.890043
ENSMUST00000037399	biliverdin reductase B (flavin reductase (NADPH))	Blvrb	-0.0401394	0.441519	0.408784	2.38e-09	0.123361	0.0219177	0.722615	1.02e-06	0.331302
ENSMUST00000045372	2,3-bisphosphoglycerate mutase	Bpgm	0.186911	0.00555967	0.535446	5.15e-10	0.250074	0.000346483	0.0534977	2.98e-07	0.050522
NM_011126	BPI fold containing family A, member 1	Bpifa1	1.13941	5.86e-11	0.454101	0.000724636	-0.130562	0.293966	3.91e-08	0.0181593	0.745498
NM_008953	BPI fold containing family A, member 2	Bpifa2	0.303354	0.0793111	-0.996828	8.87e-07	0.0317807	0.850536	0.295679	0.000110341	0.966764
NM_026979	C1q and tumor necrosis factor related protein 2	C1qtnf2	0.117848	0.236538	-0.572803	1.15e-06	0.177293	0.0778656	0.539463	0.000135474	0.507961
NM_181315	carbonic anhydrase 5b, mitochondrial	Car5b	0.133745	0.0368894	0.424782	5e-08	-0.0145863	0.813841	0.184585	1.11e-05	0.956946
NM_001080820	Cas scaffolding protein family member 4	Cass4	-0.183185	0.0400302	-0.41965	2.18e-05	0.0534092	0.537035	0.194054	0.0013579	0.876238
NM_173047	carbonyl reductase 3	Cbr3	0.00867926	0.933875	1.43681	8.69e-16	0.24149	0.0256263	0.977956	4.54e-12	0.350517
NM_001271353	cystathionine beta-synthase	Cbs	0.175289	0.0705949	0.390271	0.000194416	-0.120895	0.205672	0.275418	0.00687399	0.677659
NM_001293560	cysteine conjugate-beta lyase 2	Ccbl2	0.236427	0.00361314	0.498694	1.27e-07	-0.231846	0.00415042	0.0397864	2.34e-05	0.172177
NM_009915	chemokine (C-C motif) receptor 2	Ccr2	-0.256258	0.0218983	-0.513685	2.75e-05	0.118005	0.27559	0.133329	0.00160549	0.733238
NM_009914	chemokine (C-C motif) receptor 3	Ccr3	-0.667525	0.0176881	-0.912707	0.00163915	-0.179057	0.507546	0.115718	0.0320571	0.865428
ENSMUST00000170878	CD180 antigen	Cd180	-0.206537	0.127742	-0.458627	0.00138828	-0.142273	0.288662	0.388217	0.0285528	0.741463
NM_170758	CD300A antigen	Cd300a	-0.345735	0.00872818	-0.439598	0.00114835	-0.109782	0.382491	0.0732042	0.0250671	0.798572
NM_172050	CD300e antigen	Cd300e	0.396417	0.00394023	-0.459077	0.00101965	0.0856211	0.508215	0.0423034	0.0232651	0.865669
NM_009866	cadherin 11	Cdh11	-0.031458	0.483357	-0.388634	2.31e-10	0.0515254	0.25255	0.751574	1.68e-07	0.716769
XM_006544444	cadherin-related family member 4	Cdhr4	-0.364489	1.37e-08	0.397989	1.82e-09	-0.0482659	0.336103	2.91e-06	8.28e-07	0.773005
NM_183294	cyclin-dependent kinase-like 1 (CDC2-related kinase)	Cdkl1	0.304598	0.000197206	-0.445719	5.7e-07	-0.101162	0.174972	0.00491448	7.93e-05	0.647595
NM_030728	cell migration inducing protein, hyaluronan binding	Cemip	-0.400135	0.000370293	-0.448293	8.94e-05	0.0101977	0.920367	0.00784099	0.0039703	0.983159
NM_144930	carboxylesterase 1F	Ces1f	0.523824	4.69e-06	0.84497	2.52e-10	0.179007	0.0724619	0.000285593	1.76e-07	0.494379
NM_021456	carboxylesterase 1G	Ces1g	0.550836	0.00224639	2.6052	2.32e-17	0.467391	0.00815922	0.0283512	1.45e-13	0.222878
NM_017474	chloride channel calcium activated 3	Clca3	-3.15235	2.91e-07	-1.60657	0.00268806	0.410733	0.414422	3.28e-05	0.0443051	0.816231
NM_139148	chloride channel calcium activated 4	Clca4	-2.38237	3.21e-15	0.77945	0.000111132	-0.245786	0.178585	1.12e-11	0.00459023	0.65161
NM_018778	claudin 8	Cldn8	0.756654	3.81e-12	-0.396215	4.61e-06	0.0336056	0.649081	3.62e-09	0.000409464	0.912738
NM_009131	C-type lectin domain family 11, member a	Clec11a	-0.271933	0.0413195	-0.567588	8.78e-05	0.256557	0.0528902	0.198706	0.00391927	0.445608
NM_177686	C-type lectin domain family 12, member a	Clec12a	-0.132353	0.135777	-0.569508	1.31e-07	-0.0680627	0.436446	0.401117	2.39e-05	0.827693
NM_199311	C-type lectin domain family 4, member a1	Clec4a1	-0.0578022	0.523761	-0.526587	1.1e-06	-0.0927442	0.307307	0.778231	0.000131551	0.753697
NM_001204241	C-type lectin domain family 4, member a3	Clec4a3	-0.357986	0.00104875	-0.404226	0.000273099	0.0376015	0.708907	0.0164721	0.00889276	0.929235
NM_007724	cyclic nucleotide gated channel alpha 2	Cnga2	0.618194	2.24e-06	0.776061	2.76e-08	-0.141375	0.203715	0.000163145	7.04e-06	0.676485
NM_009930	collagen, type III, alpha 1	Col3a1	-0.238795	0.137897	-0.580251	0.000738308	0.536795	0.00159816	0.405152	0.0184164	0.110306
NM_001243008	collagen, type VI, alpha 3	Col6a3	0.0572781	0.530588	-0.452393	1.53e-05	0.270468	0.00496625	0.782325	0.00101213	0.184907
XM_006519193	collagen-like tail subunit (single strand of homotrimer) of asymmetric acetylcholineste	Colq	0.3044	0.00545022	-0.434786	0.000153793	0.253764	0.0182553	0.0526871	0.00582297	0.311373
NR_002845	coatomer protein complex, subunit gamma 2, opposite strand 2	Copg2os2	0.020034	0.818543	0.424712	2.09e-05	0.0621496	0.476958	0.932326	0.00131068	0.851807
NM_007771	cryptochrome 1 (photolyase-like)	Cry1	0.114364	0.148596	0.947311	3.13e-14	0.195801	0.0158532	0.423268	8.18e-11	0.295627
NM_007799	cathepsin E	Ctse	0.113319	0.251356	0.477202	2.02e-05	0.282601	0.00614614	0.554266	0.00127921	0.202563
NM_009987	chemokine (C-X3-C motif) receptor 1	Cx3cr1	-0.187536	0.0571302	-0.49085	9.83e-06	-0.0349316	0.715562	0.242951	0.000716402	0.931094
NM_021274	chemokine (C-X-C motif) ligand 10	Cxcl10	-0.517921	1.75e-05	-0.453943	0.000106444	-0.104545	0.321371	0.000806274	0.00444938	0.763323
NM_153576	chemokine (C-X-C motif) ligand 17	Cxcl17	-0.393842	2.55e-06	0.548185	3.42e-09	-0.121374	0.0920574	0.000178081	1.38e-06	0.531884
NM_178241	chemokine (C-X-C motif) receptor 1	Cxcr1	-2.77697	1.73e-12	1.0734	0.000223821	0.095125	0.717577	2.17e-09	0.00766716	0.931705
NM_001136059	cytochrome P450, family 1, subfamily a, polypeptide 1	Cyp1a1	-0.00216391	0.990467	4.59149	2.98e-24	0.0224018	0.901313	0.996896	4.67e-20	0.978628
NM_009994	cytochrome P450, family 1, subfamily b, polypeptide 1	Cyp1b1	0.130235	0.174014	3.00894	1.42e-27	0.0347614	0.712625	0.46021	4.47e-23	0.930015
NM_009997	cytochrome P450, family 2, subfamily a, polypeptide 4	Cyp2a4	0.369293	0.0143545	0.629483	9.58e-05	-0.168087	0.247618	0.101629	0.00413701	0.713047
ENSMUST00000005685	cytochrome P450, family 2, subfamily a, polypeptide 5	Cyp2a5	0.566165	0.00010412	0.499498	0.000454053	-0.109014	0.404073	0.00301462	0.0130353	0.811725
NM_001163472	cytochrome P450, family 2, subfamily d, polypeptide 22	Cyp2d22	0.28564	0.00475752	0.39834	0.000166587	-0.103409	0.281267	0.0480658	0.00615135	0.735792
NM_007819	cytochrome P450, family 3, subfamily a, polypeptide 13	Cyp3a13	0.62482	4.05e-06	0.657377	1.63e-06	-0.152778	0.189811	0.000255343	0.000177047	0.662653
NR_033575	cytochrome P450, family 4, subfamily b, polypeptide 1, pseudogene 2	Cyp4b1-ps2	0.229157	0.155964	0.765721	2.46e-05	0.528458	0.00193362	0.434425	0.00148604	0.1198
NM_001004455	cystin 1	Cys1	0.308992	0.008937	0.508679	5.84e-05	0.0346279	0.757577	0.0743564	0.00287358	0.942574
NM_177564	dehydrogenase/reductase (SDR family) member 11	Dhrs11	0.186905	0.00340908	0.462909	3.64e-09	0.20629	0.00137532	0.0382355	1.43e-06	0.105419
NM_013811	dynein, axonemal, heavy chain 8	Dnah8	-0.107162	0.240359	-0.399951	7.88e-05	-0.163915	0.075526	0.543592	0.0036059	0.500651
NM_008748	dual specificity phosphatase 8	Dusp8	0.081371	0.246051	-0.403499	1.16e-06	0.148577	0.0377289	0.548815	0.000136445	0.399339
NR_015502	RIKEN cDNA E030003E18 gene	E030003E18Rik	0.167409	0.158772	0.543941	4.07e-05	0.00581295	0.960306	0.438585	0.00219658	0.992405
NM_007895	eosinophil-associated, ribonuclease A family, member 2	Ear2	-0.0910987	0.231925	-0.409068	3.78e-06	0.113473	0.137689	0.534039	0.000353946	0.600628
NM_017385	eosinophil-associated, ribonuclease A family, member 7	Ear7	-2.24147	1.56e-08	1.21697	0.000335815	-0.195408	0.527481	3.19e-06	0.0103825	0.873278
NM_010104	endothelin 1	Edn1	-0.391785	0.000241099	0.558929	1.22e-06	0.163492	0.0959746	0.0057088	0.000141403	0.540254
AK002956	endogenous sequence related to the Duplan murine retrovirus	Edv	-0.166621	0.0307472	0.503418	6.54e-08	-0.0403233	0.58837	0.164745	1.36e-05	0.893154
NM_025499	EP300 interacting inhibitor of differentiation 3	Eid3	-0.118516	0.199169	0.475029	7.33e-06	0.0273641	0.763729	0.493564	0.000579181	0.94383
NM_001163131	E74-like factor 3	Elf3	-0.436785	6.11e-06	0.423349	9.63e-06	0.12013	0.151394	0.000351864	0.000707113	0.619916
NM_139138	EGF-like module containing, mucin-like, hormone receptor-like sequence 4	Emr4	0.177018	0.250249	-1.05061	4.34e-08	-0.104118	0.495094	0.552784	9.94e-06	0.859681
NM_001026214	ectonucleoside triphosphate diphosphohydrolase 5	Entpd5	0.311234	2.21e-05	0.563623	1.69e-10	0.00730671	0.908944	0.000961835	1.39e-07	0.980272
NM_001128606	erythrocyte protein band 4.1	Epb4.1	0.211989	0.000269392	0.468828	1.3e-10	-0.00841407	0.872864	0.00620533	1.14e-07	0.972103
ENSMUST00000102490	erythrocyte protein band 4.2	Epb4.2	-0.175373	0.0298621	0.463897	7.61e-07	0.298112	0.000468746	0.161854	9.7e-05	0.0617445
NM_029325	epididymal peptidase inhibitor	Eppin	0.273361	0.0640904	0.4732	0.00212194	-0.329123	0.0270319	0.259256	0.0380191	0.356555
ENSMUST00000098496	glutamate rich 3	Erich3	-0.447776	1.88e-05	0.692103	5.38e-09	-0.0567677	0.53354	0.000846928	1.85e-06	0.874222
ENSMUST00000172865	glutamate rich 3	Erich3	-0.312151	0.000815002	0.628798	1.17e-08	-0.0395083	0.644851	0.0136779	3.68e-06	0.912363
NR_033558	RIKEN cDNA F830002L21 gene	F830002L21Rik	-0.11893	0.245219	0.403108	0.000297823	0.169535	0.100086	0.548017	0.00945016	0.54591
NM_017399	fatty acid binding protein 1, liver	Fabp1	0.915153	3e-07	-1.13094	3.44e-09	0.29101	0.0519061	3.34e-05	1.38e-06	0.441973
NM_183187	family with sequence similarity 107, member A	Fam107a	0.151292	0.451222	0.785	0.000346985	-0.296898	0.142832	0.728721	0.0106411	0.607975
NM_173425	family with sequence similarity 124, member B	Fam124b	-0.0554367	0.488945	-0.386205	2.27e-05	0.0617773	0.439841	0.755348	0.00140998	0.830715
ENSMUST00000153830	family with sequence similarity 213, member A	Fam213a	0.0757534	0.412127	0.483964	6.15e-06	0.0384748	0.675119	0.703177	0.000508596	0.918963
NM_026050	family with sequence similarity 220, member A	Fam220a	0.204456	0.0064589	0.541212	5.06e-09	0.19424	0.0091539	0.0595427	1.79e-06	0.230083
NM_001142952	family with sequence similarity 46, member C	Fam46c	0.285922	0.000175784	0.689924	5.68e-12	0.258919	0.000537883	0.00452822	8.14e-09	0.0666507
NM_001080814	FAT tumor suppressor homolog 3 (Drosophila)	Fat3	0.259239	0.011532	-0.583571	7.32e-07	0.04137	0.672297	0.08796	9.45e-05	0.918112
NM_010186	Fc receptor, IgG, high affinity I	Fcgr1	-0.0723636	0.455445	-0.510307	5.79e-06	-0.0467371	0.628084	0.731428	0.000492311	0.90613
NM_007998	ferrochelatase	Fech	0.180667	0.00161254	0.622455	9.21e-14	0.251608	3.17e-05	0.0225189	1.92e-10	0.0119891
XM_006543235	fer-1-like 6 (C. elegans)	Fer1l6	-0.603625	0.000623351	-0.595966	0.000694503	0.039465	0.806822	0.0114081	0.017587	0.955532
NM_001271616	fibroblast growth factor binding protein 1	Fgfbp1	0.534878	5.68e-05	0.952693	1.24e-09	0.0453578	0.699422	0.00194135	5.89e-07	0.926866
NM_008011	fibroblast growth factor receptor 4	Fgfr4	0.203512	0.0288544	-0.533776	7.87e-07	0.0933945	0.301494	0.158585	9.95e-05	0.750042
NM_010220	FK506 binding protein 5	Fkbp5	0.170086	0.413512	0.762289	0.000698649	-0.297664	0.155388	0.704208	0.0176492	0.626081
NM_001081185	filamin C, gamma	Flnc	0.393877	0.0015628	0.451585	0.000368172	-0.193311	0.100335	0.0219604	0.0111169	0.54591
NM_144878	flavin containing monooxygenase 4	Fmo4	0.406766	3.74e-05	0.485501	2.25e-06	-0.000921225	0.991511	0.00141768	0.000228603	0.998677
ENSMUST00000134311	FBJ osteosarcoma oncogene	Fos	0.17342	0.194068	-0.47159	0.000949032	-0.0946857	0.473404	0.48688	0.0219573	0.850812
NM_008046	follistatin	Fst	-0.415436	0.00508506	0.600412	0.000118338	0.0621494	0.656634	0.0501153	0.00481805	0.915324
NM_001278269	FYN binding protein	Fyb	-0.0743484	0.39939	-0.415034	3.16e-05	-0.13464	0.130393	0.692523	0.00180611	0.590739
NM_030166	UDP-N-acetyl-alpha-D-galactosamine:polypeptide N-acetylgalactosaminyltransferase 15	Galnt15	0.389104	0.0218284	1.0462	1.86e-07	-0.265823	0.109107	0.133084	3.22e-05	0.559878
NM_010295	glutamate-cysteine ligase, catalytic subunit	Gclc	-0.330479	0.000156831	0.404516	8.8e-06	0.133516	0.0950298	0.00413859	0.00066142	0.538841
NM_008129	glutamate-cysteine ligase, modifier subunit	Gclm	0.0734579	0.214014	0.785941	1.64e-15	0.181403	0.00348499	0.512396	7.35e-12	0.159263
NM_023608	glycerophosphodiester phosphodiesterase domain containing 2	Gdpd2	0.761983	1.06e-06	0.421367	0.00243073	-0.131849	0.313507	9.08e-05	0.04146	0.757916
NM_008115	glial cell line derived neurotrophic factor family receptor alpha 2	Gfra2	-0.154155	0.109733	-0.872073	5.35e-11	-0.0104828	0.911554	0.357564	5.79e-08	0.981073
AK136967	predicted gene 10808	Gm10808	0.0425618	0.637241	-0.461142	9.67e-06	0.157826	0.0856878	0.84475	0.000708254	0.519674
XR_392652	predicted gene 10931	Gm10931	0.185175	0.150187	0.532438	0.000154658	-0.408696	0.00251612	0.425489	0.00584863	0.135069
XR_406739	predicted gene 11783	Gm11783	-0.0931031	0.389528	-0.425486	0.000319372	-0.222403	0.044265	0.684248	0.00998236	0.419615
ENSMUST00000143311	predicted gene 12022	Gm12022	-0.184633	0.0322961	-0.392022	3.45e-05	0.0506404	0.543792	0.170108	0.00192309	0.878254
ENSMUST00000144765	predicted gene 12395	Gm12395	0.188874	0.101957	0.475575	0.000155139	-0.333305	0.00532936	0.343478	0.00585271	0.19182
ENSMUST00000141375	predicted gene 13307	Gm13307	0.137827	0.230132	0.427554	0.000557006	-0.387371	0.00151525	0.531972	0.0151187	0.107473
ENSMUST00000159142	predicted gene 15889	Gm15889	0.185773	0.227106	0.909585	6.94e-07	-0.315018	0.0439347	0.528031	9.14e-05	0.41914
XM_006497081	predicted gene 16340	Gm16340	-0.134063	0.283718	-0.573875	4.3e-05	0.00860831	0.944523	0.587294	0.00228374	0.988872
ENSMUST00000168078	predicted gene 17046	Gm17046	-0.0403606	0.802903	0.586856	0.000810011	0.184149	0.25777	0.924997	0.019712	0.720147
XR_400197	predicted gene, 19501	Gm19501	0.00205813	0.985229	-0.429382	0.000416436	-0.120091	0.282822	0.994947	0.0122012	0.736504
NM_001277183	predicted gene 1966	Gm1966	-0.0113588	0.902931	-0.406476	9.46e-05	-0.159193	0.0931447	0.967509	0.00411512	0.534709
XR_378466	predicted gene, 19950	Gm19950	-0.133715	0.174291	0.516503	5.22e-06	0.14718	0.134928	0.460441	0.000449268	0.598329
ENSMUST00000174884	predicted gene 20475	Gm20475	-0.162529	0.087958	-0.388199	0.00017268	-0.0631844	0.498388	0.315429	0.00632422	0.861516
AK172267	predicted gene, 21188	Gm21188	-0.0587625	0.581834	-0.420455	0.000323581	-0.146761	0.172738	0.813547	0.0100838	0.644875
ENSMUST00000157550	predicted gene, 23101	Gm23101	-0.21494	0.139395	-0.645292	6.15e-05	-0.0145749	0.91869	0.407767	0.00300363	0.982481
ENSMUST00000158661	predicted gene, 24277	Gm24277	0.0313542	0.741856	-0.40015	0.000151373	-0.196782	0.0440318	0.897407	0.00575219	0.419485
NM_001243092	predicted gene 3776	Gm3776	0.439235	0.000681579	1.05546	1.31e-10	0.369196	0.00341526	0.0120796	1.14e-07	0.15778
NR_002858	predicted gene 4956	Gm4956	0.255403	0.00308574	0.430281	5.23e-06	-0.00832935	0.917803	0.0357626	0.000449268	0.982481
ENSMUST00000108347	predicted gene 5150	Gm5150	-0.0115957	0.922534	-0.459761	0.000424359	0.171869	0.154449	0.97409	0.0123525	0.625926
XR_387506	predicted gene 5532	Gm5532	0.0854211	0.445876	0.43168	0.000408964	0.0246266	0.824946	0.725463	0.012016	0.959805
AK041157	predicted pseudogene 5859	Gm5859	0.043993	0.684247	0.450738	0.00016817	-0.34813	0.00252868	0.868996	0.00620188	0.135511
NR_033643	ubiquitin-like 5 pseudogene	Gm6642	0.312052	0.00939894	-0.509187	7.26e-05	-0.315469	0.00856069	0.076954	0.00339281	0.225342
ENSMUST00000095071	predicted gene 8074	Gm8074	0.390511	1.32e-05	0.54511	2.95e-08	0.0702196	0.367521	0.000649551	7.4e-06	0.792148
XR_378400	predicted gene 8995	Gm8995	-0.04923	0.524184	-0.400159	7.69e-06	-0.127342	0.104149	0.778712	0.000596744	0.552408
NM_001076679	predicted gene 9733	Gm9733	0.0951919	0.478132	-0.78701	9.17e-07	-0.136156	0.310912	0.747007	0.000112738	0.75688
NM_025989	glycoprotein 2 (zymogen granule membrane)	Gp2	-3.2925	7.33e-23	0.481827	0.00165298	0.024401	0.863898	7.66e-19	0.0321383	0.970158
NM_027518	G protein-coupled receptor 137C	Gpr137c	0.358161	0.000184775	0.571476	9.72e-08	-0.0272095	0.752082	0.00469044	1.89e-05	0.941365
NM_181754	G protein-coupled receptor 141	Gpr141	0.258292	0.0251897	-0.419656	0.000539587	-0.284259	0.0142212	0.145121	0.014779	0.28379
NM_178406	G protein-coupled receptor 153	Gpr153	0.0975226	0.096143	-0.407602	2.34e-08	0.173319	0.0043812	0.332881	6.17e-06	0.175347
NM_008159	G protein-coupled receptor 33	Gpr33	0.0953761	0.344436	-0.390893	0.000373324	-0.137041	0.176149	0.646095	0.0112212	0.64898
NM_008152	G-protein coupled receptor 65	Gpr65	-0.477414	0.000293215	-0.418856	0.00116146	-0.0874079	0.465308	0.00661803	0.025251	0.846432
NM_008181	glutathione S-transferase, alpha 1 (Ya)	Gsta1	0.0597813	0.660762	0.58018	0.000127423	0.237091	0.087154	0.856474	0.00507587	0.522424
NM_001077353	glutathione S-transferase, alpha 3	Gsta3	0.53296	1.48e-06	0.819391	1.55e-10	0.0908859	0.329334	0.000118497	1.31e-07	0.768419
NM_010357	glutathione S-transferase, alpha 4	Gsta4	0.328534	7.25e-06	0.524339	6.21e-10	0.0552003	0.381398	0.000399183	3.3e-07	0.798134
NM_010362	glutathione S-transferase omega 1	Gsto1	-0.0735111	0.213422	0.4879	6e-10	0.0401088	0.492739	0.511646	3.25e-07	0.857809
NM_013541	glutathione S-transferase, pi 1	Gstp1	0.073964	0.197017	0.405205	1.97e-08	0.114138	0.0495139	0.490742	5.33e-06	0.435693
NM_181796	glutathione S-transferase, pi 2	Gstp2	0.0172269	0.728308	0.477379	1.73e-11	0.0180574	0.715089	0.89093	2.17e-08	0.930999
NM_013755	glycogenin	Gyg	-0.328548	2.62e-05	-0.432224	2.44e-07	0.0931146	0.177994	0.00110417	4.03e-05	0.651047
NM_010369	glycophorin A	Gypa	0.336718	0.0796835	1.45929	3.23e-09	0.726339	0.000412186	0.296274	1.35e-06	0.0564719
AK157055	hemoglobin, beta adult minor chain	Hbb-b2	0.395321	0.000228363	0.661418	5.29e-08	0.180331	0.0686471	0.00547444	1.15e-05	0.483339
ENSMUST00000023934	hemoglobin, beta adult t chain	Hbb-bt	0.451164	0.000441052	0.650498	2.53e-06	0.241596	0.0446118	0.00890339	0.000251241	0.420031
ENSMUST00000098192	hemoglobin, beta adult t chain	Hbb-bt	0.379567	0.00431541	0.965982	3.78e-09	0.400375	0.00270736	0.0449911	1.46e-06	0.140756
NM_008230	histidine decarboxylase	Hdc	-0.396451	0.00433333	-0.851576	1.38e-07	-0.0846779	0.517826	0.0450879	2.47e-05	0.869829
NM_178899	HEPACAM family member 2	Hepacam2	-0.163939	0.105394	-0.489921	1.7e-05	-0.00725751	0.941608	0.350049	0.00111161	0.987975
NM_001024720	hemicentin 1	Hmcn1	0.0690493	0.206462	-0.453058	5.44e-10	0.24222	6.63e-05	0.502498	2.99e-07	0.0190736
NM_013868	heat shock protein family, member 7 (cardiovascular)	Hspb7	0.18752	0.183352	0.592779	0.000129249	-0.146597	0.294667	0.471889	0.00511876	0.746227
XM_001477102	RIKEN cDNA I830127L07 gene	I830127L07Rik	0.162444	0.238932	-0.655127	2.57e-05	-0.172861	0.209591	0.541889	0.00152336	0.680699
NM_001045481	interferon activated gene 203	Ifi203	-0.0604293	0.505748	-0.400951	7.79e-05	-0.0929485	0.306894	0.766433	0.00357742	0.753481
NM_008328	interferon activated gene 203	Ifi203	-0.0301977	0.76995	-0.421547	0.000217282	-0.0737142	0.475528	0.90891	0.00747789	0.851483
NM_008329	interferon activated gene 204	Ifi204	-0.381813	0.0367294	-0.774534	9.2e-05	-0.092602	0.600763	0.184234	0.0040322	0.897424
NM_029803	interferon, alpha-inducible protein 27 like 2A	Ifi27l2a	0.325588	0.0133439	-0.411943	0.00219082	0.00720818	0.954191	0.0967843	0.0388035	0.991174
NM_133871	interferon-induced protein 44	Ifi44	-0.189121	0.176483	-0.493884	0.000943604	-0.0861204	0.532904	0.463534	0.0218478	0.874164
NM_001033632	interferon induced transmembrane protein 6	Ifitm6	0.424368	0.00162963	-0.871502	3.48e-08	-0.111621	0.373983	0.0226457	8.33e-06	0.794798
ENSMUST00000103485	immunoglobulin heavy variable V12-3	Ighv12-3	-1.80319	2.35e-06	-1.07898	0.0017952	0.0259361	0.935715	0.000169279	0.0341709	0.986636
ENSMUST00000103324	immunoglobulin kappa chain variable 15-103	Igkv15-103	-2.24856	1.25e-10	-0.868501	0.001348	0.270243	0.285769	6.89e-08	0.0280588	0.739381
ENSMUST00000103341	immunoglobulin kappa variable 4-80	Igkv4-80	-0.125841	0.67338	-1.02132	0.00144424	0.0468419	0.874867	0.862597	0.0292298	0.972638
NM_001162884	immunoglobulin superfamily, member 10	Igsf10	-0.209976	0.175244	-0.650461	0.000131089	0.194048	0.208292	0.461867	0.00517587	0.679388
NM_030691	immunoglobulin superfamily, member 6	Igsf6	-0.238144	0.0376853	-0.429481	0.000409501	-0.00112861	0.991869	0.187024	0.0120205	0.99868
NM_008348	interleukin 10 receptor, alpha	Il10ra	-0.112263	0.213406	-0.422468	3.1e-05	-0.0793372	0.375352	0.511646	0.00177582	0.795441
NM_008361	interleukin 1 beta	Il1b	-0.262687	0.141863	-0.623967	0.00103507	-0.086716	0.622041	0.412447	0.0234349	0.904708
NM_001253872	integrin alpha L	Itgal	-0.08595	0.260487	-0.399631	5.88e-06	-0.0856756	0.260779	0.562876	0.000496466	0.722325
NM_001082960	integrin alpha M	Itgam	-0.462645	0.0013444	-0.429222	0.00261238	0.0554067	0.678202	0.0197873	0.0434466	0.920164
NM_001164268	kalirin, RhoGEF kinase	Kalrn	0.131776	0.0843014	0.536735	1.79e-08	0.0137092	0.854048	0.307379	5.02e-06	0.967454
NM_021342	potassium voltage-gated channel, Isk-related subfamily, gene 4	Kcne4	-0.235311	0.0349776	-0.420635	0.000380177	0.151897	0.164509	0.178914	0.0113944	0.634236
NM_134090	KDEL (Lys-Asp-Glu-Leu) endoplasmic reticulum protein retention receptor 3	Kdelr3	-0.0433002	0.685751	-0.515594	2.37e-05	0.273251	0.0141871	0.870055	0.00143879	0.28379
NM_001170851	killer cell lectin-like receptor, subfamily A, member 2	Klra2	0.293025	0.000733705	-0.469585	9.07e-07	-0.186393	0.0239548	0.0127151	0.000111996	0.340736
NM_001012520	killer cell lectin-like receptor family I member 1	Klri1	-0.0898616	0.475488	-0.417354	0.00190001	-0.0895345	0.475958	0.745551	0.0354978	0.851521
NM_008469	keratin 15	Krt15	0.13483	0.472187	0.853213	5.16e-05	-0.295487	0.119276	0.743395	0.00259505	0.57468
NM_008471	keratin 19	Krt19	0.109998	0.0408636	0.387499	8.76e-09	0.0464668	0.374631	0.196907	2.86e-06	0.795108
NM_011836	laminin gamma 3	Lamc3	-0.134585	0.316971	0.433189	0.00237875	0.165606	0.218716	0.619285	0.0409114	0.689972
NM_008493	leptin	Lep	0.151093	0.348085	0.521517	0.00228327	-0.0859654	0.590898	0.649822	0.0399293	0.89396
XR_390849	uncharacterized LOC102634683	LOC102634683	-0.208695	0.0293161	-0.395638	0.000122907	-0.179002	0.0587201	0.159933	0.00494718	0.462624
XR_405684	uncharacterized LOC102635638	LOC102635638	0.189188	0.00134124	0.408949	7.47e-09	-0.100476	0.0718973	0.0197501	2.47e-06	0.492597
XM_006497078	pyrin domain-containing protein 3-like	LOC102639543	0.122618	0.242017	-0.635352	4.44e-07	-0.355179	0.00145484	0.544864	6.42e-05	0.105606
XR_386789	uncharacterized LOC73899	LOC73899	-0.43972	0.00167288	-0.420002	0.00247711	-0.0752303	0.562885	0.023083	0.041909	0.884359
NM_028894	LON peptidase N-terminal domain and ring finger 3	Lonrf3	-0.0779857	0.333049	0.610792	4.78e-09	0.207953	0.0127863	0.634313	1.75e-06	0.270116
NM_001286181	lysyl oxidase	Lox	-0.124003	0.159702	0.594049	5.14e-08	0.187092	0.0366247	0.439671	1.13e-05	0.394023
NM_010729	lysyl oxidase-like 1	Loxl1	-0.103378	0.111145	-0.572971	9.9e-11	0.264104	0.000181583	0.36012	9.13e-08	0.0347173
NM_023624	lecithin-retinol acyltransferase (phosphatidylcholine-retinol-O-acyltransferase)	Lrat	0.154428	0.335954	-0.507378	0.00281405	-0.0547192	0.73098	0.637655	0.0456155	0.9358
NM_146242	leucine rich repeat containing 10	Lrrc10	0.152264	0.243463	0.537307	0.000175769	-0.0319829	0.804171	0.546432	0.00638513	0.954644
NM_001271708	leucine rich repeat protein 3, neuronal	Lrrn3	0.797865	5e-09	0.436213	0.000166348	0.0081975	0.937301	1.3e-06	0.00615005	0.98687
NM_001172207	leucine-rich repeats and transmembrane domains 2	Lrtm2	0.44396	5.53e-05	0.603763	3.56e-07	-0.0651222	0.504294	0.00191889	5.4e-05	0.864773
NM_010734	leukocyte specific transcript 1	Lst1	-0.139581	0.105684	-0.497265	9.49e-07	-0.179202	0.039598	0.35052	0.000114854	0.405818
NM_010745	lymphocyte antigen 86	Ly86	-0.345493	0.00193042	-0.482063	4.07e-05	-0.0346153	0.738271	0.025503	0.00219658	0.937762
NM_027990	LY6/PLAUR domain containing 6B	Lypd6b	0.13031	0.089588	0.39	7.78e-06	-0.0190514	0.799511	0.319266	0.000602556	0.953316
NM_053247	lymphatic vessel endothelial hyaluronan receptor 1	Lyve1	0.551661	3.17e-08	0.605712	3.93e-09	-0.0575986	0.46463	5.43e-06	1.48e-06	0.846261
NM_010755	v-maf musculoaponeurotic fibrosarcoma oncogene family, protein F (avian)	Maff	0.0413324	0.584615	0.488688	1.51e-07	0.0369163	0.624334	0.815384	2.67e-05	0.905473
NM_145532	mal, T cell differentiation protein-like	Mall	0.135403	0.0604391	0.460334	1.21e-07	0.147855	0.0407989	0.250763	2.29e-05	0.411268
NM_016693	mitogen-activated protein kinase kinase kinase 6	Map3k6	0.320514	0.0695756	0.721175	0.000162976	-0.245233	0.159871	0.27306	0.00609702	0.629916
NM_030174	multiple C2 domains, transmembrane 1	Mctp1	-0.427006	4.28e-07	0.427935	3.91e-07	0.128609	0.069768	4.35e-05	5.9e-05	0.485682
NM_001161790	Mediterranean fever	Mefv	-0.114006	0.308966	-0.487311	9e-05	-0.0500853	0.652115	0.612686	0.00398031	0.913835
NM_029568	microfibrillar-associated protein 4	Mfap4	-0.287713	0.0368273	-0.626708	3.51e-05	0.399078	0.00471481	0.18449	0.00194531	0.180036
NM_145137	macrophage galactose N-acetyl-galactosamine specific lectin 2	Mgl2	-0.790024	6.26e-07	-0.429795	0.00216836	-0.026853	0.837347	5.97e-05	0.0384928	0.962903
NR_030559	microRNA 453	Mir453	-0.0811065	0.420863	-0.38815	0.00040704	-0.0321391	0.748177	0.709777	0.0119819	0.940246
NR_039563	microRNA 5104	Mir5104	0.108062	0.3843	-0.417365	0.00164456	-0.0655664	0.595381	0.680128	0.0321045	0.895718
NR_030464	microRNA 691	Mir691	-0.220333	0.0637951	-0.383809	0.00198357	0.11175	0.337047	0.258437	0.0364957	0.773804
NM_001033450	myeloid cell nuclear differentiation antigen	Mnda	-0.331126	0.00456046	-0.543002	1.68e-05	-0.0491501	0.654693	0.046753	0.00110266	0.914851
NM_008626	mannose receptor, C type 2	Mrc2	-0.11916	0.131113	-0.593413	4.63e-09	0.276101	0.000999635	0.393503	1.73e-06	0.0862722
XM_006527251	membrane-spanning 4-domains, subfamily A, member 4C	Ms4a4c	0.0626258	0.555839	-0.600437	1.82e-06	-0.175763	0.103146	0.797113	0.000193747	0.551248
NM_028595	membrane-spanning 4-domains, subfamily A, member 6C	Ms4a6c	-0.0986906	0.282893	-0.45607	1.37e-05	-0.110403	0.229429	0.586476	0.000927613	0.699637
NM_013602	metallothionein 1	Mt1	-0.247176	0.000806482	0.393198	1.22e-06	0.0751823	0.270978	0.0135858	0.000141403	0.730185
NM_008630	metallothionein 2	Mt2	-0.476388	7.64e-05	0.665105	3.41e-07	0.130879	0.225485	0.00238112	5.21e-05	0.695831
NM_010846	myxovirus (influenza virus) resistance 1	Mx1	-0.392952	0.00327979	-0.46772	0.000609855	-0.0633682	0.613042	0.0372811	0.0160999	0.902122
NM_001083934	myomesin 1	Myom1	0.375971	0.00232732	0.421562	0.000753392	-0.130408	0.261176	0.0291729	0.018671	0.72243
NM_001145959	N-myc downstream regulated gene 2	Ndrg2	0.324042	0.000108035	0.405127	3.88e-06	-0.165934	0.0315574	0.00308166	0.00035981	0.376942
NR_027858	NLR family, pyrin domain containing 1C, pseudogene	Nlrp1c-ps	-0.488019	0.000237596	-0.526227	8.96e-05	-0.0249635	0.834913	0.00564476	0.00397162	0.962413
NM_001291128	neuronatin	Nnat	-0.271265	0.00432529	-0.471927	6.04e-06	0.174802	0.0566157	0.0450491	0.000500978	0.455701
NM_008719	neuronal PAS domain protein 2	Npas2	-0.427787	0.00118977	-0.464417	0.000493442	-0.0308518	0.800098	0.0180889	0.0138367	0.953399
NM_008706	NAD(P)H dehydrogenase, quinone 1	Nqo1	0.353186	0.00453634	2.64292	1.46e-22	0.398124	0.00157169	0.0465818	1.53e-18	0.109852
NM_145434	nuclear receptor subfamily 1, group D, member 1	Nr1d1	0.235791	0.016669	-0.525163	2.49e-06	-0.155713	0.104878	0.111777	0.000248254	0.553779
NM_010444	nuclear receptor subfamily 4, group A, member 1	Nr4a1	0.264223	0.0732516	-0.699541	2.16e-05	-0.222483	0.127987	0.281749	0.00134939	0.587514
NM_001146031	neuron-glia-CAM-related cell adhesion molecule	Nrcam	-0.467677	0.000145477	-0.623312	1.95e-06	0.490731	7.56e-05	0.00389805	0.000203898	0.0209602
NM_001109989	neuronal regeneration related protein	Nrep	0.164821	0.163256	-0.662061	1.72e-06	0.251004	0.0365195	0.444063	0.000185084	0.393279
NM_172921	neurexophilin and PC-esterase domain family, member 4	Nxpe4	-0.20041	0.0208153	-0.545161	1.25e-07	0.161637	0.0583107	0.129105	2.34e-05	0.461288
NM_145211	2-5 oligoadenylate synthetase 1A	Oas1a	-0.262481	0.0396368	-0.523863	0.000139221	-0.155381	0.212996	0.192743	0.00538836	0.684678
NM_145227	2-5 oligoadenylate synthetase 2	Oas2	-0.541821	0.000100244	-0.653382	6.37e-06	-0.0678367	0.585273	0.00292612	0.000520368	0.89199
BC119161	olfactory receptor 1342	Olfr1342	-0.136854	0.198822	-0.459238	9.49e-05	0.356586	0.00160094	0.493121	0.00412122	0.110306
NM_013623	orosomucoid 3	Orm3	-0.075684	0.510866	0.390481	0.00153768	-0.015947	0.889206	0.769671	0.0306408	0.97564
NM_027950	oxidative stress induced growth inhibitor 1	Osgin1	0.103345	0.0528627	0.603738	1.09e-13	0.109657	0.0401162	0.230975	2.13e-10	0.407714
NM_017378	protocadherin 12	Pcdh12	0.0108212	0.917585	-0.621626	7.66e-07	0.303306	0.00594959	0.972656	9.72e-05	0.200494
NM_011057	platelet derived growth factor, B polypeptide	Pdgfb	-0.0016716	0.983185	-0.424946	4.63e-06	0.168973	0.0384413	0.994542	0.000410133	0.401444
NM_011066	period circadian clock 2	Per2	0.367932	0.000319605	0.733612	2.18e-09	-0.0102622	0.911756	0.00710922	9.48e-07	0.981073
NM_022032	PERP, TP53 apoptosis effector	Perp	0.302585	9.93e-05	0.404082	1.11e-06	-0.00398638	0.954079	0.00290758	0.000132106	0.991174
NM_001081274	phosphogluconate dehydrogenase	Pgd	-0.184617	0.00101961	0.395631	4.88e-09	0.128592	0.0171341	0.0161683	1.76e-06	0.302112
NM_001164327	PHD finger protein 11B	Phf11b	-0.19022	0.0661498	-0.533054	5.93e-06	-0.201911	0.0512621	0.264819	0.000498272	0.440051
NM_001039485	piezo-type mechanosensitive ion channel component 2	Piezo2	0.0571693	0.342792	-0.569833	2.37e-11	0.172343	0.00629915	0.64427	2.75e-08	0.204853
BC172053	paired immunoglobin-like type 2 receptor beta 1	Pilrb1	0.352844	0.0192863	-0.553188	0.000472618	-0.292781	0.0488698	0.122495	0.0134087	0.43426
ENSMUST00000031264	placenta-specific 8	Plac8	-0.189487	0.14833	-0.751661	1.12e-06	-0.00723486	0.955201	0.423011	0.000132106	0.99139
NM_025806	phospholipase B domain containing 1	Plbd1	-0.269504	0.000535488	-0.482731	6.04e-08	-0.0433039	0.543103	0.0103334	1.27e-05	0.87798
NM_001145830	phospholipase C, beta 1	Plcb1	-0.0573314	0.53329	-0.922553	5.72e-12	0.0884199	0.337267	0.783382	8.14e-09	0.773998
NM_178911	phospholipase D family, member 4	Pld4	-0.0727927	0.349821	-0.524115	6.14e-08	-0.00941124	0.902943	0.651048	1.28e-05	0.979117
NM_001160268	pleckstrin homology domain containing, family A member 6	Plekha6	-0.0876597	0.369708	-0.431513	7.52e-05	0.0371883	0.70146	0.668102	0.00347784	0.927631
NM_026376	plexin D1	Plxnd1	-0.223038	0.00195571	-0.428279	2.01e-07	0.0638923	0.342832	0.0257395	3.43e-05	0.776967
NM_026784	phosphomevalonate kinase	Pmvk	-0.154986	0.0878776	0.671881	5.97e-09	-0.041491	0.64039	0.315213	2.03e-06	0.911545
NM_080464	protein phosphatase 1, regulatory (inhibitor) subunit 3A	Ppp1r3a	-0.128727	0.30662	0.406531	0.0023225	-0.20584	0.105188	0.610334	0.0404277	0.55441
NM_029947	PR domain containing 8	Prdm8	0.740056	0.000142499	-0.633473	0.000816487	0.390575	0.0302371	0.00384123	0.0197611	0.368833
NM_008855	protein kinase C, beta	Prkcb	-0.13311	0.278399	-0.402996	0.00198933	-0.177892	0.149087	0.582436	0.0364957	0.617573
NM_178738	protease, serine 35	Prss35	-0.503175	0.00041071	-0.465492	0.000917837	0.244771	0.0650979	0.00845977	0.0214833	0.475467
NM_011198	prostaglandin-endoperoxide synthase 2	Ptgs2	0.792758	1.05e-09	0.636302	1.16e-07	0.180166	0.0689663	3.5e-07	2.23e-05	0.483434
NM_025831	PX domain containing 1	Pxdc1	0.375351	2.54e-05	0.458885	9.21e-07	-0.0986957	0.209665	0.00107535	0.000112738	0.680699
NM_001002786	RAB44, member RAS oncogene family	Rab44	-0.394784	0.0123972	-0.511817	0.00157545	-0.0343698	0.819316	0.0924921	0.0312399	0.958666
NM_009026	RAS, dexamethasone-induced 1	Rasd1	0.194688	0.181344	0.497102	0.00132083	-0.238399	0.102991	0.469071	0.0276053	0.550702
NM_001166493	RAS, guanyl releasing protein 3	Rasgrp3	-0.0289826	0.778785	-0.434185	0.00014984	0.0990354	0.338807	0.913355	0.00571409	0.775213
NM_001174155	RAS guanyl releasing protein 4	Rasgrp4	-0.0573542	0.503861	-0.387308	5.79e-05	-0.0518578	0.544332	0.765016	0.00285431	0.878259
NM_011260	regenerating islet-derived 3 gamma	Reg3g	-1.2208	1.26e-12	0.483846	0.000142825	-0.0303012	0.790818	1.65e-09	0.00549393	0.950784
NM_011261	reelin	Reln	-0.126059	0.0936475	0.425076	1.31e-06	0.169283	0.0262807	0.327881	0.000148049	0.353302
BC038337	regulator of cell cycle	Rgcc	0.258951	0.0150361	0.441875	0.000104104	-0.140627	0.172582	0.104539	0.00438567	0.644637
NM_025427	regulator of cell cycle	Rgcc	0.0999594	0.347056	0.506467	2.59e-05	-0.155414	0.146302	0.648829	0.00153209	0.612696
NM_030098	ribonuclease, RNase A family, 6	Rnase6	-0.373571	0.000450564	-0.412617	0.000134497	0.00331513	0.97271	0.00902356	0.0052706	0.995105
NM_001293734	RAR-related orphan receptor gamma	Rorc	0.245177	0.0180863	0.791483	1.9e-09	0.139773	0.165147	0.117314	8.51e-07	0.635119
ENSMUST00000137792	radical S-adenosyl methionine domain containing 2	Rsad2	-0.0336291	0.75609	0.738046	5.33e-08	0.367801	0.00155159	0.902872	1.15e-05	0.109559
NM_054037	secretoglobin, family 3A, member 1	Scgb3a1	-0.174395	0.00285563	0.588551	9.49e-13	-0.0882885	0.112421	0.0336329	1.57e-09	0.563684
NM_018732	sodium channel, voltage-gated, type III, alpha	Scn3a	0.224948	0.0352153	-0.591662	1.52e-06	0.0908139	0.381278	0.179629	0.00016704	0.798067
NM_001083917	sodium channel, voltage-gated, type III, beta	Scn3b	0.051241	0.688839	-0.855162	7.91e-08	0.380593	0.00486284	0.872071	1.58e-05	0.183675
NM_009136	scrapie responsive gene 1	Scrg1	0.285095	0.00533019	-0.422765	9.18e-05	0.347189	0.000902102	0.0518465	0.00403118	0.0837064
NM_020052	signal peptide, CUB domain, EGF-like 2	Scube2	0.1213	0.213154	-0.384046	0.000290341	0.128438	0.186916	0.511238	0.00926903	0.659415
ENSMUST00000090839	selenium binding protein 1	Selenbp1	0.351023	9.4e-06	0.900911	2.87e-15	0.0443026	0.516725	0.000491915	1.13e-11	0.869203
NM_019414	selenium binding protein 2	Selenbp2	0.181245	0.0203103	0.630601	5.25e-10	0.163888	0.034192	0.127218	2.98e-07	0.386042
NM_009253	serine (or cysteine) peptidase inhibitor, clade A, member 3M	Serpina3m	-0.969323	6.19e-05	0.691203	0.00253215	0.497923	0.0249223	0.00205814	0.0426103	0.345715
NM_001160307	serine (or cysteine) peptidase inhibitor, clade B (ovalbumin), member 10	Serpinb10	0.360811	0.0274455	-0.812814	8.82e-06	-0.0952104	0.546567	0.153406	0.00066168	0.879043
NM_001111043	serine (or cysteine) peptidase inhibitor, clade H, member 1	Serpinh1	-0.0201652	0.800154	-0.414295	7.43e-06	0.180651	0.0280962	0.923631	0.000582758	0.360408
NM_001162533	SH3 domain containing 21	Sh3d21	0.190511	0.0466268	0.397009	0.000126391	0.0415923	0.654428	0.213738	0.00506528	0.914716
NM_178706	sialic acid binding Ig-like lectin H	Siglech	-0.00901452	0.930541	-0.383866	0.000642524	-0.129181	0.215524	0.976739	0.0166472	0.686868
NM_029084	SLAM family member 8	Slamf8	-0.510982	0.000126577	-0.410782	0.00138893	-0.208923	0.0860591	0.00348391	0.0285528	0.520558
NM_022411	solute carrier family 13 (sodium-dependent dicarboxylate transporter), member 2	Slc13a2	-0.530372	2.68e-07	0.405746	2.37e-05	0.0613217	0.46663	3.1e-05	0.00144015	0.8473
NM_172892	solute carrier family 13 (sodium/sulfate symporters), member 4	Slc13a4	0.310133	0.00115095	0.426182	2.32e-05	-0.122996	0.167996	0.0176442	0.00142672	0.638534
NM_011395	solute carrier family 22 (organic cation transporter), member 3	Slc22a3	-0.377269	0.000255076	-0.654163	3.06e-08	0.105398	0.262078	0.00596001	7.55e-06	0.72301
NM_026331	solute carrier family 25, member 37	Slc25a37	0.246904	0.000302655	0.796283	6.29e-15	0.282937	5.21e-05	0.00680143	1.97e-11	0.0165057
NM_177615	solute carrier family 26, member 10	Slc26a10	-1.0306	5.37e-12	-0.523873	9.15e-06	0.307387	0.00442697	4.81e-09	0.000676997	0.175347
ENSMUST00000141837	solute carrier family 2 (facilitated glucose transporter), member 4	Slc2a4	0.285517	0.0766361	0.516925	0.00216083	-0.1936	0.223128	0.289533	0.0384394	0.694263
NM_027052	solute carrier family 38, member 4	Slc38a4	0.682463	1.05e-06	0.411004	0.00108368	-0.0804771	0.490077	9.01e-05	0.0241098	0.855985
NM_172479	solute carrier family 38, member 5	Slc38a5	0.0122463	0.913137	-0.611841	3.49e-06	0.0669115	0.551135	0.970932	0.000330975	0.881055
NM_001039676	solute carrier family 39 (zinc transporter), member 2	Slc39a2	-1.1847	2.02e-08	0.535459	0.00242222	0.0556673	0.735969	3.94e-06	0.0414049	0.937026
NM_027872	solute carrier family 46, member 3	Slc46a3	0.0914508	0.152888	0.546949	2.39e-10	0.0195013	0.756598	0.429561	1.71e-07	0.942524
NM_011403	solute carrier family 4 (anion exchanger), member 1	Slc4a1	0.142524	0.497712	1.89344	8.75e-11	0.886522	0.000140636	0.760542	8.58e-08	0.0309546
NM_001003915	solute carrier family 5 (sodium/glucose cotransporter), member 12	Slc5a12	0.900633	6.01e-11	-0.382127	0.000370128	-0.156365	0.1158	3.93e-08	0.0111465	0.569464
NM_017394	solute carrier family 7 (cationic amino acid transporter, y+ system), member 10	Slc7a10	0.145342	0.2433	-0.759718	3.97e-07	0.0692793	0.574223	0.54633	5.93e-05	0.888777
NM_011990	solute carrier family 7 (cationic amino acid transporter, y+ system), member 11	Slc7a11	-1.55863	9.19e-08	1.69124	1.6e-08	0.441375	0.065177	1.27e-05	4.68e-06	0.475467
NM_011407	schlafen 1	Slfn1	0.12772	0.175376	-0.582392	2.9e-07	-0.0997133	0.286369	0.462024	4.62e-05	0.739808
NM_011410	schlafen 4	Slfn4	-0.229737	0.146293	-0.814249	6.88e-06	0.168396	0.282351	0.419376	0.000551576	0.736291
NM_001042451	synuclein, alpha	Snca	0.427239	4.82e-05	0.901293	1.43e-11	0.281348	0.0042368	0.00173377	1.95e-08	0.173128
NM_001172473	sphingosine kinase 1	Sphk1	0.257435	0.0345544	0.418494	0.00101885	-0.193537	0.106322	0.177509	0.0232637	0.555994
NM_133903	spondin 2, extracellular matrix protein	Spon2	-0.195801	0.17213	-1.21603	3.01e-10	0.129443	0.361874	0.457941	1.97e-07	0.789475
ENSMUST00000090872	small proline-rich protein 2A2	Sprr2a2	-0.827828	1.58e-05	-0.532284	0.00271406	0.0448701	0.787191	0.00073961	0.0445476	0.949899
NM_011465	spectrin alpha, erythrocytic 1	Spta1	0.181411	0.0592612	0.817693	2.09e-10	0.29805	0.00283027	0.247766	1.56e-07	0.143033
ENSMUST00000166101	spectrin beta, erythrocytic	Sptb	0.187685	0.0848235	0.440359	0.00018918	0.118537	0.26905	0.308458	0.00675289	0.728512
NM_001164210	serine palmitoyltransferase, small subunit B	Sptssb	-0.367561	0.000108019	0.447406	6.01e-06	0.0926805	0.277599	0.00308166	0.000499928	0.734097
NM_175347	sarcalumenin	Srl	0.267957	0.102957	0.53092	0.0020765	-0.0198523	0.901729	0.345442	0.0376509	0.978741
NM_029688	sulfiredoxin 1 homolog (S. cerevisiae)	Srxn1	-0.15689	0.0412537	0.600749	1.4e-09	0.175311	0.0232151	0.198451	6.53e-07	0.336473
NM_011372	ST6 (alpha-N-acetyl-neuraminyl-2,3-beta-galactosyl-1,3)-N-acetylgalactosaminide alpha-2	St6galnac3	0.0772164	0.275204	-0.639447	7.1e-11	0.033175	0.635988	0.579232	7.18e-08	0.909341
NM_001290728	synaptotagmin-like 5	Sytl5	0.439431	8.64e-05	0.625165	2.84e-07	0.0851153	0.394617	0.00262458	4.57e-05	0.806465
NM_011545	transcription factor 21	Tcf21	0.174552	0.00597261	-0.381075	2.25e-07	0.0704296	0.244315	0.056398	3.74e-05	0.709618
NM_013691	thrombospondin 3	Thbs3	0.0407968	0.633437	-0.424664	1.51e-05	0.188917	0.0320006	0.843344	0.00100058	0.378129
NM_001145886	T cell lymphoma invasion and metastasis 1	Tiam1	-0.235217	0.00123026	-0.405315	6.14e-07	0.130483	0.0584956	0.0185338	8.33e-05	0.462035
NM_001168333	tubulointerstitial nephritis antigen-like 1	Tinagl1	0.228923	0.00431826	0.476644	2.51e-07	-0.0497238	0.510622	0.0450058	4.12e-05	0.866562
NM_031178	toll-like receptor 9	Tlr9	-0.21345	0.0361366	-0.423022	0.000119012	-0.14406	0.149274	0.182399	0.0048392	0.617573
NM_001105252	transmembrane channel-like gene family 5	Tmc5	-1.33798	1.13e-15	0.690215	2.76e-08	0.102788	0.296964	4.45e-12	7.04e-06	0.747356
ENSMUST00000067853	transmembrane protein 119	Tmem119	0.0156788	0.819015	-0.462237	6.65e-08	0.0986448	0.154801	0.93258	1.37e-05	0.625962
NM_175432	transmembrane protein 132C	Tmem132c	0.0994492	0.108446	-0.57771	2.48e-11	0.101839	0.0996799	0.35529	2.78e-08	0.545845
NM_177371	tumor necrosis factor (ligand) superfamily, member 15	Tnfsf15	-0.199633	0.0651851	-0.609924	1.29e-06	0.238847	0.0285749	0.262162	0.000146763	0.362095
NM_001130174	troponin T2, cardiac	Tnnt2	0.316648	0.0118635	0.39761	0.001989	0.0615339	0.608258	0.0893612	0.0364957	0.900062
NM_001033922	triggering receptor expressed on myeloid cells-like 4	Treml4	0.209776	0.0490408	-0.731732	2.59e-08	-0.127581	0.221996	0.22099	6.71e-06	0.693601
NM_011280	tripartite motif-containing 10	Trim10	0.12551	0.211529	0.575484	1.22e-06	0.363316	0.000750079	0.509308	0.000141403	0.076596
NM_175648	tripartite motif-containing 30B	Trim30b	0.109495	0.388241	-0.424911	0.00170141	-0.171645	0.178443	0.683327	0.0328443	0.651569
NM_177374	tRNA methyltransferase 61A	Trmt61a	-0.128388	0.06132	-0.382202	1.55e-06	-0.171582	0.0138819	0.252852	0.000170015	0.281136
NM_001168541	tsukushi	Tsku	0.232574	0.00233745	0.800528	2.94e-13	-0.00137264	0.984614	0.0292765	5.13e-10	0.997666
NM_177709	tumor suppressor candidate 5	Tusc5	0.32441	0.000249104	0.414085	8.28e-06	-0.0337179	0.673491	0.00585852	0.000628693	0.918488
NM_015762	thioredoxin reductase 1	Txnrd1	-0.179116	0.000476757	0.604484	5.4e-15	0.0955711	0.0467858	0.00942393	1.88e-11	0.426966
NM_173755	ubiquitin-conjugating enzyme E2O	Ube2o	0.206822	0.000585849	0.639142	1.16e-13	0.330416	6.52e-07	0.0109596	2.13e-10	0.00060164
NM_016808	ubiquitin specific peptidase 2	Usp2	0.410369	6.96e-06	0.509073	1.42e-07	-0.113983	0.150714	0.000392401	2.52e-05	0.618846
NM_011979	vanin 3	Vnn3	-0.779999	6.51e-10	0.40117	0.000117746	0.0900656	0.337275	2.52e-07	0.00480576	0.773998
NM_001080550	WAP four-disulfide core domain 8	Wfdc8	0.345211	0.0197754	0.578512	0.000230991	-0.400656	0.00742693	0.12479	0.00788843	0.216188
NM_011798	chemokine (C motif) receptor 1	Xcr1	-0.353716	0.000696663	-0.379223	0.0003139	0.0383368	0.688538	0.012263	0.00983094	0.923405
NM_175645	xylosyltransferase 1	Xylt1	-0.178306	0.0734098	-0.406642	0.000164392	-0.13619	0.166379	0.282136	0.00612807	0.636787

## Sheet: Key
Column Headers Description
Gene ID	Gene identification code
Gene Description	Description of gene
Gene Name	Common gene name
B coefficient for genotype	𝛃 coefficient from linear model for effect of genotype. A positive value indicates the gene is upregulated in wildtype samples (downregulated in BENaC samples). A negative value indicates that the gene is upregulated in BENaC samples (downregulated in wildtype samples).
p value for genotype association	p value from linear model for association of genotype effect with indicated gene
B coefficient for exposure	𝛃 coefficient from linear model for effect of exposure. A positive value indicates that the gene is upregulated in smoke-exposed samples (downregulated in sham-exposed samples. A negative value indicates that the gene is downregulated in smoke-exposed samples (upregulated in sham-exposed samples).
p value for exposure association	p value from linear model for association of exposure effect with indicated gene
B coefficient for sex	𝛃 coefficient from linear model for effect of sex. A positive value indicates that the gene is upregulated in male samples (downregulated in female samples). A negative value indicates that the gene in upregulated in female samples (downregulated in male samples).
p value for sex association	p value from linear model for association of sex effect with indicated gene
q value for genotype	q value (adjusted p value) for genotype, adjusted for multiple test correction
q value for exposure	q value (adjusted p value) for exposure, adjusted for multiple test correction
q value for sex	q value (adjusted p value) for sex, adjusted for multiple test correction
