# Supplementary material for: Dynamic changes in lung responses after single and repeated exposures to cigarette smoke in mice
Source: PLoS One. 2019 Feb 28;14(2):e0212866. doi: 10.1371/journal.pone.0212866 (PMC6395068; doi:10.1371/journal.pone.0212866)
Supplement: S6 Table — This table includes the subset of all exposure-response genes significant at 1 and/or 5 days which were also significant (q<0.05) for a post-hoc interaction test between exposure and exposure duration. The table includes the B coefficient for exposure and the p value and q value of the interaction test for each gene with q<0.05. These genes were then put into GSEA’s overlap tool to assess for enrichment in any Canonical Pathways. (XLSX) [file pone.0212866.s006.xlsx]

## Sheet: Exp genes with fold change and 
S6 Table. Exposure-response genes with a significant duration-dependent response. This table includes the subset of all exposure-response genes significant at 1 and/or 5 days which were also significant (q<0.05) for a post-hoc interaction test between exposure and exposure duration. The table includes the B coefficient for exposure and the p value and q value of the interaction test for each gene…
Gene ID	Gene Description	Gene Name	B coefficient for exposure at 1 day	p value for exposure association at 1 day	q value for exposure at 1 day	B coefficient for exposure at 5 days	p value for exposure association at 5 days	q value for exposure at 5 days	Interaction term - p value	Interaction term - q value
NM_028567	RIKEN cDNA 1700094D03 gene	1700094D03Rik	-0.380924	4.08e-11	3.28e-08	-0.0709484	0.173563	0.521337	4.47e-05	0.00108049
NR_045301	RIKEN cDNA 1810008I18 gene	1810008I18Rik	-0.459244	1.03e-06	0.000111493	0.0570189	0.462244	0.780405	8.13e-05	0.00145768
NM_001163473	RIKEN cDNA 1810010H24 gene	1810010H24Rik	0.604185	3.66e-12	3.7e-09	0.347656	1.1e-05	0.000781914	0.0102703	0.0385831
NM_028183	RIKEN cDNA 1810062G17 gene	1810062G17Rik	-0.392045	3.35e-06	0.000265752	-0.0556584	0.511508	0.810511	0.00232094	0.0130348
NM_001145435	RIKEN cDNA 4930451C15 gene	4930451C15Rik	-0.536424	1.19e-07	2.14e-05	-0.1154	0.199991	0.556814	0.00693205	0.0294215
NM_001163539	RIKEN cDNA 5430427O19 gene	5430427O19Rik	-0.411715	6.84e-05	0.00244214	-0.0817785	0.372023	0.720333	0.0132561	0.0472461
NR_028427	RIKEN cDNA 5830416P10 gene	5830416P10Rik	-0.534597	2.15e-05	0.00102734	-0.0602434	0.547441	0.830792	0.00373231	0.0185282
NM_001166580	RIKEN cDNA 8430408G22 gene	8430408G22Rik	-0.37924	0.000629484	0.0119602	-0.018321	0.823546	0.946596	0.0142129	0.0489279
NR_027961	RIKEN cDNA 9130230L23 gene	9130230L23Rik	-0.432476	1.89e-07	3.07e-05	0.0327896	0.66174	0.883159	0.00188055	0.0113651
NM_175688	RIKEN cDNA A530099J19 gene	A530099J19Rik	0.191856	0.279748	0.585135	-0.49008	1.33e-05	0.000909759	0.00192447	0.0115054
NR_040271	RIKEN cDNA A730046J19 gene	A730046J19Rik	-0.398443	3.78e-05	0.00154259	0.123739	0.272595	0.636934	0.000596668	0.0055222
NM_028765	acyl-Coenzyme A oxidase-like	Acoxl	-0.232055	0.000142892	0.00418021	-0.53942	9.11e-11	8.66e-08	0.000360523	0.00417605
NM_019807	acid phosphatase, prostate	Acpp	0.521424	3.63e-09	1.37e-06	0.82912	2.35e-14	6.7e-11	0.00354712	0.0177676
NM_019811	acyl-CoA synthetase short-chain family member 2	Acss2	-0.0975665	0.258434	0.563194	0.469986	1.32e-05	0.000906435	0.000718805	0.00574169
NM_175501	a disintegrin-like and metallopeptidase (reprolysin type) with thrombospondin type 1 mo	Adamts12	0.0096475	0.914396	0.970006	-0.417243	0.000258591	0.00859857	0.00604918	0.0262761
NM_001033877	a disintegrin-like and metallopeptidase (reprolysin type) with thrombospondin type 1 mo	Adamts17	0.606627	0.000705739	0.0128186	-0.793051	1.72e-06	0.000185084	1.89e-07	5.25e-05
ENSMUST00000113438	a disintegrin-like and metallopeptidase (reprolysin type) with thrombospondin type 1 mo	Adamts9	0.142439	0.212379	0.510982	-0.422168	0.00048579	0.0137201	0.000486773	0.00466631
NM_009626	alcohol dehydrogenase 7 (class IV), mu or sigma polypeptide	Adh7	2.25791	9.5e-24	7.45e-20	1.5663	7.19e-14	1.73e-10	0.00017169	0.00251477
NM_001271806	agouti related protein	Agrp	0.325106	4.33e-09	1.58e-06	0.596939	2.87e-10	1.96e-07	0.000988402	0.00730979
NM_009644	aryl-hydrocarbon receptor repressor	Ahrr	0.474279	3.09e-09	1.22e-06	0.152628	0.00182405	0.0345629	0.000276108	0.0033373
NM_001033349	ankrin repeat and ubiquitin domain containing 1	Ankub1	-0.0500505	0.470054	0.740103	0.50244	2.6e-06	0.000255286	0.00186519	0.0113651
NM_023617	aldehyde oxidase 3	Aox3	0.147735	0.000543528	0.0107846	0.393455	6.32e-10	3.3e-07	0.00154582	0.00987904
NM_011784	apelin receptor	Aplnr	-0.207958	0.113432	0.371585	-0.743818	1.39e-08	4.15e-06	0.00530817	0.0238749
NM_001143686	apolipoprotein L 11b	Apol11b	0.425407	0.176336	0.467456	1.55856	1.94e-09	8.56e-07	0.00433478	0.0205994
NM_009704	amphiregulin	Areg	0.194145	0.18295	0.475951	-0.418081	0.000811439	0.0197199	0.00416623	0.0203002
NM_001284192	artemin	Artn	0.775456	1.11e-08	3.41e-06	0.198592	0.000489847	0.0137751	0.000180919	0.00251477
NM_153778	atonal homolog 8 (Drosophila)	Atoh8	0.379647	9.86e-07	0.000108799	0.0953857	0.128844	0.451617	0.00865705	0.0346282
NM_026922	ATPase, Ca++ transporting, type 2C, member 2	Atp2c2	-0.511876	1.42e-06	0.00013798	0.0588702	0.551515	0.832731	0.00099918	0.00730979
NR_045305	expressed sequence AU040972	AU040972	0.0726155	0.272743	0.577895	0.563045	2.88e-09	1.22e-06	0.00476967	0.0222852
NR_015457	RIKEN cDNA B430010I23 gene	B430010I23Rik	-0.715206	1.51e-11	1.31e-08	0.0815108	0.340454	0.696596	0.000128942	0.00217247
NM_007539	bradykinin receptor, beta 1	Bdkrb1	0.57697	1.6e-05	0.000842775	0.0875022	0.384439	0.728751	0.00717533	0.0299961
NM_008953	BPI fold containing family A, member 2	Bpifa2	0.103771	0.313978	0.617401	-0.996828	8.87e-07	0.000110341	1.44e-06	0.000160252
NM_181344	complement component 1, r subcomponent-like	C1rl	-0.409033	7.42e-07	8.68e-05	-0.12828	0.025033	0.181747	0.00422	0.0203002
NM_173047	carbonyl reductase 3	Cbr3	1.83122	3.47e-22	2.17e-18	1.43681	8.69e-16	4.54e-12	0.00901703	0.0355565
NM_001271353	cystathionine beta-synthase	Cbs	0.0753545	0.278291	0.583666	0.390271	0.000194416	0.00687399	0.0127474	0.045726
NM_001293560	cysteine conjugate-beta lyase 2	Ccbl2	0.069291	0.280694	0.585987	0.498694	1.27e-07	2.34e-05	0.00031923	0.00377643
NM_001081665	coiled-coil domain containing 129	Ccdc129	-1.14927	4.55e-13	5.94e-10	-0.223762	0.0189456	0.154347	2.35e-05	0.000815187
NM_009827	cholecystokinin A receptor	Cckar	-0.749375	6.33e-15	1.42e-11	-0.0284887	0.637847	0.874446	4.42e-05	0.00108049
XM_006544444	cadherin-related family member 4	Cdhr4	-0.0605475	0.245535	0.549823	0.397989	1.82e-09	8.28e-07	0.000397275	0.00450785
NM_017474	chloride channel calcium activated 3	Clca3	1.14655	0.0373359	0.194872	-1.60657	0.00268806	0.0443051	0.00975726	0.0374141
NM_009930	collagen, type III, alpha 1	Col3a1	0.151022	0.140227	0.414546	-0.580251	0.000738308	0.0184164	0.00199244	0.0117851
NM_001243008	collagen, type VI, alpha 3	Col6a3	-0.0684395	0.302658	0.606462	-0.452393	1.53e-05	0.00101213	0.00333926	0.0170333
NM_007771	cryptochrome 1 (photolyase-like)	Cry1	0.442182	8.7e-07	9.95e-05	0.947311	3.13e-14	8.18e-11	3.68e-05	0.0010237
NM_153576	chemokine (C-X-C motif) ligand 17	Cxcl17	0.055503	0.394314	0.685124	0.548185	3.42e-09	1.38e-06	0.000453264	0.00460715
NM_007819	cytochrome P450, family 3, subfamily a, polypeptide 13	Cyp3a13	-0.019333	0.846343	0.941316	0.657377	1.63e-06	0.000177047	0.00161168	0.0101829
NM_134127	cytochrome P450, family 4, subfamily f, polypeptide 15	Cyp4f15	-0.733807	2.86e-07	4.28e-05	0.118597	0.377175	0.72396	0.000472316	0.00460715
NM_177307	cytochrome P450, family 4, subfamily f, polypeptide 39	Cyp4f39	0.788389	3.23e-09	1.24e-06	0.347728	0.000126834	0.00506528	0.00766531	0.0315697
NM_026384	diacylglycerol O-acyltransferase 2	Dgat2	-0.418666	0.000596836	0.0116072	0.352316	0.0246157	0.179574	0.000227943	0.00295776
NM_001024474	DIRAS family, GTP-binding RAS-like 2	Diras2	-0.388609	0.000319767	0.00733336	-0.04112	0.642062	0.875996	0.0108063	0.0401215
NM_007895	eosinophil-associated, ribonuclease A family, member 2	Ear2	-0.0584635	0.358202	0.657602	-0.409068	3.78e-06	0.000353946	0.000701344	0.00574169
NM_001195036	epithelial cell transforming sequence 2 oncogene-like	Ect2l	-0.414513	6.41e-07	7.73e-05	0.0634086	0.455963	0.77551	9.07e-05	0.00157517
NM_020578	EH-domain containing 3	Ehd3	0.437914	7.01e-06	0.000461878	0.075026	0.359728	0.712331	0.0127374	0.045726
NM_025499	EP300 interacting inhibitor of differentiation 3	Eid3	0.854568	1.6e-10	1.01e-07	0.475029	7.33e-06	0.000579181	0.00712827	0.0299961
NM_007925	elastin	Eln	0.544127	0.000215881	0.00556569	-0.388775	0.00488341	0.0659324	0.00107002	0.0076451
NM_017399	fatty acid binding protein 1, liver	Fabp1	-0.260644	0.0458863	0.220896	-1.13094	3.44e-09	1.38e-06	0.00110063	0.00764936
ENSMUST00000153830	family with sequence similarity 213, member A	Fam213a	0.0681585	0.488182	0.752703	0.483964	6.15e-06	0.000508596	0.00377452	0.018572
NM_001142952	family with sequence similarity 46, member C	Fam46c	0.112655	0.420202	0.705901	0.689924	5.68e-12	8.14e-09	0.00204947	0.0119583
NM_001199632	F-box and leucine-rich repeat protein 13	Fbxl13	-0.444488	5.9e-07	7.26e-05	-0.000402085	0.996047	0.998755	0.000259877	0.00321093
NM_007998	ferrochelatase	Fech	0.153661	0.178198	0.469967	0.622455	9.21e-14	1.92e-10	0.00130434	0.00863352
NM_181748	free fatty acid receptor 4	Ffar4	0.498752	4.24e-06	0.000316263	0.127892	0.122737	0.441419	0.00532461	0.0238749
NM_008011	fibroblast growth factor receptor 4	Fgfr4	-0.110532	0.186408	0.480032	-0.533776	7.87e-07	9.95e-05	0.000692743	0.00574169
NM_010235	fos-like antigen 1	Fosl1	0.566048	0.000363117	0.00808504	-0.0300991	0.628006	0.870034	0.000908358	0.00695394
NM_177059	follistatin-like 4	Fstl4	0.446028	6.95e-05	0.00247245	-0.0571724	0.580751	0.845676	0.00847479	0.0345431
NM_010295	glutamate-cysteine ligase, catalytic subunit	Gclc	1.06358	1.77e-12	1.91e-09	0.404516	8.8e-06	0.00066142	3.35e-05	0.000981241
NM_008129	glutamate-cysteine ligase, modifier subunit	Gclm	1.19484	1.06e-21	5.56e-18	0.785941	1.64e-15	7.35e-12	5.57e-05	0.0012893
NM_001285457	glial cell line derived neurotrophic factor family receptor alpha 1	Gfra1	-0.450332	7.15e-08	1.51e-05	-0.0342998	0.624635	0.86828	0.000713196	0.00574169
NM_008125	gap junction protein, beta 2	Gjb2	0.887462	5.69e-09	1.96e-06	0.204592	0.0559401	0.291495	7.1e-05	0.0014098
AK136967	predicted gene 10808	Gm10808	0.103625	0.29641	0.601336	-0.461142	9.67e-06	0.000708254	6.59e-05	0.0014098
XR_406739	predicted gene 11783	Gm11783	-0.025834	0.734242	0.893821	-0.425486	0.000319372	0.00998236	0.00957847	0.0373136
ENSMUST00000151643	predicted gene 12214	Gm12214	-0.387162	7.1e-05	0.00251702	-0.0208267	0.820758	0.945839	0.00966396	0.0373136
XR_375897	predicted gene 12474	Gm12474	-0.759126	3.74e-09	1.38e-06	-0.2637	0.000461044	0.0131729	0.00878644	0.0348947
NM_001081284	predicted gene 12695	Gm12695	-0.680306	6.02e-09	2.05e-06	-0.360032	0.000273227	0.00889276	0.0147367	0.0496582
NR_045598	predicted gene 15706	Gm15706	-0.385757	1.72e-06	0.000159815	-0.090174	0.249817	0.614256	0.0052013	0.0238749
ENSMUST00000159142	predicted gene 15889	Gm15889	0.141978	0.347236	0.647852	0.909585	6.94e-07	9.14e-05	0.000679858	0.00574169
ENSMUST00000174884	predicted gene 20475	Gm20475	0.0171965	0.827421	0.933216	-0.388199	0.00017268	0.00632422	0.00297547	0.015551
ENSMUST00000158661	predicted gene, 24277	Gm24277	-0.00718	0.938704	0.978159	-0.40015	0.000151373	0.00575219	0.0053159	0.0238749
ENSMUST00000158937	predicted gene, 24666	Gm24666	0.4786	1.18e-06	0.000120171	-0.125059	0.128872	0.451635	2.18e-06	0.00020235
ENSMUST00000181901	predicted gene, 26760	Gm26760	-0.400437	5.08e-05	0.00194767	-0.0365432	0.644781	0.877364	0.00284434	0.0152063
NM_001243092	predicted gene 3776	Gm3776	1.84595	6.22e-17	2.44e-13	1.05546	1.31e-10	1.14e-07	0.000176294	0.00251477
XR_387506	predicted gene 5532	Gm5532	0.0164425	0.824815	0.931717	0.43168	0.000408964	0.012016	0.00251398	0.0138281
NR_033643	ubiquitin-like 5 pseudogene	Gm6642	0.048406	0.626781	0.83865	-0.509187	7.26e-05	0.00339281	0.00107574	0.0076451
NM_001285916	geminin coiled-coil domain containing	Gmnc	-0.729009	5.07e-11	3.98e-08	-0.275178	0.000728106	0.0182317	0.000148319	0.0022907
NM_178406	G protein-coupled receptor 153	Gpr153	-0.0966275	0.169469	0.458795	-0.407602	2.34e-08	6.17e-06	0.00116154	0.00787584
NM_008159	G protein-coupled receptor 33	Gpr33	-0.0027105	0.973212	0.991074	-0.390893	0.000373324	0.0112212	0.00338307	0.0170999
NM_008181	glutathione S-transferase, alpha 1 (Ya)	Gsta1	1.63418	2.17e-15	6.18e-12	0.58018	0.000127423	0.00507587	4.25e-07	7.87e-05
NM_001077353	glutathione S-transferase, alpha 3	Gsta3	0.322363	0.00040445	0.00870772	0.819391	1.55e-10	1.31e-07	0.00580321	0.0256078
NM_178899	HEPACAM family member 2	Hepacam2	0.167172	0.3105	0.614376	-0.489921	1.7e-05	0.00111161	0.00111981	0.0076866
NM_010442	heme oxygenase (decycling) 1	Hmox1	1.75873	1.14e-14	2.24e-11	0.238552	0.0954739	0.384803	1.09e-07	5.25e-05
NM_010478	heat shock protein 1B	Hspa1b	1.0476	0.000688869	0.0126071	-0.100725	0.725468	0.910174	0.00598452	0.0261999
NM_013559	heat shock 105kDa/110kDa protein 1	Hsph1	0.564739	0.000178759	0.00489868	-0.0237352	0.799208	0.939311	0.000605853	0.0055222
NM_001162884	immunoglobulin superfamily, member 10	Igsf10	0.068463	0.551473	0.793767	-0.650461	0.000131089	0.00517587	0.000538745	0.00507699
NM_172872	KN motif and ankyrin repeat domains 4	Kank4	0.388526	1.08e-05	0.000634986	-0.0186683	0.836077	0.951449	0.0021722	0.0123239
NM_021342	potassium voltage-gated channel, Isk-related subfamily, gene 4	Kcne4	0.082426	0.425779	0.709443	-0.420635	0.000380177	0.0113944	0.00326162	0.0167913
NM_134090	KDEL (Lys-Asp-Glu-Leu) endoplasmic reticulum protein retention receptor 3	Kdelr3	-0.0321445	0.708086	0.881933	-0.515594	2.37e-05	0.00143879	0.00144338	0.00933161
NM_001012520	killer cell lectin-like receptor family I member 1	Klri1	0.0660775	0.609769	0.828865	-0.417354	0.00190001	0.0354978	0.0111895	0.0412012
NM_008480	laminin, alpha 1	Lama1	0.785798	1.34e-07	2.35e-05	0.292761	0.000104527	0.00438567	0.000642786	0.00574169
XR_405684	uncharacterized LOC102635638	LOC102635638	0.141985	0.0387278	0.199166	0.408949	7.47e-09	2.47e-06	0.0116878	0.0427526
ENSMUST00000103529	Ig heavy chain V region	LOC238440	-0.640151	0.00430468	0.0463274	0.256336	0.321887	0.680739	0.00650824	0.028051
NM_028894	LON peptidase N-terminal domain and ring finger 3	Lonrf3	0.313269	0.000183777	0.0049839	0.610792	4.78e-09	1.75e-06	0.0134683	0.0475719
NM_010729	lysyl oxidase-like 1	Loxl1	-0.138358	0.0544512	0.244562	-0.572971	9.9e-11	9.13e-08	0.000913017	0.00695394
NM_001080926	low density lipoprotein receptor-related protein 8, apolipoprotein e receptor	Lrp8	0.718557	9.92e-09	3.11e-06	0.157675	0.1012	0.397506	0.000428529	0.00460715
NM_146117	leucine rich repeat containing 26	Lrrc26	-0.59493	1.59e-08	4.54e-06	-0.0632964	0.454948	0.775184	0.00989742	0.0374351
NM_001172207	leucine-rich repeats and transmembrane domains 2	Lrtm2	-0.101536	0.376955	0.672063	0.603763	3.56e-07	5.4e-05	0.000407771	0.00453441
NM_027990	LY6/PLAUR domain containing 6B	Lypd6b	0.859722	8.58e-14	1.34e-10	0.39	7.78e-06	0.000602556	4.35e-05	0.00108049
NM_029568	microfibrillar-associated protein 4	Mfap4	0.28101	0.00843911	0.0743999	-0.626708	3.51e-05	0.00194531	2.15e-05	0.000815187
NR_029541	microRNA 126a	Mir126a	0.416612	0.00233699	0.0304255	-0.264031	0.0839044	0.360329	0.000672289	0.00574169
NM_008626	mannose receptor, C type 2	Mrc2	-0.0347335	0.605887	0.826893	-0.593413	4.63e-09	1.73e-06	2.84e-05	0.000928549
NM_001145874	mucin 20	Muc20	-0.426366	4.31e-06	0.000320379	-0.00852323	0.901344	0.971832	0.000180554	0.00251477
NM_010892	NIMA (never in mitosis gene a)-related expressed kinase 2	Nek2	-0.45685	3.61e-06	0.000282449	-0.108196	0.0924592	0.3791	0.0119826	0.0435446
NM_001291128	neuronatin	Nnat	0.135798	0.164891	0.452339	-0.471927	6.04e-06	0.000500978	0.000245121	0.00309744
NM_010930	nephroblastoma overexpressed gene	Nov	0.38626	3.2e-08	8.09e-06	0.172728	0.00441942	0.0619074	0.00962188	0.0373136
NM_145434	nuclear receptor subfamily 1, group D, member 1	Nr1d1	-0.0661905	0.440881	0.720401	-0.525163	2.49e-06	0.000248254	0.00108626	0.0076451
NM_001109989	neuronal regeneration related protein	Nrep	-0.084999	0.424328	0.708437	-0.662061	1.72e-06	0.000185084	0.000471105	0.00460715
NM_025539	nudix (nucleoside diphosphate linked moiety X)-type motif 2	Nudt2	-0.442319	1.43e-07	2.48e-05	-0.128943	0.0557341	0.291114	0.00176741	0.0109187
NM_146492	olfactory receptor 724	Olfr724	0.482202	8.46e-05	0.00287314	-0.107428	0.421936	0.754488	0.000788054	0.00617124
NM_013623	orosomucoid 3	Orm3	-0.047634	0.690091	0.872881	0.390481	0.00153768	0.0306408	0.0098572	0.0374351
NM_027950	oxidative stress induced growth inhibitor 1	Osgin1	1.02495	3.41e-14	6.29e-11	0.603738	1.09e-13	2.13e-10	0.00262923	0.0141927
NM_017378	protocadherin 12	Pcdh12	0.192505	0.0216878	0.13766	-0.621626	7.66e-07	9.72e-05	1.14e-06	0.000158072
NM_011057	platelet derived growth factor, B polypeptide	Pdgfb	-0.130549	0.0176699	0.120687	-0.424946	4.63e-06	0.000410133	0.00448913	0.0211522
NM_008817	paternally expressed 3	Peg3	0.618239	3.39e-07	4.8e-05	0.136807	0.0742156	0.340102	0.000192394	0.00260906
NM_001039485	piezo-type mechanosensitive ion channel component 2	Piezo2	-0.144205	0.0483912	0.227822	-0.569833	2.37e-11	2.75e-08	1.97e-05	0.000815187
NM_001160268	pleckstrin homology domain containing, family A member 6	Plekha6	0.0323885	0.721516	0.888295	-0.431513	7.52e-05	0.00347784	0.000722874	0.00574169
NM_177420	phosphoserine aminotransferase 1	Psat1	0.480691	1.73e-06	0.000159899	0.169435	0.00354403	0.0533903	0.00529622	0.0238749
NM_011198	prostaglandin-endoperoxide synthase 2	Ptgs2	1.37013	2.17e-10	1.21e-07	0.636302	1.16e-07	2.23e-05	0.00296952	0.015551
NM_019511	receptor (calcitonin) activity modifying protein 3	Ramp3	0.58957	4.94e-09	1.76e-06	0.223097	0.00259714	0.0433088	0.00757293	0.031422
NM_001289761	retinoic acid receptor, beta	Rarb	-0.428434	0.000143074	0.00418021	0.152187	0.0989037	0.39259	0.000453957	0.00460715
NM_009026	RAS, dexamethasone-induced 1	Rasd1	-0.162391	0.114205	0.372515	0.497102	0.00132083	0.0276053	0.00045142	0.00460715
NM_001195748	regulator of G-protein signalling 22	Rgs22	-0.406986	9.18e-09	2.97e-06	-0.0812405	0.247381	0.611529	0.00206474	0.0119583
NM_001293734	RAR-related orphan receptor gamma	Rorc	0.115084	0.222529	0.522959	0.791483	1.9e-09	8.51e-07	1.12e-05	0.00056761
ENSMUST00000137792	radical S-adenosyl methionine domain containing 2	Rsad2	0.115505	0.598859	0.823258	0.738046	5.33e-08	1.15e-05	0.0145579	0.0495857
NM_054037	secretoglobin, family 3A, member 1	Scgb3a1	0.153975	0.00296921	0.0360749	0.588551	9.49e-13	1.57e-09	1.29e-05	0.000596797
NM_001083917	sodium channel, voltage-gated, type III, beta	Scn3b	-0.364279	0.000802927	0.0141653	-0.855162	7.91e-08	1.58e-05	0.00566151	0.0251824
NM_020052	signal peptide, CUB domain, EGF-like 2	Scube2	0.274479	0.00288617	0.0353582	-0.384046	0.000290341	0.00926903	1.02e-05	0.000564899
NM_001111043	serine (or cysteine) peptidase inhibitor, clade H, member 1	Serpinh1	-0.0979255	0.0941058	0.334751	-0.414295	7.43e-06	0.000582758	0.0025368	0.0138281
NM_009170	sonic hedgehog	Shh	0.771782	2.13e-11	1.81e-08	0.327886	4.87e-07	6.94e-05	0.00134478	0.00879643
NM_001010834	solute carrier family 10 (sodium/bile acid cotransporter family), member 5	Slc10a5	-0.793799	1.08e-10	7.33e-08	-0.0770924	0.468738	0.784735	0.00125643	0.00841658
NM_018861	solute carrier family 1 (glutamate/neutral amino acid transporter), member 4	Slc1a4	0.689083	2.29e-11	1.89e-08	0.173374	0.0214135	0.166002	7.8e-05	0.00145768
NM_026331	solute carrier family 25, member 37	Slc25a37	0.218592	0.129811	0.398694	0.796283	6.29e-15	1.97e-11	0.00170305	0.0106393
ENSMUST00000141837	solute carrier family 2 (facilitated glucose transporter), member 4	Slc2a4	-0.117203	0.374794	0.670039	0.516925	0.00216083	0.0384394	0.0042353	0.0203002
NM_172479	solute carrier family 38, member 5	Slc38a5	-0.187491	0.0278422	0.161102	-0.611841	3.49e-06	0.000330975	0.00236846	0.0131686
NM_027872	solute carrier family 46, member 3	Slc46a3	0.25378	5.64e-05	0.00208918	0.546949	2.39e-10	1.71e-07	0.000968498	0.00727682
NM_011403	solute carrier family 4 (anion exchanger), member 1	Slc4a1	0.705045	0.044805	0.218111	1.89344	8.75e-11	8.58e-08	0.00851152	0.0345431
NM_017394	solute carrier family 7 (cationic amino acid transporter, y+ system), member 10	Slc7a10	-0.207638	0.0401904	0.204044	-0.759718	3.97e-07	5.93e-05	0.000462567	0.00460715
NM_011990	solute carrier family 7 (cationic amino acid transporter, y+ system), member 11	Slc7a11	3.65425	2.64e-15	6.91e-12	1.69124	1.6e-08	4.68e-06	0.000148248	0.0022907
NM_130861	solute carrier organic anion transporter family, member 1a5	Slco1a5	-0.391101	3.87e-06	0.000298114	0.137035	0.119395	0.434983	0.000228747	0.00295776
NM_177624	sentan, cilia apical structure protein	Sntn	-0.426278	6.55e-08	1.41e-05	-0.0517576	0.397347	0.738926	6.85e-05	0.0014098
NM_133903	spondin 2, extracellular matrix protein	Spon2	-0.463344	0.00305042	0.036781	-1.21603	3.01e-10	1.97e-07	0.000665851	0.00574169
NM_011465	spectrin alpha, erythrocytic 1	Spta1	0.260198	0.175127	0.466181	0.817693	2.09e-10	1.56e-07	0.014626	0.0495857
NM_029688	sulfiredoxin 1 homolog (S. cerevisiae)	Srxn1	1.34606	2.55e-13	3.81e-10	0.600749	1.4e-09	6.53e-07	2.31e-05	0.000815187
NM_011372	ST6 (alpha-N-acetyl-neuraminyl-2,3-beta-galactosyl-1,3)-N-acetylgalactosaminide alpha-2	St6galnac3	-0.208231	0.000277314	0.00659619	-0.639447	7.1e-11	7.18e-08	3.1e-06	0.00022628
NM_001290728	synaptotagmin-like 5	Sytl5	-0.037141	0.683419	0.869239	0.625165	2.84e-07	4.57e-05	8.05e-05	0.00145768
NM_001161832	brachyury 2	T2	-0.503651	1.91e-07	3.07e-05	-0.181133	0.0209159	0.163601	0.014256	0.0489279
NM_029464	testis expressed 26	Tex26	-0.391445	6.52e-06	0.000439352	0.232677	0.010134	0.104945	3.26e-06	0.00022628
NM_013691	thrombospondin 3	Thbs3	-0.0159355	0.730881	0.892304	-0.424664	1.51e-05	0.00100058	0.00014505	0.0022907
NM_175432	transmembrane protein 132C	Tmem132c	-0.149341	0.0245137	0.149137	-0.57771	2.48e-11	2.78e-08	4.63e-06	0.000286304
NM_001008973	transmembrane protein 232	Tmem232	-0.62109	4e-10	2.2e-07	-0.114528	0.121149	0.438318	3.22e-05	0.000981241
NM_177371	tumor necrosis factor (ligand) superfamily, member 15	Tnfsf15	-0.226342	0.0130188	0.0990633	-0.609924	1.29e-06	0.000146763	0.0108242	0.0401215
NM_001130174	troponin T2, cardiac	Tnnt2	-0.103472	0.217813	0.517369	0.39761	0.001989	0.0364957	0.00299273	0.015551
NM_138628	taxilin beta	Txlnb	-0.445851	0.00232871	0.0303429	0.409032	0.0482798	0.267626	0.00209421	0.012004
NM_015762	thioredoxin reductase 1	Txnrd1	0.833735	4.53e-16	1.42e-12	0.604484	5.4e-15	1.88e-11	0.0135186	0.0475719
NM_011670	ubiquitin carboxy-terminal hydrolase L1	Uchl1	0.658818	1.25e-09	5.87e-07	0.338103	4.4e-05	0.00230419	0.00687543	0.0294057
NM_011979	vanin 3	Vnn3	-0.066535	0.38994	0.682331	0.40117	0.000117746	0.00480576	0.0137615	0.0481219
NM_145940	WD repeat domain, phosphoinositide interacting 1	Wipi1	0.403579	4.79e-08	1.14e-05	0.181461	2.14e-07	3.58e-05	0.00865641	0.0346282
NM_011798	chemokine (C motif) receptor 1	Xcr1	0.0515905	0.645688	0.849165	-0.379223	0.0003139	0.00983094	0.0141129	0.0489279
NM_178404	zinc finger CCCH type containing 6	Zc3h6	-0.400213	2.45e-05	0.00113743	0.126588	0.186239	0.539859	6.61e-05	0.0014098

## Sheet: Key
Column Headers Description
Gene ID	Gene identification code
Gene Description	Description of gene
Gene Name	Common gene name
B coefficient for exposure at 1 day	𝛃 coefficient from linear model for effect of exposure at 1 day. A positive value indicates that the gene is upregulated in smoke-exposed samples (downregulated in sham-exposed samples. A negative value indicates that the gene is downregulated in smoke-exposed samples (upregulated in sham-exposed samples).
p value for exposure association at 1 day	p value from linear model for association of exposure effect with indicated gene at 1 day
q value for exposure at 1 day	q value (adjusted p value) for exposure, adjusted for multiple test correction at 1 day
B coefficient for exposure at 5 days	𝛃 coefficient from linear model for effect of exposure at 5 days. A positive value indicates that the gene is upregulated in smoke-exposed samples (downregulated in sham-exposed samples. A negative value indicates that the gene is downregulated in smoke-exposed samples (upregulated in sham-exposed samples).
p value for exposure association at 5 days	p value from linear model for association of exposure effect with indicated gene at 5 days
q value for exposure at 5 days	q value (adjusted p value) for exposure, adjusted for multiple test correction at 5 days
Interaction term - p value	p value for interaction between exposure and exposure duration from linear model
Interaction term - q value	q value (adjusted p value) for interaction between exposure and exposure duration from linear model, adjusted for multiple test correction
