# Supplementary material for: Dynamic changes in lung responses after single and repeated exposures to cigarette smoke in mice
Source: PLoS One. 2019 Feb 28;14(2):e0212866. doi: 10.1371/journal.pone.0212866 (PMC6395068; doi:10.1371/journal.pone.0212866)
Supplement: S7 Table — This table summarizes the GSA score thresholds used to define significance (q<0.05). (XLSX) [file pone.0212866.s007.xlsx]

## Sheet: Sheet1
S7 Table. Summary of permutation testing results and significance thresholds for gene set analysis. This table summarizes the GSA score thresholds used to define significance (q<0.05).
Summary of GSEA thresholds for FDR <5%
1000 permutations
	GSA Score Threshold
	1 day	5 days
Exposure	9.9	7.2
Genotype	14.4	6.9
Sex	7.8	10.8
Eickleberg results
	GSA Score Threshold
	1 day	5 days
Exposure	10.5	10.5
Genotype	11.4	N/A
Sex	11.7	10.8
