# Supplementary material for: Dynamic changes in lung responses after single and repeated exposures to cigarette smoke in mice
Source: PLoS One. 2019 Feb 28;14(2):e0212866. doi: 10.1371/journal.pone.0212866 (PMC6395068; doi:10.1371/journal.pone.0212866)
Supplement: S8 Table — All gene sets with significant association with exposure after 1 day are reported. (XLSX) [file pone.0212866.s008.xlsx]

## Sheet: 1d GSA score exp signif pathway
S8 Table. GSA scores for exposure-associated gene sets after 1 day of exposure. All gene sets with significant association with exposure after 1 day are reported.
Pathway Name	GSA Score
KEGG_METABOLISM_OF_XENOBIOTICS_BY_CYTOCHROME_P450	57.3338
REACTOME_GLUTATHIONE_CONJUGATION	47.6413
REACTOME_BIOLOGICAL_OXIDATIONS	45.9038
KEGG_DRUG_METABOLISM_CYTOCHROME_P450	42.7299
REACTOME_PHASE_II_CONJUGATION	37.0832
KEGG_GLUTATHIONE_METABOLISM	31.1732
KEGG_PATHWAYS_IN_CANCER	29.796
REACTOME_PHASE1_FUNCTIONALIZATION_OF_COMPOUNDS	27.6499
BIOCARTA_P53HYPOXIA_PATHWAY	25.4901
KEGG_PROSTATE_CANCER	25.3888
REACTOME_XENOBIOTICS	24.9664
REACTOME_ETHANOL_OXIDATION	23.6652
KEGG_ACUTE_MYELOID_LEUKEMIA	23.1621
REACTOME_METABOLISM_OF_PORPHYRINS	23.0788
KEGG_STEROID_HORMONE_BIOSYNTHESIS	23.0282
KEGG_ENDOCYTOSIS	22.6073
KEGG_SMALL_CELL_LUNG_CANCER	22.442
REACTOME_PPARA_ACTIVATES_GENE_EXPRESSION	22.3649
PID_A6B1_A6B4_INTEGRIN_PATHWAY	22.2958
PID_TAP63_PATHWAY	21.9928
KEGG_TYROSINE_METABOLISM	21.2323
REACTOME_SIGNALING_BY_PDGF	21.0009
REACTOME_SIGNALING_BY_FGFR_IN_DISEASE	20.5836
KEGG_ADHERENS_JUNCTION	20.2139
REACTOME_CYTOCHROME_P450_ARRANGED_BY_SUBSTRATE_TYPE	20.1207
PID_MTOR_4PATHWAY	20.0812
REACTOME_INSULIN_RECEPTOR_SIGNALLING_CASCADE	19.9353
REACTOME_ENDOGENOUS_STEROLS	19.9019
KEGG_ERBB_SIGNALING_PATHWAY	19.6731
REACTOME_SULFUR_AMINO_ACID_METABOLISM	19.6674
REACTOME_PI3K_EVENTS_IN_ERBB2_SIGNALING	19.2889
REACTOME_AMINO_ACID_TRANSPORT_ACROSS_THE_PLASMA_MEMBRANE	19.2103
KEGG_CHRONIC_MYELOID_LEUKEMIA	18.7902
PID_INTEGRIN4_PATHWAY	18.7212
REACTOME_GAB1_SIGNALOSOME	18.6598
REACTOME_SIGNALING_BY_ERBB4	18.6357
REACTOME_SIGNALING_BY_SCF_KIT	18.6071
REACTOME_SIGNALING_BY_ERBB2	18.2262
REACTOME_SIGNALING_BY_FGFR	18.0636
BIOCARTA_ERK_PATHWAY	18.016
REACTOME_DOWNSTREAM_SIGNAL_TRANSDUCTION	17.9854
KEGG_PORPHYRIN_AND_CHLOROPHYLL_METABOLISM	17.8652
REACTOME_SIGNALING_BY_INSULIN_RECEPTOR	17.7531
REACTOME_DOWNSTREAM_SIGNALING_OF_ACTIVATED_FGFR	17.6872
REACTOME_PI3K_CASCADE	17.6548
REACTOME_PI_3K_CASCADE	17.5745
PID_P73PATHWAY	17.5535
NABA_BASEMENT_MEMBRANES	17.3673
REACTOME_SIGNALING_BY_EGFR_IN_CANCER	17.3022
PID_IGF1_PATHWAY	16.9923
SIG_PIP3_SIGNALING_IN_CARDIAC_MYOCTES	16.977
REACTOME_SIGNALING_BY_FGFR_MUTANTS	16.7686
REACTOME_GENERIC_TRANSCRIPTION_PATHWAY	16.7625
REACTOME_DEVELOPMENTAL_BIOLOGY	16.5307
PID_CMYB_PATHWAY	16.4218
REACTOME_BASIGIN_INTERACTIONS	16.2533
REACTOME_YAP1_AND_WWTR1_TAZ_STIMULATED_GENE_EXPRESSION	16.1157
BIOCARTA_IGF1MTOR_PATHWAY	16.1072
PID_INSULIN_PATHWAY	16.0616
REACTOME_GLUCURONIDATION	15.9927
BIOCARTA_VDR_PATHWAY	15.9478
KEGG_WNT_SIGNALING_PATHWAY	15.7837
PID_E2F_PATHWAY	15.7801
REACTOME_PI3K_AKT_ACTIVATION	15.6782
REACTOME_NGF_SIGNALLING_VIA_TRKA_FROM_THE_PLASMA_MEMBRANE	15.651
WNT_SIGNALING	15.6051
BIOCARTA_PPARA_PATHWAY	15.6002
BIOCARTA_MTOR_PATHWAY	15.4886
REACTOME_DOWNSTREAM_SIGNALING_EVENTS_OF_B_CELL_RECEPTOR_BCR	15.4709
REACTOME_PIP3_ACTIVATES_AKT_SIGNALING	15.4341
PID_S1P_S1P1_PATHWAY	15.2852
KEGG_TRYPTOPHAN_METABOLISM	15.142
ST_GA13_PATHWAY	15.0802
REACTOME_PI3K_EVENTS_IN_ERBB4_SIGNALING	15.0611
PID_SMAD2_3NUCLEAR_PATHWAY	15.0302
KEGG_ENDOMETRIAL_CANCER	14.9998
REACTOME_BMAL1_CLOCK_NPAS2_ACTIVATES_CIRCADIAN_EXPRESSION	14.9385
PID_FRA_PATHWAY	14.8676
REACTOME_CIRCADIAN_CLOCK	14.8298
BIOCARTA_PTEN_PATHWAY	14.7208
PID_VEGFR1_2_PATHWAY	14.6447
PID_BETA_CATENIN_DEG_PATHWAY	14.5707
PID_ANGIOPOIETIN_RECEPTOR_PATHWAY	14.5586
KEGG_BLADDER_CANCER	14.493
REACTOME_REGULATION_OF_ORNITHINE_DECARBOXYLASE_ODC	14.4071
KEGG_TGF_BETA_SIGNALING_PATHWAY	14.3148
PID_MET_PATHWAY	14.1862
PID_RB_1PATHWAY	14.0164
REACTOME_AMINO_ACID_AND_OLIGOPEPTIDE_SLC_TRANSPORTERS	14.004
ST_GAQ_PATHWAY	14.0016
BIOCARTA_HER2_PATHWAY	13.973
PID_FOXO_PATHWAY	13.9728
KEGG_MAPK_SIGNALING_PATHWAY	13.9339
KEGG_MELANOMA	13.8996
PID_DELTA_NP63_PATHWAY	13.8191
KEGG_PHENYLALANINE_METABOLISM	13.8147
BIOCARTA_RACCYCD_PATHWAY	13.79
REACTOME_CIRCADIAN_REPRESSION_OF_EXPRESSION_BY_REV_ERBA	13.7533
REACTOME_RORA_ACTIVATES_CIRCADIAN_EXPRESSION	13.7178
KEGG_MTOR_SIGNALING_PATHWAY	13.6821
PID_PI3KCI_AKT_PATHWAY	13.6541
REACTOME_SIGNALING_BY_NOTCH	13.5867
KEGG_FOCAL_ADHESION	13.5536
BIOCARTA_CARM1_PATHWAY	13.5121
REACTOME_SIGNALING_BY_NOTCH1	13.428
BIOCARTA_EIF4_PATHWAY	13.3752
PID_RHOA_PATHWAY	13.3602
REACTOME_TRANSCRIPTIONAL_ACTIVITY_OF_SMAD2_SMAD3_SMAD4_HETEROTRIMER	13.3202
PID_ARF_3PATHWAY	13.3177
KEGG_GLIOMA	13.2967
REACTOME_SIGNALING_BY_CONSTITUTIVELY_ACTIVE_EGFR	13.2773
PID_PDGFRA_PATHWAY	13.2422
KEGG_ABC_TRANSPORTERS	13.228
REACTOME_HEMOSTASIS	13.1847
KEGG_RETINOL_METABOLISM	13.1751
REACTOME_ANTIGEN_PROCESSING_UBIQUITINATION_PROTEASOME_DEGRADATION	13.1624
SIG_INSULIN_RECEPTOR_PATHWAY_IN_CARDIAC_MYOCYTES	13.128
REACTOME_SIGNALING_BY_TGF_BETA_RECEPTOR_COMPLEX	13.1069
PID_TGFBR_PATHWAY	13.0673
PID_HDAC_CLASSI_PATHWAY	13.0486
REACTOME_ABC_FAMILY_PROTEINS_MEDIATED_TRANSPORT	13.04
PID_P38_GAMMA_DELTA_PATHWAY	13.0268
PID_ERBB2_ERBB3_PATHWAY	13.018
KEGG_REGULATION_OF_AUTOPHAGY	12.979
KEGG_ARACHIDONIC_ACID_METABOLISM	12.9295
REACTOME_SIGNALLING_BY_NGF	12.8738
REACTOME_CYCLIN_E_ASSOCIATED_EVENTS_DURING_G1_S_TRANSITION_	12.8609
KEGG_NITROGEN_METABOLISM	12.8389
BIOCARTA_AKT_PATHWAY	12.8189
PID_TNF_PATHWAY	12.8143
PID_P53_REGULATION_PATHWAY	12.7992
NABA_ECM_GLYCOPROTEINS	12.7942
KEGG_ALDOSTERONE_REGULATED_SODIUM_REABSORPTION	12.7719
PID_ARF6_DOWNSTREAM_PATHWAY	12.7689
REACTOME_MITOTIC_G1_G1_S_PHASES	12.7431
BIOCARTA_VEGF_PATHWAY	12.728
PID_LIS1_PATHWAY	12.6656
BIOCARTA_P53_PATHWAY	12.6569
KEGG_INSULIN_SIGNALING_PATHWAY	12.5862
PID_RET_PATHWAY	12.5803
PID_ALK1_PATHWAY	12.4983
PID_P38_ALPHA_BETA_DOWNSTREAM_PATHWAY	12.4947
REACTOME_FACTORS_INVOLVED_IN_MEGAKARYOCYTE_DEVELOPMENT_AND_PLATELET_PRODUCTION	12.4686
REACTOME_SIGNALING_BY_HIPPO	12.4195
PID_ERBB4_PATHWAY	12.4179
PID_RXR_VDR_PATHWAY	12.3995
PID_ERBB1_DOWNSTREAM_PATHWAY	12.3768
PID_LKB1_PATHWAY	12.3709
REACTOME_NOTCH1_INTRACELLULAR_DOMAIN_REGULATES_TRANSCRIPTION	12.3334
PID_WNT_CANONICAL_PATHWAY	12.3279
PID_S1P_META_PATHWAY	12.3105
ST_PHOSPHOINOSITIDE_3_KINASE_PATHWAY	12.2559
KEGG_BASAL_CELL_CARCINOMA	12.2461
KEGG_UBIQUITIN_MEDIATED_PROTEOLYSIS	12.2272
PID_FAK_PATHWAY	12.2116
REACTOME_REGULATION_OF_APOPTOSIS	12.182
BIOCARTA_SKP2E2F_PATHWAY	12.1321
PID_FOXM1_PATHWAY	12.0952
REACTOME_PRE_NOTCH_TRANSCRIPTION_AND_TRANSLATION	12.0793
REACTOME_G0_AND_EARLY_G1	12.0461
REACTOME_AXON_GUIDANCE	11.9816
PID_P53_DOWNSTREAM_PATHWAY	11.9392
NABA_CORE_MATRISOME	11.9148
BIOCARTA_AMI_PATHWAY	11.9005
KEGG_RENAL_CELL_CARCINOMA	11.8899
KEGG_NON_SMALL_CELL_LUNG_CANCER	11.8302
REACTOME_P53_DEPENDENT_G1_DNA_DAMAGE_RESPONSE	11.8106
PID_HES_HEY_PATHWAY	11.7777
PID_NOTCH_PATHWAY	11.7403
REACTOME_SIGNALING_BY_FGFR1_FUSION_MUTANTS	11.6696
REACTOME_PKB_MEDIATED_EVENTS	11.6663
PID_TRKR_PATHWAY	11.6509
PID_ERBB_NETWORK_PATHWAY	11.6058
REACTOME_SIGNAL_ATTENUATION	11.5907
PID_ERBB1_RECEPTOR_PROXIMAL_PATHWAY	11.5229
BIOCARTA_ARAP_PATHWAY	11.503
BIOCARTA_CTCF_PATHWAY	11.4919
REACTOME_SIGNALING_BY_FGFR1_MUTANTS	11.4591
REACTOME_TRANSPORT_OF_INORGANIC_CATIONS_ANIONS_AND_AMINO_ACIDS_OLIGOPEPTIDES	11.4543
BIOCARTA_MAPK_PATHWAY	11.4507
PID_P38_MKK3_6PATHWAY	11.4453
PID_HDAC_CLASSIII_PATHWAY	11.3658
KEGG_NOTCH_SIGNALING_PATHWAY	11.3307
REACTOME_TRANSCRIPTIONAL_REGULATION_OF_WHITE_ADIPOCYTE_DIFFERENTIATION	11.3145
PID_BMP_PATHWAY	11.3072
NABA_MATRISOME	11.2822
REACTOME_SCFSKP2_MEDIATED_DEGRADATION_OF_P27_P21	11.256
PID_HIF1_TFPATHWAY	11.2524
REACTOME_APOPTOSIS	11.1974
BIOCARTA_HIF_PATHWAY	11.1287
BIOCARTA_INSULIN_PATHWAY	11.1228
REACTOME_MTORC1_MEDIATED_SIGNALLING	11.1188
REACTOME_MITOTIC_M_M_G1_PHASES	11.1122
BIOCARTA_SPRY_PATHWAY	11.0914
PID_IL3_PATHWAY	11.0894
PID_ER_NONGENOMIC_PATHWAY	11.078
PID_INTEGRIN1_PATHWAY	11.0058
REACTOME_FATTY_ACID_TRIACYLGLYCEROL_AND_KETONE_BODY_METABOLISM	11.0014
KEGG_DORSO_VENTRAL_AXIS_FORMATION	10.917
SA_TRKA_RECEPTOR	10.909
PID_EPHB_FWD_PATHWAY	10.8961
PID_VEGFR1_PATHWAY	10.8599
BIOCARTA_NUCLEARRS_PATHWAY	10.8535
REACTOME_ACTIVATION_OF_CHAPERONE_GENES_BY_XBP1S	10.8176
NABA_ECM_REGULATORS	10.815
REACTOME_AKT_PHOSPHORYLATES_TARGETS_IN_THE_CYTOSOL	10.7684
PID_SHP2_PATHWAY	10.7268
REACTOME_SIGNALING_BY_WNT	10.6868
REACTOME_FORMATION_OF_INCISION_COMPLEX_IN_GG_NER	10.6645
PID_HIF2PATHWAY	10.6496
PID_AR_PATHWAY	10.6154
PID_CXCR3_PATHWAY	10.6095
BIOCARTA_IGF1_PATHWAY	10.6072
REACTOME_METABOLISM_OF_AMINO_ACIDS_AND_DERIVATIVES	10.5509
PID_FGF_PATHWAY	10.4737
PID_MYC_REPRESS_PATHWAY	10.4503
REACTOME_ORC1_REMOVAL_FROM_CHROMATIN	10.4487
REACTOME_SIGNALING_BY_THE_B_CELL_RECEPTOR_BCR	10.4162
PID_AVB3_INTEGRIN_PATHWAY	10.3706
REACTOME_DNA_REPLICATION	10.3137
REACTOME_G1_PHASE	10.3035
KEGG_GNRH_SIGNALING_PATHWAY	10.287
REACTOME_SYNTHESIS_OF_PA	10.2648
KEGG_GLYCOLYSIS_GLUCONEOGENESIS	10.2391
PID_NETRIN_PATHWAY	10.238
KEGG_P53_SIGNALING_PATHWAY	10.1827
BIOCARTA_WNT_PATHWAY	10.1381
KEGG_MELANOGENESIS	10.1337
PID_S1P_S1P2_PATHWAY	10.0978
PID_AURORA_A_PATHWAY	10.0892
REACTOME_CLASS_B_2_SECRETIN_FAMILY_RECEPTORS	10.0834
PID_PRL_SIGNALING_EVENTS_PATHWAY	10.0508
BIOCARTA_RAS_PATHWAY	10.0441
REACTOME_DOWNREGULATION_OF_ERBB2_ERBB3_SIGNALING	10.0409
REACTOME_MITOTIC_PROMETAPHASE	10.0206
BIOCARTA_TFF_PATHWAY	9.99037
REACTOME_CELL_CYCLE_MITOTIC	9.96823
PID_AR_TF_PATHWAY	9.96615
KEGG_FOLATE_BIOSYNTHESIS	-10.0646
BIOCARTA_THELPER_PATHWAY	-10.1286
REACTOME_FATTY_ACYL_COA_BIOSYNTHESIS	-10.3392
REACTOME_SIGNAL_REGULATORY_PROTEIN_SIRP_FAMILY_INTERACTIONS	-10.5298
BIOCARTA_TCYTOTOXIC_PATHWAY	-10.6724
REACTOME_DEFENSINS	-10.9073
KEGG_INTESTINAL_IMMUNE_NETWORK_FOR_IGA_PRODUCTION	-11.0012
REACTOME_BETA_DEFENSINS	-11.2042
KEGG_OXIDATIVE_PHOSPHORYLATION	-11.2866
REACTOME_MITOCHONDRIAL_FATTY_ACID_BETA_OXIDATION	-11.5779
SA_MMP_CYTOKINE_CONNECTION	-11.6511
REACTOME_IMMUNOREGULATORY_INTERACTIONS_BETWEEN_A_LYMPHOID_AND_A_NON_LYMPHOID_CELL	-12.2133
REACTOME_RESPIRATORY_ELECTRON_TRANSPORT_ATP_SYNTHESIS_BY_CHEMIOSMOTIC_COUPLING_AND_HEAT_PRODUCTION_BY_UNCOUPLING_PROTEINS_	-12.2809
KEGG_HEMATOPOIETIC_CELL_LINEAGE	-12.2828
REACTOME_TCA_CYCLE_AND_RESPIRATORY_ELECTRON_TRANSPORT	-12.5519
REACTOME_INTERFERON_GAMMA_SIGNALING	-12.5784
REACTOME_RESPIRATORY_ELECTRON_TRANSPORT	-12.722
BIOCARTA_BLYMPHOCYTE_PATHWAY	-13.3696
BIOCARTA_GRANULOCYTES_PATHWAY	-13.8441
KEGG_CELL_ADHESION_MOLECULES_CAMS	-14.5261
KEGG_PROPANOATE_METABOLISM	-14.6657
BIOCARTA_LYM_PATHWAY	-18.3759
BIOCARTA_MONOCYTE_PATHWAY	-19.6751

## Sheet: Key
Column Header Descriptions
Pathway Name	Gene set name from the Canonical Pathways database at GSEA
GSA Score	Gene set association score for association of genes with exposure at 1 day. A positive score indicates that these genes are upregulated in smoke-exposed samples, while a negative score indicates that these genes are downregulated in smoke-exposed samples.
