# Supplementary material for: Dynamic changes in lung responses after single and repeated exposures to cigarette smoke in mice
Source: PLoS One. 2019 Feb 28;14(2):e0212866. doi: 10.1371/journal.pone.0212866 (PMC6395068; doi:10.1371/journal.pone.0212866)
Supplement: S9 Table — All gene sets with significant association with exposure after 5 days are reported. (XLSX) [file pone.0212866.s009.xlsx]

## Sheet: 5d GSA score exp signif pathway
S9 Table. GSA scores for exposure-associated gene sets after 5 days of exposure. All gene sets with significant association with exposure after 5 days are reported.
Pathway Name	GSA Score
KEGG_METABOLISM_OF_XENOBIOTICS_BY_CYTOCHROME_P450	65.1228
KEGG_DRUG_METABOLISM_CYTOCHROME_P450	52.1482
REACTOME_BIOLOGICAL_OXIDATIONS	49.7923
REACTOME_GLUTATHIONE_CONJUGATION	45.07
KEGG_GLUTATHIONE_METABOLISM	38.8464
REACTOME_PHASE_II_CONJUGATION	37.7669
REACTOME_METABOLISM_OF_PORPHYRINS	32.3629
REACTOME_PHASE1_FUNCTIONALIZATION_OF_COMPOUNDS	32.239
REACTOME_XENOBIOTICS	32.0316
KEGG_TRYPTOPHAN_METABOLISM	28.3848
BIOCARTA_AHSP_PATHWAY	27.3894
KEGG_VALINE_LEUCINE_AND_ISOLEUCINE_DEGRADATION	26.6494
REACTOME_METABOLISM_OF_AMINO_ACIDS_AND_DERIVATIVES	26.199
KEGG_PORPHYRIN_AND_CHLOROPHYLL_METABOLISM	26.0693
REACTOME_ETHANOL_OXIDATION	25.8037
KEGG_GLYCOLYSIS_GLUCONEOGENESIS	24.0135
REACTOME_BRANCHED_CHAIN_AMINO_ACID_CATABOLISM	23.9805
KEGG_TYROSINE_METABOLISM	23.3976
REACTOME_CYTOCHROME_P450_ARRANGED_BY_SUBSTRATE_TYPE	22.0852
KEGG_STEROID_HORMONE_BIOSYNTHESIS	22.0632
KEGG_RETINOL_METABOLISM	20.1329
REACTOME_PYRUVATE_METABOLISM_AND_CITRIC_ACID_TCA_CYCLE	19.985
REACTOME_TCA_CYCLE_AND_RESPIRATORY_ELECTRON_TRANSPORT	19.7681
REACTOME_SULFUR_AMINO_ACID_METABOLISM	19.5493
KEGG_PYRUVATE_METABOLISM	19.0119
REACTOME_FATTY_ACID_TRIACYLGLYCEROL_AND_KETONE_BODY_METABOLISM	18.7235
KEGG_PHENYLALANINE_METABOLISM	17.8889
REACTOME_ENDOGENOUS_STEROLS	16.6455
REACTOME_PPARA_ACTIVATES_GENE_EXPRESSION	16.6364
KEGG_FATTY_ACID_METABOLISM	16.328
KEGG_PEROXISOME	16.2182
KEGG_CITRATE_CYCLE_TCA_CYCLE	16.1712
PID_TAP63_PATHWAY	15.775
BIOCARTA_P53HYPOXIA_PATHWAY	15.445
REACTOME_METABOLISM_OF_VITAMINS_AND_COFACTORS	15.2414
KEGG_PROPANOATE_METABOLISM	14.9342
REACTOME_REGULATION_OF_PYRUVATE_DEHYDROGENASE_PDH_COMPLEX	14.0951
KEGG_PARKINSONS_DISEASE	13.9505
REACTOME_METABOLISM_OF_LIPIDS_AND_LIPOPROTEINS	13.9301
REACTOME_PEROXISOMAL_LIPID_METABOLISM	13.7998
REACTOME_GLUCURONIDATION	13.4012
REACTOME_STRIATED_MUSCLE_CONTRACTION	13.3122
KEGG_CIRCADIAN_RHYTHM_MAMMAL	13.1945
KEGG_GLYOXYLATE_AND_DICARBOXYLATE_METABOLISM	13.144
PID_HIF1_TFPATHWAY	12.9529
KEGG_REGULATION_OF_AUTOPHAGY	12.5576
KEGG_RIBOFLAVIN_METABOLISM	12.4771
KEGG_ARACHIDONIC_ACID_METABOLISM	12.423
REACTOME_CIRCADIAN_CLOCK	12.3717
REACTOME_REGULATION_OF_ORNITHINE_DECARBOXYLASE_ODC	12.156
REACTOME_BMAL1_CLOCK_NPAS2_ACTIVATES_CIRCADIAN_EXPRESSION	12.0574
BIOCARTA_KREB_PATHWAY	12.0529
REACTOME_BILE_ACID_AND_BILE_SALT_METABOLISM	12.0218
KEGG_ABC_TRANSPORTERS	11.7459
KEGG_BUTANOATE_METABOLISM	11.7251
REACTOME_GLUCOSE_METABOLISM	11.3086
REACTOME_PYRUVATE_METABOLISM	11.2805
REACTOME_RESPIRATORY_ELECTRON_TRANSPORT_ATP_SYNTHESIS_BY_CHEMIOSMOTIC_COUPLING_AND_HEAT_PRODUCTION_BY_UNCOUPLING_PROTEINS_	11.2347
KEGG_STARCH_AND_SUCROSE_METABOLISM	10.9269
PID_RXR_VDR_PATHWAY	10.8709
KEGG_PRIMARY_BILE_ACID_BIOSYNTHESIS	10.7391
REACTOME_RESPIRATORY_ELECTRON_TRANSPORT	10.6159
REACTOME_SYNTHESIS_OF_BILE_ACIDS_AND_BILE_SALTS	10.4639
REACTOME_GLUCONEOGENESIS	10.3931
KEGG_GLYCINE_SERINE_AND_THREONINE_METABOLISM	10.3766
REACTOME_CITRIC_ACID_CYCLE_TCA_CYCLE	10.1741
KEGG_PENTOSE_AND_GLUCURONATE_INTERCONVERSIONS	9.95865
REACTOME_CYCLIN_E_ASSOCIATED_EVENTS_DURING_G1_S_TRANSITION_	9.91062
REACTOME_MITOCHONDRIAL_PROTEIN_IMPORT	9.87111
REACTOME_ABC_FAMILY_PROTEINS_MEDIATED_TRANSPORT	9.80157
PID_DELTA_NP63_PATHWAY	9.72983
REACTOME_TRANSPORT_OF_GLUCOSE_AND_OTHER_SUGARS_BILE_SALTS_AND_ORGANIC_ACIDS_METAL_IONS_AND_AMINE_COMPOUNDS	9.59443
KEGG_ADIPOCYTOKINE_SIGNALING_PATHWAY	9.58475
KEGG_NICOTINATE_AND_NICOTINAMIDE_METABOLISM	9.2913
KEGG_OXIDATIVE_PHOSPHORYLATION	9.21327
REACTOME_PKB_MEDIATED_EVENTS	9.179
BIOCARTA_NUCLEARRS_PATHWAY	9.05462
REACTOME_ANTIGEN_PROCESSING_UBIQUITINATION_PROTEASOME_DEGRADATION	8.98382
REACTOME_ALPHA_LINOLENIC_ACID_ALA_METABOLISM	8.95484
KEGG_INSULIN_SIGNALING_PATHWAY	8.94852
KEGG_HUNTINGTONS_DISEASE	8.71421
KEGG_ALANINE_ASPARTATE_AND_GLUTAMATE_METABOLISM	8.69633
BIOCARTA_HIF_PATHWAY	8.67202
REACTOME_SYNTHESIS_OF_BILE_ACIDS_AND_BILE_SALTS_VIA_7ALPHA_HYDROXYCHOLESTEROL	8.64254
BIOCARTA_GLYCOLYSIS_PATHWAY	8.58117
REACTOME_P53_DEPENDENT_G1_DNA_DAMAGE_RESPONSE	8.46918
REACTOME_BILE_SALT_AND_ORGANIC_ANION_SLC_TRANSPORTERS	8.32238
PID_HDAC_CLASSIII_PATHWAY	8.24805
REACTOME_FORMATION_OF_INCISION_COMPLEX_IN_GG_NER	8.17203
REACTOME_ACTIVATED_AMPK_STIMULATES_FATTY_ACID_OXIDATION_IN_MUSCLE	8.16143
BIOCARTA_ARENRF2_PATHWAY	8.0687
REACTOME_CDT1_ASSOCIATION_WITH_THE_CDC6_ORC_ORIGIN_COMPLEX	8.00157
BIOCARTA_FREE_PATHWAY	7.95891
REACTOME_SYNTHESIS_OF_PC	7.82592
KEGG_CYSTEINE_AND_METHIONINE_METABOLISM	7.822
REACTOME_SCFSKP2_MEDIATED_DEGRADATION_OF_P27_P21	7.75221
KEGG_PROTEASOME	7.73866
PID_P38_GAMMA_DELTA_PATHWAY	7.65979
REACTOME_PURINE_CATABOLISM	7.65973
REACTOME_ENERGY_DEPENDENT_REGULATION_OF_MTOR_BY_LKB1_AMPK	7.6561
REACTOME_DESTABILIZATION_OF_MRNA_BY_AUF1_HNRNP_D0	7.63972
KEGG_LIMONENE_AND_PINENE_DEGRADATION	7.61314
KEGG_ALPHA_LINOLENIC_ACID_METABOLISM	7.53227
REACTOME_REGULATION_OF_AMPK_ACTIVITY_VIA_LKB1	7.51104
KEGG_NITROGEN_METABOLISM	7.4974
REACTOME_TRYPTOPHAN_CATABOLISM	7.34109
KEGG_PPAR_SIGNALING_PATHWAY	7.29289
REACTOME_PI3K_EVENTS_IN_ERBB2_SIGNALING	7.24766
REACTOME_DOWNREGULATION_OF_ERBB2_ERBB3_SIGNALING	7.24145
REACTOME_SCF_BETA_TRCP_MEDIATED_DEGRADATION_OF_EMI1	7.23392
PID_S1P_S1P1_PATHWAY	7.21274
REACTOME_CHONDROITIN_SULFATE_DERMATAN_SULFATE_METABOLISM	-7.2187
PID_ARF6_TRAFFICKING_PATHWAY	-7.24407
PID_IL2_STAT5_PATHWAY	-7.24603
BIOCARTA_IL17_PATHWAY	-7.2782
PID_FRA_PATHWAY	-7.31158
BIOCARTA_41BB_PATHWAY	-7.31823
BIOCARTA_P38MAPK_PATHWAY	-7.35316
PID_FOXM1_PATHWAY	-7.36596
REACTOME_NRAGE_SIGNALS_DEATH_THROUGH_JNK	-7.3798
BIOCARTA_INFLAM_PATHWAY	-7.38112
REACTOME_IL_7_SIGNALING	-7.42152
PID_NFKAPPAB_ATYPICAL_PATHWAY	-7.42551
KEGG_MELANOMA	-7.43583
BIOCARTA_PDGF_PATHWAY	-7.44382
BIOCARTA_MPR_PATHWAY	-7.48111
KEGG_GLYCOSPHINGOLIPID_BIOSYNTHESIS_LACTO_AND_NEOLACTO_SERIES	-7.5095
REACTOME_G_PROTEIN_ACTIVATION	-7.51634
KEGG_PRION_DISEASES	-7.51726
REACTOME_IL_2_SIGNALING	-7.51822
REACTOME_PLATELET_AGGREGATION_PLUG_FORMATION	-7.52491
REACTOME_NEUROTRANSMITTER_RECEPTOR_BINDING_AND_DOWNSTREAM_TRANSMISSION_IN_THE_POSTSYNAPTIC_CELL	-7.55099
KEGG_GLYCOSAMINOGLYCAN_BIOSYNTHESIS_HEPARAN_SULFATE	-7.58062
PID_RAC1_REG_PATHWAY	-7.58818
PID_SYNDECAN_2_PATHWAY	-7.61618
PID_IFNG_PATHWAY	-7.62092
KEGG_INOSITOL_PHOSPHATE_METABOLISM	-7.63519
REACTOME_REGULATION_OF_WATER_BALANCE_BY_RENAL_AQUAPORINS	-7.6412
REACTOME_G_ALPHA_S_SIGNALLING_EVENTS	-7.70862
REACTOME_OPIOID_SIGNALLING	-7.71816
REACTOME_SMOOTH_MUSCLE_CONTRACTION	-7.71874
REACTOME_COPI_MEDIATED_TRANSPORT	-7.7392
REACTOME_PD1_SIGNALING	-7.75487
PID_ECADHERIN_NASCENT_AJ_PATHWAY	-7.76792
REACTOME_AQUAPORIN_MEDIATED_TRANSPORT	-7.7777
REACTOME_MRNA_PROCESSING	-7.85346
REACTOME_THROMBIN_SIGNALLING_THROUGH_PROTEINASE_ACTIVATED_RECEPTORS_PARS	-7.85433
REACTOME_SIGNAL_REGULATORY_PROTEIN_SIRP_FAMILY_INTERACTIONS	-7.85482
BIOCARTA_SALMONELLA_PATHWAY	-7.88114
BIOCARTA_IL2_PATHWAY	-7.90799
BIOCARTA_COMP_PATHWAY	-7.92662
REACTOME_GRB2_SOS_PROVIDES_LINKAGE_TO_MAPK_SIGNALING_FOR_INTERGRINS_	-7.94979
NABA_ECM_REGULATORS	-7.96688
PID_REG_GR_PATHWAY	-7.97521
REACTOME_N_GLYCAN_ANTENNAE_ELONGATION_IN_THE_MEDIAL_TRANS_GOLGI	-7.97831
PID_ER_NONGENOMIC_PATHWAY	-8.00646
KEGG_GLYCOSAMINOGLYCAN_BIOSYNTHESIS_KERATAN_SULFATE	-8.01031
PID_RAC1_PATHWAY	-8.02262
PID_IL12_STAT4_PATHWAY	-8.0554
REACTOME_HS_GAG_BIOSYNTHESIS	-8.09706
REACTOME_SIGNAL_TRANSDUCTION_BY_L1	-8.0991
BIOCARTA_RAC1_PATHWAY	-8.12303
KEGG_NEUROACTIVE_LIGAND_RECEPTOR_INTERACTION	-8.14567
REACTOME_REGULATION_OF_INSULIN_SECRETION	-8.15325
REACTOME_TRANSMISSION_ACROSS_CHEMICAL_SYNAPSES	-8.16039
REACTOME_GLUCAGON_SIGNALING_IN_METABOLIC_REGULATION	-8.22529
REACTOME_INNATE_IMMUNE_SYSTEM	-8.22986
REACTOME_PROCESSING_OF_CAPPED_INTRON_CONTAINING_PRE_MRNA	-8.25415
REACTOME_PRE_NOTCH_EXPRESSION_AND_PROCESSING	-8.28665
ST_IL_13_PATHWAY	-8.37757
REACTOME_BETA_DEFENSINS	-8.38395
KEGG_GLYCOSPHINGOLIPID_BIOSYNTHESIS_GANGLIO_SERIES	-8.38956
PID_HEDGEHOG_2PATHWAY	-8.48782
BIOCARTA_CTL_PATHWAY	-8.49138
PID_TCR_JNK_PATHWAY	-8.49908
BIOCARTA_NO2IL12_PATHWAY	-8.5069
PID_BETA_CATENIN_NUC_PATHWAY	-8.51429
PID_RHOA_REG_PATHWAY	-8.51537
BIOCARTA_CK1_PATHWAY	-8.52809
BIOCARTA_ERYTH_PATHWAY	-8.56339
REACTOME_ABACAVIR_TRANSPORT_AND_METABOLISM	-8.56569
REACTOME_SIGNALING_BY_ILS	-8.56573
BIOCARTA_LECTIN_PATHWAY	-8.61863
REACTOME_P130CAS_LINKAGE_TO_MAPK_SIGNALING_FOR_INTEGRINS	-8.62479
KEGG_DILATED_CARDIOMYOPATHY	-8.6404
REACTOME_G_ALPHA_I_SIGNALLING_EVENTS	-8.68825
REACTOME_CELL_CELL_JUNCTION_ORGANIZATION	-8.71951
BIOCARTA_VIP_PATHWAY	-8.72195
REACTOME_INHIBITION_OF_INSULIN_SECRETION_BY_ADRENALINE_NORADRENALINE	-8.74117
KEGG_LONG_TERM_POTENTIATION	-8.76519
REACTOME_POTASSIUM_CHANNELS	-8.78597
BIOCARTA_GLEEVEC_PATHWAY	-8.79323
PID_ILK_PATHWAY	-8.80456
PID_CD8_TCR_DOWNSTREAM_PATHWAY	-8.81178
REACTOME_MRNA_SPLICING	-8.82168
BIOCARTA_BLYMPHOCYTE_PATHWAY	-8.94695
REACTOME_HEPARAN_SULFATE_HEPARIN_HS_GAG_METABOLISM	-8.9619
KEGG_GNRH_SIGNALING_PATHWAY	-8.9733
BIOCARTA_SPPA_PATHWAY	-9.02339
REACTOME_TRANSPORT_TO_THE_GOLGI_AND_SUBSEQUENT_MODIFICATION	-9.03809
REACTOME_MYOGENESIS	-9.05577
BIOCARTA_CLASSIC_PATHWAY	-9.08237
REACTOME_GLUCAGON_TYPE_LIGAND_RECEPTORS	-9.13158
BIOCARTA_BARR_MAPK_PATHWAY	-9.14879
PID_FGF_PATHWAY	-9.16014
REACTOME_TRAF6_MEDIATED_IRF7_ACTIVATION_IN_TLR7_8_OR_9_SIGNALING	-9.25319
REACTOME_N_GLYCAN_ANTENNAE_ELONGATION	-9.30466
REACTOME_ACTIVATION_OF_CHAPERONES_BY_ATF6_ALPHA	-9.31748
PID_CDC42_PATHWAY	-9.33392
BIOCARTA_IL5_PATHWAY	-9.40242
REACTOME_INTEGRIN_ALPHAIIB_BETA3_SIGNALING	-9.40944
REACTOME_THE_ROLE_OF_NEF_IN_HIV1_REPLICATION_AND_DISEASE_PATHOGENESIS	-9.41033
BIOCARTA_BCELLSURVIVAL_PATHWAY	-9.43815
BIOCARTA_RANKL_PATHWAY	-9.45885
REACTOME_O_LINKED_GLYCOSYLATION_OF_MUCINS	-9.51791
BIOCARTA_GSK3_PATHWAY	-9.56715
BIOCARTA_CSK_PATHWAY	-9.63601
REACTOME_IONOTROPIC_ACTIVITY_OF_KAINATE_RECEPTORS	-9.6361
PID_INTEGRIN_A9B1_PATHWAY	-9.64102
KEGG_MAPK_SIGNALING_PATHWAY	-9.64362
REACTOME_ACTIVATION_OF_CHAPERONE_GENES_BY_ATF6_ALPHA	-9.64785
PID_TCPTP_PATHWAY	-9.68499
BIOCARTA_MYOSIN_PATHWAY	-9.72228
REACTOME_GASTRIN_CREB_SIGNALLING_PATHWAY_VIA_PKC_AND_MAPK	-9.74867
REACTOME_REGULATION_OF_INSULIN_SECRETION_BY_GLUCAGON_LIKE_PEPTIDE1	-9.84352
PID_IL6_7_PATHWAY	-9.85616
KEGG_CALCIUM_SIGNALING_PATHWAY	-9.88403
REACTOME_CELL_JUNCTION_ORGANIZATION	-9.89642
PID_IL2_1PATHWAY	-9.91693
REACTOME_SIGNALING_BY_RHO_GTPASES	-9.93316
REACTOME_ADP_SIGNALLING_THROUGH_P2RY1	-9.93902
REACTOME_SIGNALING_BY_ROBO_RECEPTOR	-9.95966
REACTOME_N_GLYCAN_TRIMMING_IN_THE_ER_AND_CALNEXIN_CALRETICULIN_CYCLE	-9.96741
BIOCARTA_IL22BP_PATHWAY	-9.98624
PID_EPHA2_FWD_PATHWAY	-10.0265
REACTOME_PROSTANOID_LIGAND_RECEPTORS	-10.0418
BIOCARTA_TCRA_PATHWAY	-10.0448
PID_LYMPH_ANGIOGENESIS_PATHWAY	-10.1017
REACTOME_INFLAMMASOMES	-10.186
REACTOME_G_ALPHA_Q_SIGNALLING_EVENTS	-10.2743
PID_ANGIOPOIETIN_RECEPTOR_PATHWAY	-10.2884
REACTOME_VOLTAGE_GATED_POTASSIUM_CHANNELS	-10.2914
KEGG_PHOSPHATIDYLINOSITOL_SIGNALING_SYSTEM	-10.2963
REACTOME_CALNEXIN_CALRETICULIN_CYCLE	-10.3006
PID_IL27_PATHWAY	-10.3273
REACTOME_SEMA3A_PLEXIN_REPULSION_SIGNALING_BY_INHIBITING_INTEGRIN_ADHESION	-10.3499
BIOCARTA_IL12_PATHWAY	-10.3652
KEGG_GAP_JUNCTION	-10.3652
SIG_REGULATION_OF_THE_ACTIN_CYTOSKELETON_BY_RHO_GTPASES	-10.4238
REACTOME_PHOSPHORYLATION_OF_CD3_AND_TCR_ZETA_CHAINS	-10.441
SIG_BCR_SIGNALING_PATHWAY	-10.4609
BIOCARTA_INTEGRIN_PATHWAY	-10.4667
REACTOME_THROMBOXANE_SIGNALLING_THROUGH_TP_RECEPTOR	-10.4815
PID_GLYPICAN_1PATHWAY	-10.5146
PID_ATF2_PATHWAY	-10.5192
BIOCARTA_BARRESTIN_SRC_PATHWAY	-10.5455
REACTOME_THE_NLRP3_INFLAMMASOME	-10.5521
BIOCARTA_TCYTOTOXIC_PATHWAY	-10.5756
REACTOME_PROSTACYCLIN_SIGNALLING_THROUGH_PROSTACYCLIN_RECEPTOR	-10.6247
REACTOME_ASPARAGINE_N_LINKED_GLYCOSYLATION	-10.6347
SA_MMP_CYTOKINE_CONNECTION	-10.6727
REACTOME_GLYCOSAMINOGLYCAN_METABOLISM	-10.7179
REACTOME_SIGNAL_AMPLIFICATION	-10.7287
PID_AVB3_OPN_PATHWAY	-10.7966
REACTOME_TRAFFICKING_AND_PROCESSING_OF_ENDOSOMAL_TLR	-10.8028
PID_UPA_UPAR_PATHWAY	-10.8703
BIOCARTA_THELPER_PATHWAY	-10.9395
PID_FAK_PATHWAY	-10.9503
REACTOME_ADP_SIGNALLING_THROUGH_P2RY12	-10.9546
BIOCARTA_BCR_PATHWAY	-10.9688
PID_FCER1_PATHWAY	-10.981
KEGG_JAK_STAT_SIGNALING_PATHWAY	-10.9855
REACTOME_ADAPTIVE_IMMUNE_SYSTEM	-10.9912
REACTOME_PLATELET_HOMEOSTASIS	-11.02
BIOCARTA_CCR3_PATHWAY	-11.0514
REACTOME_CD28_CO_STIMULATION	-11.1342
REACTOME_CLASS_A1_RHODOPSIN_LIKE_RECEPTORS	-11.2127
PID_IL4_2PATHWAY	-11.2268
KEGG_PATHOGENIC_ESCHERICHIA_COLI_INFECTION	-11.267
REACTOME_TCR_SIGNALING	-11.2882
KEGG_VASCULAR_SMOOTH_MUSCLE_CONTRACTION	-11.2946
REACTOME_DCC_MEDIATED_ATTRACTIVE_SIGNALING	-11.3067
KEGG_NEUROTROPHIN_SIGNALING_PATHWAY	-11.3206
BIOCARTA_IL7_PATHWAY	-11.3545
REACTOME_NCAM_SIGNALING_FOR_NEURITE_OUT_GROWTH	-11.365
REACTOME_EICOSANOID_LIGAND_BINDING_RECEPTORS	-11.3695
PID_NETRIN_PATHWAY	-11.3757
PID_AR_NONGENOMIC_PATHWAY	-11.3797
REACTOME_OTHER_SEMAPHORIN_INTERACTIONS	-11.4469
REACTOME_CHEMOKINE_RECEPTORS_BIND_CHEMOKINES	-11.4631
NABA_SECRETED_FACTORS	-11.4637
PID_EPHRINB_REV_PATHWAY	-11.4777
REACTOME_DEGRADATION_OF_THE_EXTRACELLULAR_MATRIX	-11.5219
PID_ECADHERIN_KERATINOCYTE_PATHWAY	-11.585
PID_IL23_PATHWAY	-11.5888
PID_LYSOPHOSPHOLIPID_PATHWAY	-11.5916
REACTOME_NEURONAL_SYSTEM	-11.6192
BIOCARTA_TCR_PATHWAY	-11.6825
BIOCARTA_FCER1_PATHWAY	-11.7133
PID_IL12_2PATHWAY	-11.7136
BIOCARTA_CDC42RAC_PATHWAY	-11.7985
BIOCARTA_MET_PATHWAY	-11.8147
REACTOME_GPCR_LIGAND_BINDING	-11.8407
BIOCARTA_CDMAC_PATHWAY	-11.8928
REACTOME_CELL_CELL_COMMUNICATION	-11.9532
BIOCARTA_CXCR4_PATHWAY	-11.9901
REACTOME_NETRIN1_SIGNALING	-12.0527
BIOCARTA_ECM_PATHWAY	-12.0569
PID_PTP1B_PATHWAY	-12.0808
BIOCARTA_IL2RB_PATHWAY	-12.0871
REACTOME_RESPONSE_TO_ELEVATED_PLATELET_CYTOSOLIC_CA2_	-12.1842
PID_AURORA_B_PATHWAY	-12.1866
PID_ENDOTHELIN_PATHWAY	-12.2122
ST_T_CELL_SIGNAL_TRANSDUCTION	-12.2425
BIOCARTA_NKCELLS_PATHWAY	-12.2626
KEGG_T_CELL_RECEPTOR_SIGNALING_PATHWAY	-12.3317
SIG_CHEMOTAXIS	-12.3559
REACTOME_COSTIMULATION_BY_THE_CD28_FAMILY	-12.4125
REACTOME_ADHERENS_JUNCTIONS_INTERACTIONS	-12.4293
BIOCARTA_GRANULOCYTES_PATHWAY	-12.4348
REACTOME_G_ALPHA_Z_SIGNALLING_EVENTS	-12.5025
BIOCARTA_CCR5_PATHWAY	-12.5446
KEGG_INTESTINAL_IMMUNE_NETWORK_FOR_IGA_PRODUCTION	-12.5633
PID_CD8_TCR_PATHWAY	-12.6318
REACTOME_SIGNALING_BY_PDGF	-12.6385
REACTOME_CD28_DEPENDENT_VAV1_PATHWAY	-12.6761
BIOCARTA_TALL1_PATHWAY	-12.7081
PID_KIT_PATHWAY	-12.7213
REACTOME_G_BETA_GAMMA_SIGNALLING_THROUGH_PI3KGAMMA	-12.7223
REACTOME_G_ALPHA1213_SIGNALLING_EVENTS	-12.7975
KEGG_FC_GAMMA_R_MEDIATED_PHAGOCYTOSIS	-12.9159
REACTOME_PLATELET_ADHESION_TO_EXPOSED_COLLAGEN	-12.9574
PID_INTEGRIN2_PATHWAY	-12.9933
BIOCARTA_BIOPEPTIDES_PATHWAY	-13.0409
REACTOME_CRMPS_IN_SEMA3A_SIGNALING	-13.1049
KEGG_HEMATOPOIETIC_CELL_LINEAGE	-13.1508
REACTOME_REGULATION_OF_SIGNALING_BY_CBL	-13.2485
REACTOME_PECAM1_INTERACTIONS	-13.2685
PID_BCR_5PATHWAY	-13.3057
BIOCARTA_EPHA4_PATHWAY	-13.3471
KEGG_B_CELL_RECEPTOR_SIGNALING_PATHWAY	-13.3715
PID_TCR_PATHWAY	-13.6066
KEGG_LEISHMANIA_INFECTION	-13.6362
PID_AMB2_NEUTROPHILS_PATHWAY	-13.6753
KEGG_NATURAL_KILLER_CELL_MEDIATED_CYTOTOXICITY	-13.7295
PID_INTEGRIN_A4B1_PATHWAY	-13.7518
REACTOME_CELL_SURFACE_INTERACTIONS_AT_THE_VASCULAR_WALL	-13.9599
PID_EPO_PATHWAY	-13.9897
REACTOME_ANTIGEN_ACTIVATES_B_CELL_RECEPTOR_LEADING_TO_GENERATION_OF_SECOND_MESSENGERS	-14.1454
BIOCARTA_FMLP_PATHWAY	-14.2907
BIOCARTA_NKT_PATHWAY	-14.3255
REACTOME_IL_3_5_AND_GM_CSF_SIGNALING	-14.3437
PID_INTEGRIN_CS_PATHWAY	-14.3973
PID_P38_ALPHA_BETA_PATHWAY	-14.4045
NABA_ECM_AFFILIATED	-14.4125
REACTOME_GENERATION_OF_SECOND_MESSENGER_MOLECULES	-14.5914
REACTOME_POST_TRANSLATIONAL_PROTEIN_MODIFICATION	-14.6464
PID_INTEGRIN5_PATHWAY	-14.852
PID_PI3KCI_PATHWAY	-14.9365
BIOCARTA_RHO_PATHWAY	-14.9794
PID_IL8_CXCR1_PATHWAY	-15.0979
REACTOME_INTERFERON_ALPHA_BETA_SIGNALING	-15.4672
NABA_COLLAGENS	-15.5396
REACTOME_ANTIGEN_PRESENTATION_FOLDING_ASSEMBLY_AND_PEPTIDE_LOADING_OF_CLASS_I_MHC	-15.7638
KEGG_REGULATION_OF_ACTIN_CYTOSKELETON	-15.8285
PID_INTEGRIN3_PATHWAY	-15.8319
PID_IL8_CXCR2_PATHWAY	-15.9259
REACTOME_SEMA3A_PAK_DEPENDENT_AXON_REPULSION	-15.9663
PID_TXA2PATHWAY	-16.1789
REACTOME_GPCR_DOWNSTREAM_SIGNALING	-16.2757
PID_AVB3_INTEGRIN_PATHWAY	-16.2987
REACTOME_SIGNALING_BY_GPCR	-16.3755
PID_NECTIN_PATHWAY	-16.4267
REACTOME_G_BETA_GAMMA_SIGNALLING_THROUGH_PLC_BETA	-16.4876
REACTOME_CYTOKINE_SIGNALING_IN_IMMUNE_SYSTEM	-16.5145
PID_PDGFRB_PATHWAY	-16.5415
REACTOME_INTERFERON_SIGNALING	-16.5529
REACTOME_GPVI_MEDIATED_ACTIVATION_CASCADE	-16.6876
REACTOME_IMMUNOREGULATORY_INTERACTIONS_BETWEEN_A_LYMPHOID_AND_A_NON_LYMPHOID_CELL	-16.8359
REACTOME_G_PROTEIN_BETA_GAMMA_SIGNALLING	-16.9805
REACTOME_INTERFERON_GAMMA_SIGNALING	-17.0041
BIOCARTA_LAIR_PATHWAY	-17.0542
PID_SYNDECAN_1_PATHWAY	-17.1814
BIOCARTA_MONOCYTE_PATHWAY	-17.2303
KEGG_LEUKOCYTE_TRANSENDOTHELIAL_MIGRATION	-17.4831
NABA_BASEMENT_MEMBRANES	-17.5449
KEGG_ECM_RECEPTOR_INTERACTION	-17.7288
REACTOME_SEMAPHORIN_INTERACTIONS	-17.9286
KEGG_FOCAL_ADHESION	-18.052
PID_EPHA_FWDPATHWAY	-18.0986
REACTOME_NCAM1_INTERACTIONS	-18.1571
KEGG_CYTOKINE_CYTOKINE_RECEPTOR_INTERACTION	-18.6951
ST_INTEGRIN_SIGNALING_PATHWAY	-18.8421
REACTOME_DEVELOPMENTAL_BIOLOGY	-18.8536
REACTOME_ACTIVATION_OF_KAINATE_RECEPTORS_UPON_GLUTAMATE_BINDING	-18.9562
NABA_MATRISOME_ASSOCIATED	-18.9844
REACTOME_COLLAGEN_FORMATION	-19.0362
REACTOME_HEMOSTASIS	-19.3082
BIOCARTA_LYM_PATHWAY	-19.4176
REACTOME_IMMUNE_SYSTEM	-20.3413
KEGG_AXON_GUIDANCE	-21.814
REACTOME_PLATELET_ACTIVATION_SIGNALING_AND_AGGREGATION	-22.0432
REACTOME_INTEGRIN_CELL_SURFACE_INTERACTIONS	-22.2272
REACTOME_EXTRACELLULAR_MATRIX_ORGANIZATION	-22.2331
PID_INTEGRIN1_PATHWAY	-22.6527
KEGG_CHEMOKINE_SIGNALING_PATHWAY	-23.0861
NABA_ECM_GLYCOPROTEINS	-23.3521
REACTOME_AXON_GUIDANCE	-24.3461
PID_CXCR4_PATHWAY	-26.0431
NABA_CORE_MATRISOME	-27.2375
KEGG_CELL_ADHESION_MOLECULES_CAMS	-28.798
NABA_MATRISOME	-30.6884

## Sheet: Key
Column Header Descriptions
Pathway Name	Gene set name from the Canonical Pathways database at GSEA
GSA Score	Gene set association score for association of genes with exposure at 5 days. A positive score indicates that these genes are upregulated in smoke-exposed samples, while a negative score indicates that these genes are downregulated in smoke-exposed samples.
