# Supplementary material for: Dynamic changes in lung responses after single and repeated exposures to cigarette smoke in mice
Source: PLoS One. 2019 Feb 28;14(2):e0212866. doi: 10.1371/journal.pone.0212866 (PMC6395068; doi:10.1371/journal.pone.0212866)
Supplement: S10 Table — All gene sets with significant association with genotype after 1 day of exposure are reported. (XLSX) [file pone.0212866.s010.xlsx]

## Sheet: 1d GSA score geno signif pathwa
S10 Table. GSA scores for genotype-associated gene sets after 1 day of exposure. All gene sets with significant association with genotype after 1 day of exposure are reported.
Pathway Name	GSA Score
KEGG_DRUG_METABOLISM_CYTOCHROME_P450	17.7026
REACTOME_ETHANOL_OXIDATION	15.2981
PID_LYSOPHOSPHOLIPID_PATHWAY	14.8442
BIOCARTA_LAIR_PATHWAY	-14.4168
KEGG_OLFACTORY_TRANSDUCTION	-14.5036
REACTOME_TRANS_GOLGI_NETWORK_VESICLE_BUDDING	-14.6537
BIOCARTA_GLYCOLYSIS_PATHWAY	-14.6952
REACTOME_M_G1_TRANSITION	-14.7364
PID_IL4_2PATHWAY	-14.7674
REACTOME_CLASS_I_MHC_MEDIATED_ANTIGEN_PROCESSING_PRESENTATION	-15.0081
BIOCARTA_LECTIN_PATHWAY	-15.0238
REACTOME_BILE_SALT_AND_ORGANIC_ANION_SLC_TRANSPORTERS	-15.0342
PID_HIF1_TFPATHWAY	-15.1626
KEGG_ALDOSTERONE_REGULATED_SODIUM_REABSORPTION	-15.1852
REACTOME_GLUCOSE_METABOLISM	-15.2572
REACTOME_ANTIGEN_PROCESSING_CROSS_PRESENTATION	-15.2696
REACTOME_MITOTIC_PROMETAPHASE	-15.2973
NABA_SECRETED_FACTORS	-15.4694
REACTOME_SLC_MEDIATED_TRANSMEMBRANE_TRANSPORT	-15.6444
KEGG_SYSTEMIC_LUPUS_ERYTHEMATOSUS	-15.7734
REACTOME_CELL_CYCLE_CHECKPOINTS	-15.9172
REACTOME_MITOTIC_G1_G1_S_PHASES	-15.9604
REACTOME_INNATE_IMMUNE_SYSTEM	-16.0672
REACTOME_METABOLISM_OF_CARBOHYDRATES	-16.1043
REACTOME_MEMBRANE_TRAFFICKING	-16.2957
REACTOME_SYNTHESIS_OF_DNA	-16.6576
REACTOME_S_PHASE	-17.2309
REACTOME_G1_S_TRANSITION	-17.4511
REACTOME_ADAPTIVE_IMMUNE_SYSTEM	-17.6146
REACTOME_ASPARAGINE_N_LINKED_GLYCOSYLATION	-17.6604
REACTOME_TERMINATION_OF_O_GLYCAN_BIOSYNTHESIS	-17.7285
KEGG_OTHER_GLYCAN_DEGRADATION	-18.1109
REACTOME_TRAFFICKING_AND_PROCESSING_OF_ENDOSOMAL_TLR	-18.1938
KEGG_OXIDATIVE_PHOSPHORYLATION	-18.2652
PID_INTEGRIN_A9B1_PATHWAY	-18.7168
KEGG_EPITHELIAL_CELL_SIGNALING_IN_HELICOBACTER_PYLORI_INFECTION	-19.0135
BIOCARTA_ERYTH_PATHWAY	-19.0544
REACTOME_MHC_CLASS_II_ANTIGEN_PRESENTATION	-19.1255
REACTOME_COMPLEMENT_CASCADE	-19.4464
REACTOME_O_LINKED_GLYCOSYLATION_OF_MUCINS	-20.053
REACTOME_GLYCOSPHINGOLIPID_METABOLISM	-20.0541
REACTOME_PHOSPHOLIPID_METABOLISM	-20.438
KEGG_AMINO_SUGAR_AND_NUCLEOTIDE_SUGAR_METABOLISM	-20.6296
REACTOME_TRANSMEMBRANE_TRANSPORT_OF_SMALL_MOLECULES	-21.1469
REACTOME_MITOTIC_M_M_G1_PHASES	-21.5932
REACTOME_CHEMOKINE_RECEPTORS_BIND_CHEMOKINES	-21.7748
REACTOME_CELL_CYCLE_MITOTIC	-22.2424
REACTOME_METABOLISM_OF_LIPIDS_AND_LIPOPROTEINS	-22.3653
KEGG_VIBRIO_CHOLERAE_INFECTION	-22.3832
REACTOME_DNA_REPLICATION	-23.0584
REACTOME_INITIAL_TRIGGERING_OF_COMPLEMENT	-23.1274
REACTOME_CELL_CYCLE	-23.5823
REACTOME_IMMUNE_SYSTEM	-23.6189
REACTOME_TRANSFERRIN_ENDOCYTOSIS_AND_RECYCLING	-23.6539
NABA_ECM_REGULATORS	-23.7031
KEGG_COMPLEMENT_AND_COAGULATION_CASCADES	-23.9166
BIOCARTA_CLASSIC_PATHWAY	-24.1108
REACTOME_INSULIN_RECEPTOR_RECYCLING	-24.9869
REACTOME_IRON_UPTAKE_AND_TRANSPORT	-26.3197
BIOCARTA_COMP_PATHWAY	-27.3992
NABA_ECM_AFFILIATED	-28.8513
REACTOME_POST_TRANSLATIONAL_PROTEIN_MODIFICATION	-29.9377
REACTOME_LATENT_INFECTION_OF_HOMO_SAPIENS_WITH_MYCOBACTERIUM_TUBERCULOSIS	-31.9675
REACTOME_METABOLISM_OF_PROTEINS	-32.2159
NABA_MATRISOME	-36.0676
NABA_MATRISOME_ASSOCIATED	-37.3962
KEGG_LYSOSOME	-45.4715

## Sheet: Key
Column Header Descriptions
Pathway Name	Gene set name from the Canonical Pathways database at GSEA
GSA Score	Gene set association score for association of genes with genotype at 1 day. A positive score indicates that these genes are upregulated in wildtype samples, while a negative score indicates that these genes are upregulated in BENaC samples.
