# Supplementary material for: Dynamic changes in lung responses after single and repeated exposures to cigarette smoke in mice
Source: PLoS One. 2019 Feb 28;14(2):e0212866. doi: 10.1371/journal.pone.0212866 (PMC6395068; doi:10.1371/journal.pone.0212866)
Supplement: S11 Table — All gene sets with significant association with genotype after 5 days of exposure are reported. (XLSX) [file pone.0212866.s011.xlsx]

## Sheet: 5d GSA score geno signif pathwa
S11 Table. GSA scores for genotype-associated gene sets after 5 days of exposure. All gene sets with significant association with genotype after 5 days of exposure are reported.
Pathway Name	GSA Score
KEGG_DRUG_METABOLISM_CYTOCHROME_P450	23.2092
REACTOME_CELL_JUNCTION_ORGANIZATION	22.0611
REACTOME_CELL_CELL_JUNCTION_ORGANIZATION	18.4126
KEGG_TIGHT_JUNCTION	17.7005
PID_S1P_S1P1_PATHWAY	17.6522
REACTOME_GENERIC_TRANSCRIPTION_PATHWAY	16.9836
KEGG_WNT_SIGNALING_PATHWAY	16.9394
KEGG_METABOLISM_OF_XENOBIOTICS_BY_CYTOCHROME_P450	16.0254
WNT_SIGNALING	15.9331
REACTOME_SIGNALING_BY_HIPPO	15.8467
REACTOME_PHASE1_FUNCTIONALIZATION_OF_COMPOUNDS	15.0182
REACTOME_BIOLOGICAL_OXIDATIONS	14.9228
REACTOME_CELL_CELL_COMMUNICATION	14.7469
KEGG_FOCAL_ADHESION	14.5959
KEGG_AXON_GUIDANCE	14.3097
REACTOME_ETHANOL_OXIDATION	14.1262
REACTOME_TIGHT_JUNCTION_INTERACTIONS	14.1099
REACTOME_MUSCLE_CONTRACTION	14.1057
PID_BMP_PATHWAY	14.0047
PID_S1P_S1P3_PATHWAY	13.6536
BIOCARTA_ACE2_PATHWAY	13.6329
PID_ECADHERIN_STABILIZATION_PATHWAY	13.3969
REACTOME_SIGNALING_BY_NOTCH	13.1687
PID_LYSOPHOSPHOLIPID_PATHWAY	13.0876
PID_FAK_PATHWAY	13.0746
REACTOME_RAP1_SIGNALLING	13.0361
PID_S1P_S1P4_PATHWAY	12.8752
PID_AR_TF_PATHWAY	12.5523
PID_S1P_S1P2_PATHWAY	12.5383
KEGG_ADHERENS_JUNCTION	12.4878
PID_RET_PATHWAY	12.3946
BIOCARTA_NO1_PATHWAY	12.3009
KEGG_NOTCH_SIGNALING_PATHWAY	12.173
REACTOME_ACTIVATED_AMPK_STIMULATES_FATTY_ACID_OXIDATION_IN_MUSCLE	12.1694
PID_HEDGEHOG_GLI_PATHWAY	12.14
REACTOME_ADHERENS_JUNCTIONS_INTERACTIONS	11.894
REACTOME_CELL_EXTRACELLULAR_MATRIX_INTERACTIONS	11.8562
REACTOME_MAPK_TARGETS_NUCLEAR_EVENTS_MEDIATED_BY_MAP_KINASES	11.843
REACTOME_ENERGY_DEPENDENT_REGULATION_OF_MTOR_BY_LKB1_AMPK	11.8102
PID_RETINOIC_ACID_PATHWAY	11.7134
KEGG_BASAL_CELL_CARCINOMA	11.6995
REACTOME_YAP1_AND_WWTR1_TAZ_STIMULATED_GENE_EXPRESSION	11.6506
PID_HNF3A_PATHWAY	11.1322
REACTOME_NOTCH1_INTRACELLULAR_DOMAIN_REGULATES_TRANSCRIPTION	11.112
REACTOME_REGULATION_OF_AMPK_ACTIVITY_VIA_LKB1	11.0793
REACTOME_PRE_NOTCH_EXPRESSION_AND_PROCESSING	11.0541
REACTOME_SIGNALING_BY_FGFR	11.0168
PID_BETA_CATENIN_NUC_PATHWAY	11.0115
BIOCARTA_WNT_PATHWAY	10.7938
REACTOME_MYOGENESIS	10.6958
KEGG_ARRHYTHMOGENIC_RIGHT_VENTRICULAR_CARDIOMYOPATHY_ARVC	10.6571
KEGG_HEDGEHOG_SIGNALING_PATHWAY	10.5444
BIOCARTA_SHH_PATHWAY	10.4453
REACTOME_ACTIVATION_OF_THE_AP1_FAMILY_OF_TRANSCRIPTION_FACTORS	10.4325
PID_HES_HEY_PATHWAY	10.4162
REACTOME_ERKS_ARE_INACTIVATED	10.346
REACTOME_STRIATED_MUSCLE_CONTRACTION	10.3431
REACTOME_SIGNALING_BY_FGFR_IN_DISEASE	10.2644
REACTOME_PLATELET_CALCIUM_HOMEOSTASIS	10.2412
BIOCARTA_INTEGRIN_PATHWAY	10.1962
NABA_CORE_MATRISOME	10.1752
REACTOME_SIGNALING_BY_BMP	10.174
REACTOME_DOWNSTREAM_SIGNALING_OF_ACTIVATED_FGFR	10.1634
ST_JNK_MAPK_PATHWAY	10.139
REACTOME_PI_3K_CASCADE	10.1147
PID_ARF6_PATHWAY	10.0924
REACTOME_PI3K_CASCADE	10.0858
KEGG_TGF_BETA_SIGNALING_PATHWAY	9.89167
REACTOME_SIGNALING_BY_NOTCH1	9.87748
BIOCARTA_GPCR_PATHWAY	9.87426
REACTOME_PRE_NOTCH_TRANSCRIPTION_AND_TRANSLATION	9.86908
REACTOME_INSULIN_RECEPTOR_SIGNALLING_CASCADE	9.86491
REACTOME_G_ALPHA_Z_SIGNALLING_EVENTS	9.8639
REACTOME_SMOOTH_MUSCLE_CONTRACTION	9.80055
REACTOME_DEVELOPMENTAL_BIOLOGY	9.71596
PID_HDAC_CLASSIII_PATHWAY	9.70844
REACTOME_G_PROTEIN_ACTIVATION	9.69498
PID_RAS_PATHWAY	9.64962
REACTOME_CLASS_B_2_SECRETIN_FAMILY_RECEPTORS	9.493
BIOCARTA_AKAP13_PATHWAY	9.43045
PID_TAP63_PATHWAY	9.38689
REACTOME_PROCESSING_OF_CAPPED_INTRON_CONTAINING_PRE_MRNA	9.35244
PID_ILK_PATHWAY	9.29663
PID_ENDOTHELIN_PATHWAY	9.26867
BIOCARTA_CHREBP2_PATHWAY	9.24698
REACTOME_TRANSCRIPTION	9.14362
REACTOME_REGULATION_OF_INSULIN_LIKE_GROWTH_FACTOR_IGF_ACTIVITY_BY_INSULIN_LIKE_GROWTH_FACTOR_BINDING_PROTEINS_IGFBPS	9.12631
REACTOME_MRNA_SPLICING	9.12485
BIOCARTA_MYOSIN_PATHWAY	9.07979
REACTOME_PI3K_EVENTS_IN_ERBB2_SIGNALING	9.06742
PID_WNT_CANONICAL_PATHWAY	9.04664
PID_AR_NONGENOMIC_PATHWAY	9.03715
PID_PS1_PATHWAY	8.98444
KEGG_MELANOGENESIS	8.91155
PID_PI3KCI_AKT_PATHWAY	8.86103
KEGG_PROPANOATE_METABOLISM	8.82598
KEGG_PARKINSONS_DISEASE	8.79496
REACTOME_CHONDROITIN_SULFATE_BIOSYNTHESIS	8.77525
KEGG_SPLICEOSOME	8.77179
KEGG_VASCULAR_SMOOTH_MUSCLE_CONTRACTION	8.75764
PID_BETA_CATENIN_DEG_PATHWAY	8.75666
REACTOME_REGULATION_OF_INSULIN_SECRETION_BY_GLUCAGON_LIKE_PEPTIDE1	8.75101
PID_EPHB_FWD_PATHWAY	8.70802
PID_NFAT_3PATHWAY	8.68596
REACTOME_INHIBITION_OF_INSULIN_SECRETION_BY_ADRENALINE_NORADRENALINE	8.59573
PID_ALK1_PATHWAY	8.59259
PID_DELTA_NP63_PATHWAY	8.58019
BIOCARTA_EIF4_PATHWAY	8.54677
REACTOME_GAB1_SIGNALOSOME	8.50903
REACTOME_SIGNALING_BY_RHO_GTPASES	8.50348
BIOCARTA_CARDIACEGF_PATHWAY	8.49326
REACTOME_NEUROTRANSMITTER_RECEPTOR_BINDING_AND_DOWNSTREAM_TRANSMISSION_IN_THE_POSTSYNAPTIC_CELL	8.43369
SIG_INSULIN_RECEPTOR_PATHWAY_IN_CARDIAC_MYOCYTES	8.40372
REACTOME_ERK_MAPK_TARGETS	8.3475
REACTOME_PLATELET_HOMEOSTASIS	8.34293
REACTOME_NOREPINEPHRINE_NEUROTRANSMITTER_RELEASE_CYCLE	8.23938
PID_INSULIN_GLUCOSE_PATHWAY	8.22932
REACTOME_MRNA_PROCESSING	8.22513
REACTOME_RNA_POL_III_TRANSCRIPTION	8.18444
NABA_PROTEOGLYCANS	8.16088
REACTOME_RNA_POL_II_TRANSCRIPTION	8.12264
REACTOME_NUCLEAR_RECEPTOR_TRANSCRIPTION_PATHWAY	8.06729
PID_NOTCH_PATHWAY	8.06579
BIOCARTA_MEF2D_PATHWAY	8.05243
BIOCARTA_VITCB_PATHWAY	8.04356
REACTOME_PRE_NOTCH_PROCESSING_IN_GOLGI	8.0297
REACTOME_PI3K_AKT_ACTIVATION	8.02759
ST_PHOSPHOINOSITIDE_3_KINASE_PATHWAY	8.01093
BIOCARTA_CALCINEURIN_PATHWAY	8.00839
BIOCARTA_VDR_PATHWAY	8.00781
REACTOME_PI3K_EVENTS_IN_ERBB4_SIGNALING	7.99404
REACTOME_PKB_MEDIATED_EVENTS	7.99017
PID_ALK2_PATHWAY	7.97279
BIOCARTA_VEGF_PATHWAY	7.95653
NABA_BASEMENT_MEMBRANES	7.89051
REACTOME_SIGNALING_BY_ERBB2	7.86878
REACTOME_PHOSPHOLIPASE_C_MEDIATED_CASCADE	7.85579
PID_P38_GAMMA_DELTA_PATHWAY	7.82527
PID_LPA4_PATHWAY	7.82355
PID_RHOA_REG_PATHWAY	7.82227
REACTOME_BRANCHED_CHAIN_AMINO_ACID_CATABOLISM	7.81144
REACTOME_NEURONAL_SYSTEM	7.80884
REACTOME_NOTCH_HLH_TRANSCRIPTION_PATHWAY	7.76599
PID_THROMBIN_PAR1_PATHWAY	7.73622
BIOCARTA_AGR_PATHWAY	7.7177
BIOCARTA_RARRXR_PATHWAY	7.70195
PID_FOXO_PATHWAY	7.6787
REACTOME_DOWNSTREAM_SIGNAL_TRANSDUCTION	7.67247
REACTOME_RESPIRATORY_ELECTRON_TRANSPORT	7.66836
REACTOME_RESPIRATORY_ELECTRON_TRANSPORT_ATP_SYNTHESIS_BY_CHEMIOSMOTIC_COUPLING_AND_HEAT_PRODUCTION_BY_UNCOUPLING_PROTEINS_	7.65267
KEGG_ALANINE_ASPARTATE_AND_GLUTAMATE_METABOLISM	7.64798
KEGG_UBIQUITIN_MEDIATED_PROTEOLYSIS	7.64639
PID_CONE_PATHWAY	7.6103
REACTOME_ACETYLCHOLINE_NEUROTRANSMITTER_RELEASE_CYCLE	7.60383
REACTOME_RECYCLING_OF_BILE_ACIDS_AND_SALTS	7.54124
BIOCARTA_EDG1_PATHWAY	7.5193
PID_EPHRINB_REV_PATHWAY	7.49954
BIOCARTA_PAR1_PATHWAY	7.45184
BIOCARTA_AGPCR_PATHWAY	7.40152
REACTOME_NUCLEAR_EVENTS_KINASE_AND_TRANSCRIPTION_FACTOR_ACTIVATION	7.37919
REACTOME_PIP3_ACTIVATES_AKT_SIGNALING	7.36313
PID_SMAD2_3NUCLEAR_PATHWAY	7.35105
REACTOME_SIGNALING_BY_FGFR3_MUTANTS	7.26127
REACTOME_REGULATION_OF_INSULIN_SECRETION	7.23437
REACTOME_FGFR_LIGAND_BINDING_AND_ACTIVATION	7.23195
PID_MET_PATHWAY	7.16448
KEGG_VIRAL_MYOCARDITIS	7.13008
REACTOME_NEGATIVE_REGULATION_OF_FGFR_SIGNALING	7.09146
BIOCARTA_CELL2CELL_PATHWAY	7.07252
REACTOME_RNA_POL_III_TRANSCRIPTION_INITIATION_FROM_TYPE_3_PROMOTER	7.06617
BIOCARTA_PTEN_PATHWAY	7.06538
PID_AR_PATHWAY	7.03197
REACTOME_MAP_KINASE_ACTIVATION_IN_TLR_CASCADE	7.0314
REACTOME_SIGNALING_BY_ROBO_RECEPTOR	7.02321
NABA_ECM_GLYCOPROTEINS	7.00437
REACTOME_AXON_GUIDANCE	6.98857
BIOCARTA_PPARA_PATHWAY	6.97097
REACTOME_APOPTOTIC_CLEAVAGE_OF_CELL_ADHESION_PROTEINS	6.93985
PID_EPO_PATHWAY	-6.98314
REACTOME_REGULATION_OF_SIGNALING_BY_CBL	-6.99891
KEGG_PRIMARY_IMMUNODEFICIENCY	-7.00811
PID_UPA_UPAR_PATHWAY	-7.06614
BIOCARTA_STEM_PATHWAY	-7.08337
BIOCARTA_MTA3_PATHWAY	-7.08884
BIOCARTA_CTCF_PATHWAY	-7.10833
REACTOME_ASPARAGINE_N_LINKED_GLYCOSYLATION	-7.13447
REACTOME_N_GLYCAN_ANTENNAE_ELONGATION_IN_THE_MEDIAL_TRANS_GOLGI	-7.15818
BIOCARTA_CASPASE_PATHWAY	-7.20406
BIOCARTA_RNA_PATHWAY	-7.25906
REACTOME_INTERFERON_ALPHA_BETA_SIGNALING	-7.26481
REACTOME_SYNTHESIS_OF_BILE_ACIDS_AND_BILE_SALTS	-7.27722
REACTOME_SIGNALING_BY_THE_B_CELL_RECEPTOR_BCR	-7.27875
BIOCARTA_IL7_PATHWAY	-7.28289
REACTOME_GAP_JUNCTION_TRAFFICKING	-7.31674
REACTOME_ACYL_CHAIN_REMODELLING_OF_PS	-7.35447
REACTOME_ACTIVATION_OF_NF_KAPPAB_IN_B_CELLS	-7.44642
BIOCARTA_IL3_PATHWAY	-7.50643
KEGG_PRIMARY_BILE_ACID_BIOSYNTHESIS	-7.52968
REACTOME_IL1_SIGNALING	-7.53831
BIOCARTA_NO2IL12_PATHWAY	-7.59229
KEGG_TYPE_II_DIABETES_MELLITUS	-7.60575
PID_TCR_PATHWAY	-7.63031
REACTOME_ER_PHAGOSOME_PATHWAY	-7.63356
ST_GA12_PATHWAY	-7.63395
BIOCARTA_CD40_PATHWAY	-7.63406
PID_MYC_ACTIV_PATHWAY	-7.68316
REACTOME_CROSS_PRESENTATION_OF_SOLUBLE_EXOGENOUS_ANTIGENS_ENDOSOMES	-7.72801
REACTOME_ABC_FAMILY_PROTEINS_MEDIATED_TRANSPORT	-7.73251
KEGG_FC_EPSILON_RI_SIGNALING_PATHWAY	-7.75841
REACTOME_BETA_DEFENSINS	-7.78825
REACTOME_RESPONSE_TO_ELEVATED_PLATELET_CYTOSOLIC_CA2_	-7.79329
REACTOME_AMYLOIDS	-7.81492
KEGG_SPHINGOLIPID_METABOLISM	-7.92085
PID_INTEGRIN5_PATHWAY	-7.92883
REACTOME_CHOLESTEROL_BIOSYNTHESIS	-7.94715
REACTOME_SYNTHESIS_OF_PIPS_AT_THE_EARLY_ENDOSOME_MEMBRANE	-7.98422
KEGG_GLYCOSPHINGOLIPID_BIOSYNTHESIS_LACTO_AND_NEOLACTO_SERIES	-8.01487
BIOCARTA_CYTOKINE_PATHWAY	-8.01799
BIOCARTA_CCR5_PATHWAY	-8.02663
REACTOME_COSTIMULATION_BY_THE_CD28_FAMILY	-8.04377
KEGG_TYPE_I_DIABETES_MELLITUS	-8.08374
REACTOME_TRANSPORT_OF_INORGANIC_CATIONS_ANIONS_AND_AMINO_ACIDS_OLIGOPEPTIDES	-8.185
BIOCARTA_RELA_PATHWAY	-8.23296
PID_CERAMIDE_PATHWAY	-8.23978
ST_B_CELL_ANTIGEN_RECEPTOR	-8.26338
BIOCARTA_CDC42RAC_PATHWAY	-8.29376
BIOCARTA_RANKL_PATHWAY	-8.30056
REACTOME_ACYL_CHAIN_REMODELLING_OF_PG	-8.34506
BIOCARTA_IL2RB_PATHWAY	-8.34687
REACTOME_THE_NLRP3_INFLAMMASOME	-8.41766
REACTOME_SYNTHESIS_OF_PIPS_AT_THE_LATE_ENDOSOME_MEMBRANE	-8.49985
REACTOME_AMINO_ACID_TRANSPORT_ACROSS_THE_PLASMA_MEMBRANE	-8.53355
REACTOME_TRANSPORT_OF_VITAMINS_NUCLEOSIDES_AND_RELATED_MOLECULES	-8.58907
REACTOME_PD1_SIGNALING	-8.60381
REACTOME_TRANSPORT_OF_GLUCOSE_AND_OTHER_SUGARS_BILE_SALTS_AND_ORGANIC_ACIDS_METAL_IONS_AND_AMINE_COMPOUNDS	-8.65655
REACTOME_NOD1_2_SIGNALING_PATHWAY	-8.67145
REACTOME_ACYL_CHAIN_REMODELLING_OF_PE	-8.71029
KEGG_ARGININE_AND_PROLINE_METABOLISM	-8.72719
BIOCARTA_EXTRINSIC_PATHWAY	-8.73898
KEGG_ABC_TRANSPORTERS	-8.76598
REACTOME_GLUCOSE_METABOLISM	-8.79982
PID_IL8_CXCR1_PATHWAY	-8.80746
KEGG_O_GLYCAN_BIOSYNTHESIS	-8.92824
BIOCARTA_NTHI_PATHWAY	-8.98303
KEGG_B_CELL_RECEPTOR_SIGNALING_PATHWAY	-9.00596
KEGG_T_CELL_RECEPTOR_SIGNALING_PATHWAY	-9.10605
REACTOME_TRYPTOPHAN_CATABOLISM	-9.1631
ST_GA13_PATHWAY	-9.1916
REACTOME_MEMBRANE_TRAFFICKING	-9.27359
PID_CD40_PATHWAY	-9.28525
REACTOME_ENDOSOMAL_VACUOLAR_PATHWAY	-9.32631
PID_IL1_PATHWAY	-9.32859
BIOCARTA_SALMONELLA_PATHWAY	-9.37793
KEGG_GALACTOSE_METABOLISM	-9.55192
KEGG_GLYCOSPHINGOLIPID_BIOSYNTHESIS_GANGLIO_SERIES	-9.62227
BIOCARTA_LYM_PATHWAY	-9.63078
PID_IL27_PATHWAY	-9.69067
REACTOME_GPVI_MEDIATED_ACTIVATION_CASCADE	-9.71909
REACTOME_INTERFERON_SIGNALING	-9.77271
REACTOME_CREATION_OF_C4_AND_C2_ACTIVATORS	-9.78229
BIOCARTA_EPONFKB_PATHWAY	-9.9806
REACTOME_CD28_DEPENDENT_VAV1_PATHWAY	-10.0521
BIOCARTA_SODD_PATHWAY	-10.1365
REACTOME_ACYL_CHAIN_REMODELLING_OF_PI	-10.2346
PID_INTEGRIN_CS_PATHWAY	-10.2462
BIOCARTA_IL22BP_PATHWAY	-10.2641
PID_IL3_PATHWAY	-10.2841
REACTOME_GAP_JUNCTION_DEGRADATION	-10.2873
REACTOME_REGULATION_OF_IFNG_SIGNALING	-10.3809
REACTOME_PI_METABOLISM	-10.4351
BIOCARTA_GSK3_PATHWAY	-10.4906
KEGG_PRION_DISEASES	-10.5
KEGG_NATURAL_KILLER_CELL_MEDIATED_CYTOTOXICITY	-10.5148
ST_TUMOR_NECROSIS_FACTOR_PATHWAY	-10.5528
REACTOME_KERATAN_SULFATE_KERATIN_METABOLISM	-10.6319
BIOCARTA_MONOCYTE_PATHWAY	-10.6613
KEGG_JAK_STAT_SIGNALING_PATHWAY	-10.7512
PID_NFKAPPAB_CANONICAL_PATHWAY	-10.7655
REACTOME_TRAF6_MEDIATED_INDUCTION_OF_TAK1_COMPLEX	-10.8223
REACTOME_GLYCOLYSIS	-10.8295
REACTOME_G_ALPHA_I_SIGNALLING_EVENTS	-10.9311
REACTOME_CYTOSOLIC_TRNA_AMINOACYLATION	-10.9593
REACTOME_ANTIGEN_PRESENTATION_FOLDING_ASSEMBLY_AND_PEPTIDE_LOADING_OF_CLASS_I_MHC	-10.9884
REACTOME_ANTIGEN_ACTIVATES_B_CELL_RECEPTOR_LEADING_TO_GENERATION_OF_SECOND_MESSENGERS	-11.1965
REACTOME_SYNTHESIS_OF_PIPS_AT_THE_PLASMA_MEMBRANE	-11.254
REACTOME_METABOLISM_OF_CARBOHYDRATES	-11.255
KEGG_FC_GAMMA_R_MEDIATED_PHAGOCYTOSIS	-11.2863
REACTOME_METABOLISM_OF_LIPIDS_AND_LIPOPROTEINS	-11.3478
REACTOME_INFLAMMASOMES	-11.394
REACTOME_TRANS_GOLGI_NETWORK_VESICLE_BUDDING	-11.3985
REACTOME_CELL_SURFACE_INTERACTIONS_AT_THE_VASCULAR_WALL	-11.5988
BIOCARTA_HSP27_PATHWAY	-11.672
BIOCARTA_IL5_PATHWAY	-11.6792
KEGG_RIBOFLAVIN_METABOLISM	-11.7137
ST_IL_13_PATHWAY	-11.74
KEGG_GRAFT_VERSUS_HOST_DISEASE	-11.8164
REACTOME_SYNTHESIS_AND_INTERCONVERSION_OF_NUCLEOTIDE_DI_AND_TRIPHOSPHATES	-11.8372
BIOCARTA_IL1R_PATHWAY	-11.8843
REACTOME_SIGNAL_REGULATORY_PROTEIN_SIRP_FAMILY_INTERACTIONS	-11.9646
REACTOME_EICOSANOID_LIGAND_BINDING_RECEPTORS	-11.9673
BIOCARTA_TNFR2_PATHWAY	-11.992
PID_IL6_7_PATHWAY	-12.0623
KEGG_ASTHMA	-12.1047
REACTOME_SPHINGOLIPID_METABOLISM	-12.1089
REACTOME_CALNEXIN_CALRETICULIN_CYCLE	-12.1258
BIOCARTA_TOLL_PATHWAY	-12.129
REACTOME_GPCR_LIGAND_BINDING	-12.1451
REACTOME_N_GLYCAN_TRIMMING_IN_THE_ER_AND_CALNEXIN_CALRETICULIN_CYCLE	-12.3347
REACTOME_NUCLEOTIDE_BINDING_DOMAIN_LEUCINE_RICH_REPEAT_CONTAINING_RECEPTOR_NLR_SIGNALING_PATHWAYS	-12.3692
REACTOME_METABOLISM_OF_PROTEINS	-12.4095
REACTOME_REGULATION_OF_COMPLEMENT_CASCADE	-12.5784
REACTOME_MHC_CLASS_II_ANTIGEN_PRESENTATION	-12.6904
BIOCARTA_INFLAM_PATHWAY	-12.7478
REACTOME_N_GLYCAN_ANTENNAE_ELONGATION	-12.8382
REACTOME_ACYL_CHAIN_REMODELLING_OF_PC	-13.0535
REACTOME_IL_6_SIGNALING	-13.0733
REACTOME_SLC_MEDIATED_TRANSMEMBRANE_TRANSPORT	-13.123
REACTOME_TRAF6_MEDIATED_IRF7_ACTIVATION_IN_TLR7_8_OR_9_SIGNALING	-13.1856
KEGG_CYTOSOLIC_DNA_SENSING_PATHWAY	-13.3394
REACTOME_TOLL_RECEPTOR_CASCADES	-13.3716
REACTOME_P2Y_RECEPTORS	-13.3759
BIOCARTA_GLYCOLYSIS_PATHWAY	-13.3986
KEGG_ANTIGEN_PROCESSING_AND_PRESENTATION	-13.4417
REACTOME_KERATAN_SULFATE_DEGRADATION	-13.5313
KEGG_STEROID_BIOSYNTHESIS	-13.55
KEGG_OLFACTORY_TRANSDUCTION	-13.7462
KEGG_SYSTEMIC_LUPUS_ERYTHEMATOSUS	-13.8514
REACTOME_PROSTANOID_LIGAND_RECEPTORS	-13.8659
REACTOME_IL_2_SIGNALING	-13.899
KEGG_NOD_LIKE_RECEPTOR_SIGNALING_PATHWAY	-14.0407
REACTOME_ADAPTIVE_IMMUNE_SYSTEM	-14.1706
ST_GAQ_PATHWAY	-14.2513
PID_TOLL_ENDOGENOUS_PATHWAY	-14.2827
PID_INTEGRIN2_PATHWAY	-14.3816
KEGG_TASTE_TRANSDUCTION	-14.3988
KEGG_ALDOSTERONE_REGULATED_SODIUM_REABSORPTION	-14.554
BIOCARTA_BLYMPHOCYTE_PATHWAY	-14.5787
SA_MMP_CYTOKINE_CONNECTION	-14.6371
REACTOME_HYALURONAN_UPTAKE_AND_DEGRADATION	-14.6545
KEGG_GLYCOSAMINOGLYCAN_DEGRADATION	-14.6845
PID_HIF1_TFPATHWAY	-14.7188
REACTOME_IKK_COMPLEX_RECRUITMENT_MEDIATED_BY_RIP1	-14.9237
REACTOME_IL_3_5_AND_GM_CSF_SIGNALING	-14.9369
KEGG_PENTOSE_PHOSPHATE_PATHWAY	-14.945
REACTOME_IMMUNOREGULATORY_INTERACTIONS_BETWEEN_A_LYMPHOID_AND_A_NON_LYMPHOID_CELL	-15.0444
REACTOME_IL_RECEPTOR_SHC_SIGNALING	-15.1157
PID_RAC1_PATHWAY	-15.1374
KEGG_FRUCTOSE_AND_MANNOSE_METABOLISM	-15.1857
KEGG_APOPTOSIS	-15.2257
REACTOME_ACTIVATION_OF_IRF3_IRF7_MEDIATED_BY_TBK1_IKK_EPSILON	-15.4535
REACTOME_PTM_GAMMA_CARBOXYLATION_HYPUSINE_FORMATION_AND_ARYLSULFATASE_ACTIVATION	-15.5084
PID_IL5_PATHWAY	-15.6889
REACTOME_ANTIGEN_PROCESSING_CROSS_PRESENTATION	-15.9637
KEGG_AMINO_SUGAR_AND_NUCLEOTIDE_SUGAR_METABOLISM	-15.9717
PID_GMCSF_PATHWAY	-16.0808
KEGG_GLYCOSPHINGOLIPID_BIOSYNTHESIS_GLOBO_SERIES	-16.435
NABA_SECRETED_FACTORS	-16.4485
KEGG_HEMATOPOIETIC_CELL_LINEAGE	-16.6694
BIOCARTA_LECTIN_PATHWAY	-16.689
REACTOME_PHOSPHOLIPID_METABOLISM	-16.7839
REACTOME_METAL_ION_SLC_TRANSPORTERS	-16.8056
REACTOME_NUCLEOTIDE_LIKE_PURINERGIC_RECEPTORS	-16.8752
REACTOME_TRANSMEMBRANE_TRANSPORT_OF_SMALL_MOLECULES	-17.0648
REACTOME_INTERFERON_GAMMA_SIGNALING	-17.0736
REACTOME_COMPLEMENT_CASCADE	-17.0779
BIOCARTA_NKT_PATHWAY	-17.2078
PID_IL23_PATHWAY	-17.2284
BIOCARTA_GRANULOCYTES_PATHWAY	-17.3574
PID_IL12_2PATHWAY	-17.5763
KEGG_OTHER_GLYCAN_DEGRADATION	-17.6418
BIOCARTA_DC_PATHWAY	-17.7883
REACTOME_PEPTIDE_LIGAND_BINDING_RECEPTORS	-17.9705
REACTOME_INITIAL_TRIGGERING_OF_COMPLEMENT	-17.9865
REACTOME_GAMMA_CARBOXYLATION_TRANSPORT_AND_AMINO_TERMINAL_CLEAVAGE_OF_PROTEINS	-18.2336
REACTOME_CYTOKINE_SIGNALING_IN_IMMUNE_SYSTEM	-18.4022
REACTOME_SIGNALING_BY_ILS	-19.0594
REACTOME_HYALURONAN_METABOLISM	-19.092
BIOCARTA_IL10_PATHWAY	-19.1666
NABA_ECM_REGULATORS	-19.739
REACTOME_TERMINATION_OF_O_GLYCAN_BIOSYNTHESIS	-19.7714
BIOCARTA_NFKB_PATHWAY	-20.3714
PID_INTEGRIN_A9B1_PATHWAY	-20.3957
REACTOME_CLASS_A1_RHODOPSIN_LIKE_RECEPTORS	-20.3983
KEGG_VIBRIO_CHOLERAE_INFECTION	-20.5025
KEGG_INTESTINAL_IMMUNE_NETWORK_FOR_IGA_PRODUCTION	-20.6543
REACTOME_GLYCOSPHINGOLIPID_METABOLISM	-21.2549
NABA_ECM_AFFILIATED	-21.4856
KEGG_COMPLEMENT_AND_COAGULATION_CASCADES	-21.7115
NABA_MATRISOME	-21.7541
REACTOME_INNATE_IMMUNE_SYSTEM	-21.8129
KEGG_EPITHELIAL_CELL_SIGNALING_IN_HELICOBACTER_PYLORI_INFECTION	-22.3115
KEGG_LEISHMANIA_INFECTION	-22.5062
PID_IL4_2PATHWAY	-22.836
REACTOME_POST_TRANSLATIONAL_PROTEIN_MODIFICATION	-22.9838
KEGG_CHEMOKINE_SIGNALING_PATHWAY	-23.505
REACTOME_O_LINKED_GLYCOSYLATION_OF_MUCINS	-23.704
KEGG_TOLL_LIKE_RECEPTOR_SIGNALING_PATHWAY	-24.2054
REACTOME_INSULIN_RECEPTOR_RECYCLING	-24.648
REACTOME_TRANSFERRIN_ENDOCYTOSIS_AND_RECYCLING	-25.0396
BIOCARTA_COMP_PATHWAY	-25.0541
BIOCARTA_CLASSIC_PATHWAY	-25.3069
BIOCARTA_ERYTH_PATHWAY	-26.1515
REACTOME_IMMUNE_SYSTEM	-26.8219
BIOCARTA_LAIR_PATHWAY	-27.0192
REACTOME_TRAFFICKING_AND_PROCESSING_OF_ENDOSOMAL_TLR	-29.5402
REACTOME_IRON_UPTAKE_AND_TRANSPORT	-31.0116
KEGG_CYTOKINE_CYTOKINE_RECEPTOR_INTERACTION	-32.0186
NABA_MATRISOME_ASSOCIATED	-32.3786
REACTOME_LATENT_INFECTION_OF_HOMO_SAPIENS_WITH_MYCOBACTERIUM_TUBERCULOSIS	-34.6979
REACTOME_CHEMOKINE_RECEPTORS_BIND_CHEMOKINES	-42.358
KEGG_LYSOSOME	-56.4685

## Sheet: Key
Column Header Descriptions
Pathway Name	Gene set name from the Canonical Pathways database at GSEA
GSA Score	Gene set association score for association of genes with genotype at 5 days. A positive score indicates that these genes are upregulated in wildtype samples, while a negative score indicates that these genes are upregulated in BENaC samples.
