# Supplementary material for: Dynamic changes in lung responses after single and repeated exposures to cigarette smoke in mice
Source: PLoS One. 2019 Feb 28;14(2):e0212866. doi: 10.1371/journal.pone.0212866 (PMC6395068; doi:10.1371/journal.pone.0212866)
Supplement: S12 Table — All gene sets with significant association with sex after 1 day of exposure are reported. (XLSX) [file pone.0212866.s012.xlsx]

## Sheet: 1d GSA score sex signif pathway
S12 Table. GSA scores for sex-associated gene sets after 1 day of exposure. All gene sets with significant association with sex after 1 day of exposure are reported.
Pathway Name	GSA Score
NABA_MATRISOME	61.1443
NABA_CORE_MATRISOME	53.9417
KEGG_ECM_RECEPTOR_INTERACTION	49.5114
NABA_ECM_GLYCOPROTEINS	45.8625
NABA_BASEMENT_MEMBRANES	45.2205
KEGG_PATHWAYS_IN_CANCER	43.1524
PID_INTEGRIN1_PATHWAY	42.8531
KEGG_FOCAL_ADHESION	42.1778
REACTOME_DEVELOPMENTAL_BIOLOGY	38.8675
REACTOME_SIGNALING_BY_PDGF	38.4121
NABA_MATRISOME_ASSOCIATED	38.0349
REACTOME_COLLAGEN_FORMATION	37.1325
REACTOME_EXTRACELLULAR_MATRIX_ORGANIZATION	37.0095
KEGG_ENDOCYTOSIS	36.6546
REACTOME_AXON_GUIDANCE	35.3493
REACTOME_GLYCOSAMINOGLYCAN_METABOLISM	34.4576
REACTOME_INTEGRIN_CELL_SURFACE_INTERACTIONS	34.2036
REACTOME_HEMOSTASIS	34.1137
PID_INTEGRIN3_PATHWAY	32.9935
REACTOME_METABOLISM_OF_LIPIDS_AND_LIPOPROTEINS	32.6157
REACTOME_METABOLISM_OF_PROTEINS	32.5783
REACTOME_IMMUNE_SYSTEM	32.5635
KEGG_LYSOSOME	32.0165
REACTOME_NCAM1_INTERACTIONS	31.7076
PID_AVB3_INTEGRIN_PATHWAY	31.2185
NABA_COLLAGENS	30.5318
KEGG_SMALL_CELL_LUNG_CANCER	29.7979
REACTOME_METABOLISM_OF_CARBOHYDRATES	29.572
REACTOME_ACTIVATION_OF_CHAPERONE_GENES_BY_XBP1S	29.36
PID_A6B1_A6B4_INTEGRIN_PATHWAY	28.8573
REACTOME_NGF_SIGNALLING_VIA_TRKA_FROM_THE_PLASMA_MEMBRANE	28.6691
PID_INTEGRIN4_PATHWAY	28.6685
REACTOME_SIGNALLING_BY_NGF	28.4096
REACTOME_PHOSPHOLIPID_METABOLISM	28.3167
PID_SYNDECAN_1_PATHWAY	28.2124
REACTOME_CHONDROITIN_SULFATE_DERMATAN_SULFATE_METABOLISM	27.4866
REACTOME_CELL_JUNCTION_ORGANIZATION	27.3531
NABA_ECM_REGULATORS	26.9437
REACTOME_PLATELET_ACTIVATION_SIGNALING_AND_AGGREGATION	26.8658
REACTOME_NCAM_SIGNALING_FOR_NEURITE_OUT_GROWTH	26.6481
REACTOME_ADAPTIVE_IMMUNE_SYSTEM	25.9737
REACTOME_TRANSMEMBRANE_TRANSPORT_OF_SMALL_MOLECULES	25.6017
REACTOME_HEPARAN_SULFATE_HEPARIN_HS_GAG_METABOLISM	25.2671
REACTOME_L1CAM_INTERACTIONS	24.8115
KEGG_REGULATION_OF_ACTIN_CYTOSKELETON	24.5666
BIOCARTA_MAPK_PATHWAY	24.4907
REACTOME_CELL_CELL_COMMUNICATION	24.3959
KEGG_MAPK_SIGNALING_PATHWAY	24.3646
REACTOME_UNFOLDED_PROTEIN_RESPONSE	24.3615
REACTOME_HS_GAG_DEGRADATION	24.2234
BIOCARTA_ACE2_PATHWAY	24.2112
REACTOME_DIABETES_PATHWAYS	24.081
REACTOME_NFKB_AND_MAP_KINASES_ACTIVATION_MEDIATED_BY_TLR4_SIGNALING_REPERTOIRE	23.9014
KEGG_ERBB_SIGNALING_PATHWAY	23.5867
REACTOME_POST_TRANSLATIONAL_PROTEIN_MODIFICATION	23.4357
PID_MET_PATHWAY	23.1735
PID_LYSOPHOSPHOLIPID_PATHWAY	23.0688
WNT_SIGNALING	22.8319
REACTOME_SLC_MEDIATED_TRANSMEMBRANE_TRANSPORT	22.6305
PID_PDGFRB_PATHWAY	22.5108
KEGG_TIGHT_JUNCTION	22.4783
KEGG_ALZHEIMERS_DISEASE	22.4712
REACTOME_MAP_KINASE_ACTIVATION_IN_TLR_CASCADE	22.4432
REACTOME_FATTY_ACID_TRIACYLGLYCEROL_AND_KETONE_BODY_METABOLISM	22.4224
KEGG_BLADDER_CANCER	22.3821
BIOCARTA_PLATELETAPP_PATHWAY	22.1339
REACTOME_TRIF_MEDIATED_TLR3_SIGNALING	22.0775
REACTOME_MYD88_MAL_CASCADE_INITIATED_ON_PLASMA_MEMBRANE	22.0626
REACTOME_DOWNSTREAM_SIGNAL_TRANSDUCTION	21.918
KEGG_RIG_I_LIKE_RECEPTOR_SIGNALING_PATHWAY	21.8471
REACTOME_A_TETRASACCHARIDE_LINKER_SEQUENCE_IS_REQUIRED_FOR_GAG_SYNTHESIS	21.7477
KEGG_ACUTE_MYELOID_LEUKEMIA	21.6603
REACTOME_INNATE_IMMUNE_SYSTEM	21.4326
REACTOME_SIGNAL_TRANSDUCTION_BY_L1	21.3586
PID_ANGIOPOIETIN_RECEPTOR_PATHWAY	21.3029
REACTOME_SIGNALING_BY_ERBB4	21.3
KEGG_WNT_SIGNALING_PATHWAY	21.2753
REACTOME_SIGNALING_BY_ERBB2	21.2323
KEGG_BASAL_CELL_CARCINOMA	21.2062
NABA_SECRETED_FACTORS	20.9967
REACTOME_ASPARAGINE_N_LINKED_GLYCOSYLATION	20.8775
KEGG_PROSTATE_CANCER	20.8566
REACTOME_GLYCEROPHOSPHOLIPID_BIOSYNTHESIS	20.8305
KEGG_GLYCEROPHOSPHOLIPID_METABOLISM	20.8041
REACTOME_RESPONSE_TO_ELEVATED_PLATELET_CYTOSOLIC_CA2_	20.7251
PID_ARF6_PATHWAY	20.6057
PID_S1P_S1P2_PATHWAY	20.5843
KEGG_PARKINSONS_DISEASE	20.5566
REACTOME_ACTIVATED_TLR4_SIGNALLING	20.5013
BIOCARTA_VITCB_PATHWAY	20.3945
KEGG_GNRH_SIGNALING_PATHWAY	20.266
REACTOME_SIGNALING_BY_EGFR_IN_CANCER	20.2019
REACTOME_APOPTOSIS	20.1854
KEGG_PPAR_SIGNALING_PATHWAY	20.1823
REACTOME_SIGNALING_BY_FGFR_IN_DISEASE	20.1792
REACTOME_CLASS_I_MHC_MEDIATED_ANTIGEN_PROCESSING_PRESENTATION	20.1571
REACTOME_SIGNALING_BY_NOTCH	20.1454
KEGG_ARRHYTHMOGENIC_RIGHT_VENTRICULAR_CARDIOMYOPATHY_ARVC	20.0057
REACTOME_GENERIC_TRANSCRIPTION_PATHWAY	19.6947
KEGG_INSULIN_SIGNALING_PATHWAY	19.6831
KEGG_HYPERTROPHIC_CARDIOMYOPATHY_HCM	19.6501
REACTOME_ANTIGEN_PROCESSING_UBIQUITINATION_PROTEASOME_DEGRADATION	19.638
REACTOME_PPARA_ACTIVATES_GENE_EXPRESSION	19.6346
REACTOME_CELL_SURFACE_INTERACTIONS_AT_THE_VASCULAR_WALL	19.6343
KEGG_NOTCH_SIGNALING_PATHWAY	19.6247
PID_FGF_PATHWAY	19.5634
REACTOME_TRAF6_MEDIATED_INDUCTION_OF_NFKB_AND_MAP_KINASES_UPON_TLR7_8_OR_9_ACTIVATION	19.5346
REACTOME_ERK_MAPK_TARGETS	19.4918
PID_ER_NONGENOMIC_PATHWAY	19.4445
KEGG_HUNTINGTONS_DISEASE	19.3968
KEGG_OXIDATIVE_PHOSPHORYLATION	19.3402
PID_ECADHERIN_STABILIZATION_PATHWAY	19.1083
KEGG_CHRONIC_MYELOID_LEUKEMIA	19.0547
REACTOME_AKT_PHOSPHORYLATES_TARGETS_IN_THE_CYTOSOL	18.9932
KEGG_GAP_JUNCTION	18.9713
BIOCARTA_AMI_PATHWAY	18.9576
PID_TNF_PATHWAY	18.9181
REACTOME_SIGNALING_BY_SCF_KIT	18.9085
PID_FRA_PATHWAY	18.9085
REACTOME_SIGNALING_BY_INSULIN_RECEPTOR	18.8979
KEGG_GLYCOSAMINOGLYCAN_BIOSYNTHESIS_KERATAN_SULFATE	18.8055
REACTOME_TRANSLATION	18.794
PID_MTOR_4PATHWAY	18.7691
REACTOME_TRANSPORT_OF_INORGANIC_CATIONS_ANIONS_AND_AMINO_ACIDS_OLIGOPEPTIDES	18.6671
KEGG_CELL_ADHESION_MOLECULES_CAMS	18.5987
REACTOME_SIGNALING_BY_FGFR	18.455
PID_S1P_META_PATHWAY	18.4473
REACTOME_TCA_CYCLE_AND_RESPIRATORY_ELECTRON_TRANSPORT	18.4294
KEGG_ADHERENS_JUNCTION	18.3738
REACTOME_KERATAN_SULFATE_KERATIN_METABOLISM	18.3286
PID_BMP_PATHWAY	18.2635
KEGG_BIOSYNTHESIS_OF_UNSATURATED_FATTY_ACIDS	18.2143
KEGG_DILATED_CARDIOMYOPATHY	18.2088
ST_TUMOR_NECROSIS_FACTOR_PATHWAY	18.1883
BIOCARTA_ARAP_PATHWAY	18.1865
KEGG_ARACHIDONIC_ACID_METABOLISM	18.1341
NABA_ECM_AFFILIATED	18.1281
REACTOME_HS_GAG_BIOSYNTHESIS	18.0581
PID_S1P_S1P3_PATHWAY	18.0566
REACTOME_SPHINGOLIPID_METABOLISM	18.0514
PID_MYC_REPRESS_PATHWAY	18.0386
REACTOME_DOWNSTREAM_SIGNALING_OF_ACTIVATED_FGFR	18.0344
KEGG_FATTY_ACID_METABOLISM	18.0168
REACTOME_MAPK_TARGETS_NUCLEAR_EVENTS_MEDIATED_BY_MAP_KINASES	17.9896
BIOCARTA_AGR_PATHWAY	17.9592
REACTOME_TOLL_RECEPTOR_CASCADES	17.9586
REACTOME_CELL_CELL_JUNCTION_ORGANIZATION	17.7636
REACTOME_RECYCLING_PATHWAY_OF_L1	17.5766
REACTOME_MHC_CLASS_II_ANTIGEN_PRESENTATION	17.5453
REACTOME_MEMBRANE_TRAFFICKING	17.5412
REACTOME_INSULIN_RECEPTOR_SIGNALLING_CASCADE	17.4692
PID_ENDOTHELIN_PATHWAY	17.4684
REACTOME_KERATAN_SULFATE_BIOSYNTHESIS	17.4319
REACTOME_PI3K_EVENTS_IN_ERBB2_SIGNALING	17.4301
REACTOME_SIGNALING_BY_TGF_BETA_RECEPTOR_COMPLEX	17.397
PID_PTP1B_PATHWAY	17.3732
PID_VEGFR1_2_PATHWAY	17.3546
ST_WNT_BETA_CATENIN_PATHWAY	17.2464
KEGG_AXON_GUIDANCE	17.1741
KEGG_PEROXISOME	17.1212
PID_PS1_PATHWAY	17.1193
PID_TXA2PATHWAY	17.0712
KEGG_TGF_BETA_SIGNALING_PATHWAY	17.0492
KEGG_MELANOMA	17.0207
BIOCARTA_ERK_PATHWAY	17.0118
REACTOME_TGF_BETA_RECEPTOR_SIGNALING_IN_EMT_EPITHELIAL_TO_MESENCHYMAL_TRANSITION	16.9383
PID_GMCSF_PATHWAY	16.9281
KEGG_FC_GAMMA_R_MEDIATED_PHAGOCYTOSIS	16.9082
REACTOME_METABOLISM_OF_VITAMINS_AND_COFACTORS	16.8982
KEGG_UBIQUITIN_MEDIATED_PROTEOLYSIS	16.868
REACTOME_CLASS_B_2_SECRETIN_FAMILY_RECEPTORS	16.8228
KEGG_EPITHELIAL_CELL_SIGNALING_IN_HELICOBACTER_PYLORI_INFECTION	16.8059
KEGG_N_GLYCAN_BIOSYNTHESIS	16.7311
PID_TRKR_PATHWAY	16.731
REACTOME_SIGNALING_BY_GPCR	16.7122
KEGG_ADIPOCYTOKINE_SIGNALING_PATHWAY	16.6924
REACTOME_SIGNALING_BY_HIPPO	16.6831
KEGG_NEUROTROPHIN_SIGNALING_PATHWAY	16.6323
KEGG_MELANOGENESIS	16.6012
REACTOME_ERKS_ARE_INACTIVATED	16.5225
PID_WNT_CANONICAL_PATHWAY	16.4606
REACTOME_NUCLEAR_EVENTS_KINASE_AND_TRANSCRIPTION_FACTOR_ACTIVATION	16.4341
REACTOME_SIGNALING_BY_NOTCH4	16.4302
REACTOME_TIGHT_JUNCTION_INTERACTIONS	16.429
PID_P53_DOWNSTREAM_PATHWAY	16.4238
PID_AJDISS_2PATHWAY	16.4194
REACTOME_EXTRINSIC_PATHWAY_FOR_APOPTOSIS	16.399
KEGG_INOSITOL_PHOSPHATE_METABOLISM	16.3941
KEGG_RENAL_CELL_CARCINOMA	16.3708
KEGG_PATHOGENIC_ESCHERICHIA_COLI_INFECTION	16.3378
PID_ERBB2_ERBB3_PATHWAY	16.3057
PID_ERBB1_DOWNSTREAM_PATHWAY	16.2803
PID_RXR_VDR_PATHWAY	16.1349
KEGG_SPHINGOLIPID_METABOLISM	16.0332
SIG_PIP3_SIGNALING_IN_CARDIAC_MYOCTES	16.032
REACTOME_ACTIVATED_NOTCH1_TRANSMITS_SIGNAL_TO_THE_NUCLEUS	16.0133
PID_UPA_UPAR_PATHWAY	15.9385
BIOCARTA_VEGF_PATHWAY	15.9224
REACTOME_SIGNALLING_TO_ERKS	15.9092
KEGG_CYTOKINE_CYTOKINE_RECEPTOR_INTERACTION	15.8686
KEGG_LEUKOCYTE_TRANSENDOTHELIAL_MIGRATION	15.8613
REACTOME_DOWNSTREAM_SIGNALING_EVENTS_OF_B_CELL_RECEPTOR_BCR	15.8102
PID_SYNDECAN_3_PATHWAY	15.784
KEGG_VEGF_SIGNALING_PATHWAY	15.7585
PID_BETA_CATENIN_DEG_PATHWAY	15.7102
KEGG_GLYCOSAMINOGLYCAN_BIOSYNTHESIS_CHONDROITIN_SULFATE	15.6972
PID_IL2_1PATHWAY	15.6859
BIOCARTA_CARDIACEGF_PATHWAY	15.6292
PID_RET_PATHWAY	15.5402
REACTOME_RESPIRATORY_ELECTRON_TRANSPORT_ATP_SYNTHESIS_BY_CHEMIOSMOTIC_COUPLING_AND_HEAT_PRODUCTION_BY_UNCOUPLING_PROTEINS_	15.5344
PID_THROMBIN_PAR1_PATHWAY	15.5294
KEGG_HEDGEHOG_SIGNALING_PATHWAY	15.449
PID_CERAMIDE_PATHWAY	15.4279
REACTOME_SYNTHESIS_OF_PA	15.3566
REACTOME_CHONDROITIN_SULFATE_BIOSYNTHESIS	15.3284
PID_SHP2_PATHWAY	15.3035
KEGG_ENDOMETRIAL_CANCER	15.2987
BIOCARTA_INTRINSIC_PATHWAY	15.2532
KEGG_GLYCOSAMINOGLYCAN_DEGRADATION	15.1921
BIOCARTA_MCALPAIN_PATHWAY	15.1741
PID_ERBB1_RECEPTOR_PROXIMAL_PATHWAY	15.1678
REACTOME_PRE_NOTCH_PROCESSING_IN_GOLGI	15.1039
KEGG_GLYCEROLIPID_METABOLISM	15.0963
BIOCARTA_EPO_PATHWAY	15.067
ST_JNK_MAPK_PATHWAY	15.0564
REACTOME_ENDOSOMAL_SORTING_COMPLEX_REQUIRED_FOR_TRANSPORT_ESCRT	15.0294
PID_FAK_PATHWAY	15.0223
REACTOME_3_UTR_MEDIATED_TRANSLATIONAL_REGULATION	14.9733
PID_RHOA_PATHWAY	14.9671
REACTOME_SIGNALLING_TO_RAS	14.9434
PID_ARF_3PATHWAY	14.9224
REACTOME_METABOLISM_OF_AMINO_ACIDS_AND_DERIVATIVES	14.8234
KEGG_GLIOMA	14.799
PID_TGFBR_PATHWAY	14.7552
PID_CASPASE_PATHWAY	14.7524
BIOCARTA_HIVNEF_PATHWAY	14.6606
KEGG_LIMONENE_AND_PINENE_DEGRADATION	14.6515
REACTOME_REGULATION_OF_INSULIN_SECRETION_BY_ACETYLCHOLINE	14.6487
KEGG_PRION_DISEASES	14.6395
KEGG_PANCREATIC_CANCER	14.6225
REACTOME_REGULATED_PROTEOLYSIS_OF_P75NTR	14.5554
PID_ERBB_NETWORK_PATHWAY	14.5536
BIOCARTA_UCALPAIN_PATHWAY	14.5526
PID_NECTIN_PATHWAY	14.5458
KEGG_PORPHYRIN_AND_CHLOROPHYLL_METABOLISM	14.5364
REACTOME_PI_3K_CASCADE	14.5026
BIOCARTA_DEATH_PATHWAY	14.4612
PID_HIV_NEF_PATHWAY	14.4527
REACTOME_SIGNALING_BY_NOTCH3	14.4424
REACTOME_SIGNALING_BY_NOTCH1	14.4382
REACTOME_SIGNALING_BY_NOTCH2	14.3923
BIOCARTA_PTDINS_PATHWAY	14.3289
REACTOME_AMINO_ACID_AND_OLIGOPEPTIDE_SLC_TRANSPORTERS	14.314
REACTOME_LIPID_DIGESTION_MOBILIZATION_AND_TRANSPORT	14.1969
PID_NOTCH_PATHWAY	14.1924
REACTOME_NUCLEAR_RECEPTOR_TRANSCRIPTION_PATHWAY	14.1298
PID_IL3_PATHWAY	14.1208
PID_P73PATHWAY	14.0836
REACTOME_GAB1_SIGNALOSOME	14.071
PID_AURORA_A_PATHWAY	14.0661
ST_ERK1_ERK2_MAPK_PATHWAY	14.0598
REACTOME_SYNTHESIS_OF_SUBSTRATES_IN_N_GLYCAN_BIOSYTHESIS	14.0158
PID_SYNDECAN_4_PATHWAY	14.0005
REACTOME_SIGNAL_ATTENUATION	13.9994
REACTOME_CASPASE_MEDIATED_CLEAVAGE_OF_CYTOSKELETAL_PROTEINS	13.9651
REACTOME_GLYCOSPHINGOLIPID_METABOLISM	13.9547
REACTOME_BASIGIN_INTERACTIONS	13.9406
REACTOME_THROMBIN_SIGNALLING_THROUGH_PROTEINASE_ACTIVATED_RECEPTORS_PARS	13.9084
PID_P75_NTR_PATHWAY	13.9022
REACTOME_PIP3_ACTIVATES_AKT_SIGNALING	13.8792
PID_IGF1_PATHWAY	13.8651
REACTOME_INFLUENZA_VIRAL_RNA_TRANSCRIPTION_AND_REPLICATION	13.8085
REACTOME_P38MAPK_EVENTS	13.8006
REACTOME_PI3K_AKT_ACTIVATION	13.7915
PID_ANTHRAX_PATHWAY	13.7783
REACTOME_PLATELET_AGGREGATION_PLUG_FORMATION	13.7497
PID_HEDGEHOG_2PATHWAY	13.7443
KEGG_ETHER_LIPID_METABOLISM	13.7194
PID_IL6_7_PATHWAY	13.7192
REACTOME_PTM_GAMMA_CARBOXYLATION_HYPUSINE_FORMATION_AND_ARYLSULFATASE_ACTIVATION	13.6998
REACTOME_BIOSYNTHESIS_OF_THE_N_GLYCAN_PRECURSOR_DOLICHOL_LIPID_LINKED_OLIGOSACCHARIDE_LLO_AND_TRANSFER_TO_A_NASCENT_PROTEIN	13.6844
ST_G_ALPHA_I_PATHWAY	13.6783
KEGG_TOLL_LIKE_RECEPTOR_SIGNALING_PATHWAY	13.6211
BIOCARTA_EGF_PATHWAY	13.6113
REACTOME_RESPIRATORY_ELECTRON_TRANSPORT	13.5465
REACTOME_TRANSPORT_TO_THE_GOLGI_AND_SUBSEQUENT_MODIFICATION	13.5274
BIOCARTA_AT1R_PATHWAY	13.5221
BIOCARTA_GATA3_PATHWAY	13.5159
REACTOME_PI3K_CASCADE	13.4929
PID_S1P_S1P1_PATHWAY	13.4784
BIOCARTA_GSK3_PATHWAY	13.4587
REACTOME_REGULATION_OF_APOPTOSIS	13.4429
REACTOME_REGULATION_OF_INSULIN_SECRETION	13.4207
REACTOME_CS_DS_DEGRADATION	13.4192
PID_HIF2PATHWAY	13.416
REACTOME_BIOLOGICAL_OXIDATIONS	13.3898
REACTOME_SIGNALING_BY_THE_B_CELL_RECEPTOR_BCR	13.3852
REACTOME_PRE_NOTCH_EXPRESSION_AND_PROCESSING	13.3822
PID_CMYB_PATHWAY	13.377
PID_ILK_PATHWAY	13.3488
REACTOME_SIGNALING_BY_ILS	13.328
REACTOME_CELL_EXTRACELLULAR_MATRIX_INTERACTIONS	13.3247
SA_TRKA_RECEPTOR	13.3118
REACTOME_TRANSCRIPTIONAL_REGULATION_OF_WHITE_ADIPOCYTE_DIFFERENTIATION	13.295
BIOCARTA_STRESS_PATHWAY	13.2824
BIOCARTA_TOLL_PATHWAY	13.2485
KEGG_COMPLEMENT_AND_COAGULATION_CASCADES	13.2475
PID_WNT_SIGNALING_PATHWAY	13.1887
REACTOME_TGF_BETA_RECEPTOR_SIGNALING_ACTIVATES_SMADS	13.1457
PID_RAC1_PATHWAY	13.135
PID_PDGFRA_PATHWAY	13.0676
BIOCARTA_CERAMIDE_PATHWAY	13.0177
REACTOME_PLATELET_ADHESION_TO_EXPOSED_COLLAGEN	13.0123
PID_DELTA_NP63_PATHWAY	13.0102
BIOCARTA_PPARA_PATHWAY	12.9466
PID_P38_ALPHA_BETA_DOWNSTREAM_PATHWAY	12.9124
REACTOME_ROLE_OF_DCC_IN_REGULATING_APOPTOSIS	12.8958
ST_GAQ_PATHWAY	12.8949
PID_NCADHERIN_PATHWAY	12.8601
BIOCARTA_NUCLEARRS_PATHWAY	12.8121
REACTOME_AMYLOIDS	12.7813
BIOCARTA_INTEGRIN_PATHWAY	12.7803
KEGG_VASCULAR_SMOOTH_MUSCLE_CONTRACTION	12.7801
PID_INTEGRIN5_PATHWAY	12.7421
REACTOME_PEPTIDE_CHAIN_ELONGATION	12.7097
KEGG_AMINO_SUGAR_AND_NUCLEOTIDE_SUGAR_METABOLISM	12.6284
REACTOME_SRP_DEPENDENT_COTRANSLATIONAL_PROTEIN_TARGETING_TO_MEMBRANE	12.6071
KEGG_LONG_TERM_DEPRESSION	12.5676
REACTOME_EGFR_DOWNREGULATION	12.5311
PID_SMAD2_3NUCLEAR_PATHWAY	12.5287
KEGG_COLORECTAL_CANCER	12.5241
KEGG_NON_SMALL_CELL_LUNG_CANCER	12.5191
REACTOME_CYTOSOLIC_TRNA_AMINOACYLATION	12.495
REACTOME_LIPOPROTEIN_METABOLISM	12.4337
REACTOME_COMPLEMENT_CASCADE	12.4297
REACTOME_GLUCOSE_METABOLISM	12.4198
KEGG_P53_SIGNALING_PATHWAY	12.4157
PID_TAP63_PATHWAY	12.4101
REACTOME_PLATELET_HOMEOSTASIS	12.4075
PID_CDC42_PATHWAY	12.4044
REACTOME_SHC1_EVENTS_IN_EGFR_SIGNALING	12.4004
KEGG_JAK_STAT_SIGNALING_PATHWAY	12.385
PID_FOXM1_PATHWAY	12.3769
REACTOME_INTEGRATION_OF_ENERGY_METABOLISM	12.3508
BIOCARTA_IL6_PATHWAY	12.3479
BIOCARTA_KERATINOCYTE_PATHWAY	12.3366
REACTOME_GASTRIN_CREB_SIGNALLING_PATHWAY_VIA_PKC_AND_MAPK	12.3366
PID_LKB1_PATHWAY	12.2881
KEGG_GLYCOSPHINGOLIPID_BIOSYNTHESIS_GLOBO_SERIES	12.2724
KEGG_VALINE_LEUCINE_AND_ISOLEUCINE_DEGRADATION	12.263
PID_INTEGRIN_A4B1_PATHWAY	12.2606
PID_EPHB_FWD_PATHWAY	12.2413
REACTOME_TRANSPORT_OF_VITAMINS_NUCLEOSIDES_AND_RELATED_MOLECULES	12.2358
PID_ERBB4_PATHWAY	12.1812
BIOCARTA_SODD_PATHWAY	12.1581
KEGG_ARGININE_AND_PROLINE_METABOLISM	12.1569
BIOCARTA_TNFR1_PATHWAY	12.1254
KEGG_APOPTOSIS	12.124
PID_P38_GAMMA_DELTA_PATHWAY	12.1232
KEGG_PHOSPHATIDYLINOSITOL_SIGNALING_SYSTEM	12.0921
PID_HNF3A_PATHWAY	12.0856
REACTOME_PI3K_EVENTS_IN_ERBB4_SIGNALING	12.0751
REACTOME_AMINO_ACID_TRANSPORT_ACROSS_THE_PLASMA_MEMBRANE	12.0692
BIOCARTA_PDGF_PATHWAY	12.0531
REACTOME_SIGNALING_BY_FGFR_MUTANTS	12.0431
KEGG_GLYCOSAMINOGLYCAN_BIOSYNTHESIS_HEPARAN_SULFATE	12.0139
PID_INTEGRIN_A9B1_PATHWAY	11.9878
BIOCARTA_PYK2_PATHWAY	11.9416
PID_AP1_PATHWAY	11.924
BIOCARTA_COMP_PATHWAY	11.9201
REACTOME_TRAF6_MEDIATED_NFKB_ACTIVATION	11.8969
REACTOME_ACTIVATION_OF_THE_MRNA_UPON_BINDING_OF_THE_CAP_BINDING_COMPLEX_AND_EIFS_AND_SUBSEQUENT_BINDING_TO_43S	11.8723
REACTOME_METAL_ION_SLC_TRANSPORTERS	11.8706
PID_INSULIN_PATHWAY	11.8627
ST_DIFFERENTIATION_PATHWAY_IN_PC12_CELLS	11.8323
PID_MAPK_TRK_PATHWAY	11.8078
REACTOME_SIGNAL_AMPLIFICATION	11.7864
REACTOME_IL_2_SIGNALING	11.7335
REACTOME_THE_ACTIVATION_OF_ARYLSULFATASES	11.6864
KEGG_MTOR_SIGNALING_PATHWAY	11.6759
REACTOME_CYTOKINE_SIGNALING_IN_IMMUNE_SYSTEM	11.6361
KEGG_PROXIMAL_TUBULE_BICARBONATE_RECLAMATION	11.6255
SA_G1_AND_S_PHASES	11.6012
REACTOME_TRANSPORT_OF_GLUCOSE_AND_OTHER_SUGARS_BILE_SALTS_AND_ORGANIC_ACIDS_METAL_IONS_AND_AMINE_COMPOUNDS	11.5895
REACTOME_SPHINGOLIPID_DE_NOVO_BIOSYNTHESIS	11.5231
KEGG_METABOLISM_OF_XENOBIOTICS_BY_CYTOCHROME_P450	11.5163
BIOCARTA_WNT_PATHWAY	11.4284
PID_ALK1_PATHWAY	11.4246
BIOCARTA_CLASSIC_PATHWAY	11.4016
BIOCARTA_TPO_PATHWAY	11.3993
REACTOME_NUCLEAR_SIGNALING_BY_ERBB4	11.3616
REACTOME_ACTIVATED_TAK1_MEDIATES_P38_MAPK_ACTIVATION	11.323
REACTOME_G1_PHASE	11.3093
KEGG_THYROID_CANCER	11.3076
PID_ECADHERIN_KERATINOCYTE_PATHWAY	11.3053
REACTOME_MUSCLE_CONTRACTION	11.2885
BIOCARTA_MTA3_PATHWAY	11.2841
REACTOME_DOWNREGULATION_OF_ERBB2_ERBB3_SIGNALING	11.282
KEGG_RIBOSOME	11.2468
KEGG_AMINOACYL_TRNA_BIOSYNTHESIS	11.2423
BIOCARTA_BIOPEPTIDES_PATHWAY	11.2258
PID_TRAIL_PATHWAY	11.2241
PID_ERA_GENOMIC_PATHWAY	11.2154
KEGG_OTHER_GLYCAN_DEGRADATION	11.1708
BIOCARTA_NO1_PATHWAY	11.1345
REACTOME_THROMBOXANE_SIGNALLING_THROUGH_TP_RECEPTOR	11.1248
KEGG_FRUCTOSE_AND_MANNOSE_METABOLISM	11.1244
REACTOME_METABOLISM_OF_PORPHYRINS	11.0977
REACTOME_APOPTOTIC_CLEAVAGE_OF_CELLULAR_PROTEINS	11.0972
KEGG_ALPHA_LINOLENIC_ACID_METABOLISM	11.0959
BIOCARTA_IL1R_PATHWAY	11.0793
ST_FAS_SIGNALING_PATHWAY	11.0701
REACTOME_SHC_MEDIATED_CASCADE	11.0623
KEGG_VIRAL_MYOCARDITIS	11.0535
PID_ARF6_DOWNSTREAM_PATHWAY	11.0303
REACTOME_ALPHA_LINOLENIC_ACID_ALA_METABOLISM	11.0219
BIOCARTA_ETS_PATHWAY	10.9991
KEGG_GLYCOLYSIS_GLUCONEOGENESIS	10.9916
PID_HDAC_CLASSI_PATHWAY	10.9755
KEGG_VIBRIO_CHOLERAE_INFECTION	10.9645
REACTOME_DEGRADATION_OF_THE_EXTRACELLULAR_MATRIX	10.9583
BIOCARTA_RAS_PATHWAY	10.9546
BIOCARTA_ALK_PATHWAY	10.9443
REACTOME_SIGNALING_BY_CONSTITUTIVELY_ACTIVE_EGFR	10.9105
REACTOME_SIGNALING_BY_WNT	10.9074
PID_BETA_CATENIN_NUC_PATHWAY	10.8965
REACTOME_ACTIVATED_AMPK_STIMULATES_FATTY_ACID_OXIDATION_IN_MUSCLE	10.8946
REACTOME_PACKAGING_OF_TELOMERE_ENDS	10.8943
SA_B_CELL_RECEPTOR_COMPLEXES	10.8839
KEGG_CARDIAC_MUSCLE_CONTRACTION	10.8781
REACTOME_FORMATION_OF_THE_TERNARY_COMPLEX_AND_SUBSEQUENTLY_THE_43S_COMPLEX	10.8709
KEGG_BETA_ALANINE_METABOLISM	10.8611
ST_P38_MAPK_PATHWAY	10.8561
KEGG_GLUTATHIONE_METABOLISM	10.8381
REACTOME_CHYLOMICRON_MEDIATED_LIPID_TRANSPORT	10.8161
REACTOME_AQUAPORIN_MEDIATED_TRANSPORT	10.8159
PID_AVB3_OPN_PATHWAY	10.7961
REACTOME_NEURONAL_SYSTEM	10.7771
REACTOME_MEMBRANE_BINDING_AND_TARGETTING_OF_GAG_PROTEINS	10.7266
REACTOME_RETROGRADE_NEUROTROPHIN_SIGNALLING	10.7238
REACTOME_FACTORS_INVOLVED_IN_MEGAKARYOCYTE_DEVELOPMENT_AND_PLATELET_PRODUCTION	10.7209
REACTOME_SMAD2_SMAD3_SMAD4_HETEROTRIMER_REGULATES_TRANSCRIPTION	10.7075
PID_ARF6_TRAFFICKING_PATHWAY	10.7017
BIOCARTA_SHH_PATHWAY	10.7008
REACTOME_TRNA_AMINOACYLATION	10.6916
PID_S1P_S1P4_PATHWAY	10.6786
BIOCARTA_NFKB_PATHWAY	10.6746
PID_REELIN_PATHWAY	10.6517
PID_ECADHERIN_NASCENT_AJ_PATHWAY	10.5966
BIOCARTA_MYOSIN_PATHWAY	10.5783
PID_CXCR3_PATHWAY	10.5583
REACTOME_GPCR_DOWNSTREAM_SIGNALING	10.5519
REACTOME_NONSENSE_MEDIATED_DECAY_ENHANCED_BY_THE_EXON_JUNCTION_COMPLEX	10.529
REACTOME_PLATELET_CALCIUM_HOMEOSTASIS	10.4992
REACTOME_REGULATION_OF_WATER_BALANCE_BY_RENAL_AQUAPORINS	10.4751
REACTOME_IRON_UPTAKE_AND_TRANSPORT	10.4672
BIOCARTA_IL2_PATHWAY	10.4567
REACTOME_METABOLISM_OF_MRNA	10.4525
KEGG_CALCIUM_SIGNALING_PATHWAY	10.4502
REACTOME_PYRUVATE_METABOLISM_AND_CITRIC_ACID_TCA_CYCLE	10.4447
REACTOME_FORMATION_OF_FIBRIN_CLOT_CLOTTING_CASCADE	10.3915
BIOCARTA_INSULIN_PATHWAY	10.3265
PID_RB_1PATHWAY	10.3257
REACTOME_FORMATION_OF_INCISION_COMPLEX_IN_GG_NER	10.3181
REACTOME_REGULATION_OF_INSULIN_LIKE_GROWTH_FACTOR_IGF_ACTIVITY_BY_INSULIN_LIKE_GROWTH_FACTOR_BINDING_PROTEINS_IGFBPS	10.3171
KEGG_GLYCOSPHINGOLIPID_BIOSYNTHESIS_GANGLIO_SERIES	10.2931
REACTOME_SHC_RELATED_EVENTS	10.2875
PID_EPHA2_FWD_PATHWAY	10.2628
KEGG_PROGESTERONE_MEDIATED_OOCYTE_MATURATION	10.2515
BIOCARTA_CELLCYCLE_PATHWAY	10.2086
KEGG_ALDOSTERONE_REGULATED_SODIUM_REABSORPTION	10.2005
ST_GRANULE_CELL_SURVIVAL_PATHWAY	10.1878
REACTOME_GLUCONEOGENESIS	10.1845
REACTOME_NEF_MEDIATES_DOWN_MODULATION_OF_CELL_SURFACE_RECEPTORS_BY_RECRUITING_THEM_TO_CLATHRIN_ADAPTERS	10.1788
PID_ATF2_PATHWAY	10.1474
BIOCARTA_MET_PATHWAY	10.1441
PID_PLK1_PATHWAY	10.1428
KEGG_CHEMOKINE_SIGNALING_PATHWAY	10.1417
REACTOME_GAP_JUNCTION_DEGRADATION	10.0939
REACTOME_NRIF_SIGNALS_CELL_DEATH_FROM_THE_NUCLEUS	10.0911
PID_FCER1_PATHWAY	10.0715
BIOCARTA_P38MAPK_PATHWAY	10.0503
KEGG_VASOPRESSIN_REGULATED_WATER_REABSORPTION	10.0475
REACTOME_GRB2_EVENTS_IN_ERBB2_SIGNALING	10.0369
KEGG_SYSTEMIC_LUPUS_ERYTHEMATOSUS	9.97619
ST_GA13_PATHWAY	9.96271
ST_PHOSPHOINOSITIDE_3_KINASE_PATHWAY	9.94861
BIOCARTA_P35ALZHEIMERS_PATHWAY	9.9442
REACTOME_TAK1_ACTIVATES_NFKB_BY_PHOSPHORYLATION_AND_ACTIVATION_OF_IKKS_COMPLEX	9.93081
REACTOME_PHASE_II_CONJUGATION	9.89135
REACTOME_SYNTHESIS_OF_PC	9.89064
REACTOME_GPCR_LIGAND_BINDING	9.86652
PID_IL4_2PATHWAY	9.847
BIOCARTA_KREB_PATHWAY	9.82931
REACTOME_RNA_POL_I_TRANSCRIPTION	9.82593
REACTOME_DOWNREGULATION_OF_TGF_BETA_RECEPTOR_SIGNALING	9.81269
REACTOME_YAP1_AND_WWTR1_TAZ_STIMULATED_GENE_EXPRESSION	9.8054
PID_TCPTP_PATHWAY	9.78898
REACTOME_SHC_MEDIATED_SIGNALLING	9.7772
REACTOME_P53_DEPENDENT_G1_DNA_DAMAGE_RESPONSE	9.76969
REACTOME_TIE2_SIGNALING	9.76198
SIG_CD40PATHWAYMAP	9.75619
PID_AR_PATHWAY	9.73929
REACTOME_ELEVATION_OF_CYTOSOLIC_CA2_LEVELS	9.73448
PID_KIT_PATHWAY	9.73137
PID_INTEGRIN_CS_PATHWAY	9.69683
BIOCARTA_MPR_PATHWAY	9.65809
REACTOME_INFLUENZA_LIFE_CYCLE	9.65132
REACTOME_STRIATED_MUSCLE_CONTRACTION	9.65112
BIOCARTA_IGF1R_PATHWAY	9.64881
BIOCARTA_RANKL_PATHWAY	9.62396
REACTOME_CITRIC_ACID_CYCLE_TCA_CYCLE	9.62091
REACTOME_N_GLYCAN_TRIMMING_IN_THE_ER_AND_CALNEXIN_CALRETICULIN_CYCLE	9.61084
PID_IL12_2PATHWAY	9.60153
PID_LYMPH_ANGIOGENESIS_PATHWAY	9.58609
PID_PRL_SIGNALING_EVENTS_PATHWAY	9.58602
PID_TCR_CALCIUM_PATHWAY	9.51597
REACTOME_ZINC_TRANSPORTERS	9.48893
BIOCARTA_PAR1_PATHWAY	9.47477
BIOCARTA_LECTIN_PATHWAY	9.45427
KEGG_FC_EPSILON_RI_SIGNALING_PATHWAY	9.44619
REACTOME_MITOCHONDRIAL_PROTEIN_IMPORT	9.43499
REACTOME_APOPTOTIC_EXECUTION_PHASE	9.39916
REACTOME_ADP_SIGNALLING_THROUGH_P2RY1	9.38516
BIOCARTA_FEEDER_PATHWAY	9.37954
REACTOME_RIG_I_MDA5_MEDIATED_INDUCTION_OF_IFN_ALPHA_BETA_PATHWAYS	9.36696
PID_INTEGRIN2_PATHWAY	9.35049
REACTOME_REGULATION_OF_ORNITHINE_DECARBOXYLASE_ODC	9.34294
KEGG_TRYPTOPHAN_METABOLISM	9.31477
REACTOME_IL_3_5_AND_GM_CSF_SIGNALING	9.31056
REACTOME_GAP_JUNCTION_TRAFFICKING	9.30217
KEGG_REGULATION_OF_AUTOPHAGY	9.26586
BIOCARTA_IGF1_PATHWAY	9.26396
KEGG_CITRATE_CYCLE_TCA_CYCLE	9.25521
BIOCARTA_NGF_PATHWAY	9.24544
PID_WNT_NONCANONICAL_PATHWAY	9.23985
BIOCARTA_CHREBP2_PATHWAY	9.22441
REACTOME_NUCLEOTIDE_EXCISION_REPAIR	9.20485
BIOCARTA_AKAP13_PATHWAY	9.19092
REACTOME_SHC1_EVENTS_IN_ERBB4_SIGNALING	9.18026
REACTOME_SIGNALING_BY_RHO_GTPASES	9.15908
REACTOME_OPIOID_SIGNALLING	9.15601
PID_RHOA_REG_PATHWAY	9.15579
REACTOME_PEROXISOMAL_LIPID_METABOLISM	9.14671
REACTOME_ACTIVATION_OF_THE_AP1_FAMILY_OF_TRANSCRIPTION_FACTORS	9.14477
REACTOME_PROTEIN_FOLDING	9.12751
KEGG_GALACTOSE_METABOLISM	9.1241
BIOCARTA_DREAM_PATHWAY	9.09155
BIOCARTA_BAD_PATHWAY	9.08199
PID_NFAT_TFPATHWAY	9.0473
PID_IL1_PATHWAY	9.02564
PID_ERBB1_INTERNALIZATION_PATHWAY	9.02226
REACTOME_MYOGENESIS	9.02202
PID_IL2_STAT5_PATHWAY	9.01425
REACTOME_IL_RECEPTOR_SHC_SIGNALING	9.01118
PID_SYNDECAN_2_PATHWAY	9.01055
REACTOME_HORMONE_SENSITIVE_LIPASE_HSL_MEDIATED_TRIACYLGLYCEROL_HYDROLYSIS	9.00865
REACTOME_RECEPTOR_LIGAND_BINDING_INITIATES_THE_SECOND_PROTEOLYTIC_CLEAVAGE_OF_NOTCH_RECEPTOR	9.00703
REACTOME_RIP_MEDIATED_NFKB_ACTIVATION_VIA_DAI	8.99536
SIG_IL4RECEPTOR_IN_B_LYPHOCYTES	8.9666
PID_GLYPICAN_1PATHWAY	8.96369
PID_NEPHRIN_NEPH1_PATHWAY	8.94215
SA_FAS_SIGNALING	8.93547
REACTOME_ADVANCED_GLYCOSYLATION_ENDPRODUCT_RECEPTOR_SIGNALING	8.9147
KEGG_SULFUR_METABOLISM	8.91437
REACTOME_POST_CHAPERONIN_TUBULIN_FOLDING_PATHWAY	8.87092
REACTOME_TRIGLYCERIDE_BIOSYNTHESIS	8.86888
BIOCARTA_TFF_PATHWAY	8.84778
REACTOME_SCFSKP2_MEDIATED_DEGRADATION_OF_P27_P21	8.83824
REACTOME_PHASE1_FUNCTIONALIZATION_OF_COMPOUNDS	8.79535
REACTOME_FRS2_MEDIATED_CASCADE	8.76651
REACTOME_N_GLYCAN_ANTENNAE_ELONGATION	8.76562
PID_P38_MKK3_6PATHWAY	8.7494
REACTOME_SCF_BETA_TRCP_MEDIATED_DEGRADATION_OF_EMI1	8.74321
REACTOME_ACYL_CHAIN_REMODELLING_OF_PE	8.73003
BIOCARTA_P53_PATHWAY	8.70638
REACTOME_GROWTH_HORMONE_RECEPTOR_SIGNALING	8.68869
BIOCARTA_IL3_PATHWAY	8.68428
PID_HDAC_CLASSIII_PATHWAY	8.67023
KEGG_LEISHMANIA_INFECTION	8.66716
KEGG_RIBOFLAVIN_METABOLISM	8.63789
REACTOME_PI_METABOLISM	8.63388
REACTOME_NFKB_ACTIVATION_THROUGH_FADD_RIP1_PATHWAY_MEDIATED_BY_CASPASE_8_AND10	8.62608
REACTOME_KINESINS	8.61119
REACTOME_REGULATION_OF_INSULIN_SECRETION_BY_GLUCAGON_LIKE_PEPTIDE1	8.60661
REACTOME_G_ALPHA_Q_SIGNALLING_EVENTS	8.59193
ST_MYOCYTE_AD_PATHWAY	8.58819
NABA_PROTEOGLYCANS	8.57953
KEGG_DRUG_METABOLISM_OTHER_ENZYMES	8.56765
REACTOME_ADHERENS_JUNCTIONS_INTERACTIONS	8.55588
REACTOME_ABC_FAMILY_PROTEINS_MEDIATED_TRANSPORT	8.55409
PID_IL2_PI3K_PATHWAY	8.54533
PID_FAS_PATHWAY	8.5294
BIOCARTA_P27_PATHWAY	8.5285
BIOCARTA_EGFR_SMRTE_PATHWAY	8.51093
REACTOME_ETHANOL_OXIDATION	8.50912
KEGG_LINOLEIC_ACID_METABOLISM	8.50051
REACTOME_INHIBITION_OF_INSULIN_SECRETION_BY_ADRENALINE_NORADRENALINE	8.4672
REACTOME_TRANS_GOLGI_NETWORK_VESICLE_BUDDING	8.44754
REACTOME_THE_ROLE_OF_NEF_IN_HIV1_REPLICATION_AND_DISEASE_PATHOGENESIS	8.44736
REACTOME_PHOSPHOLIPASE_C_MEDIATED_CASCADE	8.43831
REACTOME_REGULATION_OF_COMPLEMENT_CASCADE	8.41704
REACTOME_REGULATION_OF_RHEB_GTPASE_ACTIVITY_BY_AMPK	8.3961
REACTOME_ACTIVATION_OF_NF_KAPPAB_IN_B_CELLS	8.39425
REACTOME_GLUTATHIONE_CONJUGATION	8.3701
REACTOME_CTNNB1_PHOSPHORYLATION_CASCADE	8.36946
REACTOME_GLUCAGON_SIGNALING_IN_METABOLIC_REGULATION	8.36899
REACTOME_PKB_MEDIATED_EVENTS	8.35649
PID_VEGFR1_PATHWAY	8.34455
SIG_INSULIN_RECEPTOR_PATHWAY_IN_CARDIAC_MYOCYTES	8.34391
BIOCARTA_AHSP_PATHWAY	8.29983
REACTOME_GLUTAMATE_NEUROTRANSMITTER_RELEASE_CYCLE	8.29965
PID_CXCR4_PATHWAY	8.28471
REACTOME_INTRINSIC_PATHWAY	8.274
BIOCARTA_IL4_PATHWAY	8.27025
BIOCARTA_CXCR4_PATHWAY	8.25831
REACTOME_GOLGI_ASSOCIATED_VESICLE_BIOGENESIS	8.2343
REACTOME_FORMATION_OF_TRANSCRIPTION_COUPLED_NER_TC_NER_REPAIR_COMPLEX	8.22666
REACTOME_ACYL_CHAIN_REMODELLING_OF_PI	8.20962
REACTOME_SIGNALING_BY_FGFR1_MUTANTS	8.20106
REACTOME_VEGF_LIGAND_RECEPTOR_INTERACTIONS	8.19246
REACTOME_HIV_INFECTION	8.17963
BIOCARTA_HER2_PATHWAY	8.17846
PID_AR_TF_PATHWAY	8.16947
BIOCARTA_BARRESTIN_PATHWAY	8.15619
REACTOME_ENERGY_DEPENDENT_REGULATION_OF_MTOR_BY_LKB1_AMPK	8.14501
REACTOME_TERMINATION_OF_O_GLYCAN_BIOSYNTHESIS	8.125
KEGG_ABC_TRANSPORTERS	8.11078
REACTOME_GLUCAGON_TYPE_LIGAND_RECEPTORS	8.1105
REACTOME_N_GLYCAN_ANTENNAE_ELONGATION_IN_THE_MEDIAL_TRANS_GOLGI	8.10905
REACTOME_SEMAPHORIN_INTERACTIONS	8.0577
REACTOME_TRANSCRIPTIONAL_ACTIVITY_OF_SMAD2_SMAD3_SMAD4_HETEROTRIMER	8.04762
REACTOME_METABOLISM_OF_RNA	8.04525
BIOCARTA_MITOCHONDRIA_PATHWAY	8.02797
REACTOME_SYNTHESIS_OF_PIPS_AT_THE_PLASMA_MEMBRANE	8.0199
ST_PAC1_RECEPTOR_PATHWAY	7.99646
REACTOME_XENOBIOTICS	7.98932
KEGG_PROPANOATE_METABOLISM	7.98532
KEGG_ANTIGEN_PROCESSING_AND_PRESENTATION	7.97637
BIOCARTA_GH_PATHWAY	7.90613
BIOCARTA_LONGEVITY_PATHWAY	7.89856
REACTOME_G_ALPHA_I_SIGNALLING_EVENTS	7.89326
REACTOME_SEMA4D_INDUCED_CELL_MIGRATION_AND_GROWTH_CONE_COLLAPSE	7.87206
REACTOME_INSULIN_RECEPTOR_RECYCLING	7.86417
KEGG_BUTANOATE_METABOLISM	7.85089
PID_HIF1A_PATHWAY	7.84613
REACTOME_INTEGRIN_ALPHAIIB_BETA3_SIGNALING	7.83718
REACTOME_RNA_POL_I_RNA_POL_III_AND_MITOCHONDRIAL_TRANSCRIPTION	7.823
KEGG_DRUG_METABOLISM_CYTOCHROME_P450	7.81181
REACTOME_ACTIVATION_OF_THE_PRE_REPLICATIVE_COMPLEX	-7.911
REACTOME_REGULATION_OF_THE_FANCONI_ANEMIA_PATHWAY	-8.41092
REACTOME_FANCONI_ANEMIA_PATHWAY	-8.53016
BIOCARTA_MONOCYTE_PATHWAY	-8.71205
REACTOME_G2_M_CHECKPOINTS	-8.8416
REACTOME_MRNA_PROCESSING	-8.97133
REACTOME_CLEAVAGE_OF_GROWING_TRANSCRIPT_IN_THE_TERMINATION_REGION_	-9.07123
REACTOME_MRNA_SPLICING	-9.33598
REACTOME_G2_M_DNA_DAMAGE_CHECKPOINT	-9.57081
KEGG_RNA_DEGRADATION	-9.84327
REACTOME_MRNA_3_END_PROCESSING	-10.0562
REACTOME_TRANSPORT_OF_MATURE_TRANSCRIPT_TO_CYTOPLASM	-10.0757
REACTOME_PROCESSING_OF_CAPPED_INTRON_CONTAINING_PRE_MRNA	-10.5939
REACTOME_DOUBLE_STRAND_BREAK_REPAIR	-10.9867
PID_BARD1_PATHWAY	-11.8303
KEGG_SPLICEOSOME	-15.0839

## Sheet: Key
Column Header Descriptions
Pathway Name	Gene set name from the Canonical Pathways database at GSEA
GSA Score	Gene set association score for association of genes with sex at 1 day. A positive score indicates that these genes are upregulated in male samples, while a negative score indicates that these genes are upregulated in female samples.
