# Supplementary material for: Dynamic changes in lung responses after single and repeated exposures to cigarette smoke in mice
Source: PLoS One. 2019 Feb 28;14(2):e0212866. doi: 10.1371/journal.pone.0212866 (PMC6395068; doi:10.1371/journal.pone.0212866)
Supplement: S13 Table — All gene sets with significant association with sex after 5 days of exposure are reported. (XLSX) [file pone.0212866.s013.xlsx]

## Sheet: 5d GSA score sex signif pathway
S13 Table. GSA scores for sex-associated gene sets after 5 days of exposure. All gene sets with significant association with sex after 5 days of exposure are reported.
Pathway Name	GSA Score
NABA_BASEMENT_MEMBRANES	31.4638
KEGG_ECM_RECEPTOR_INTERACTION	30.5875
NABA_CORE_MATRISOME	30.2912
PID_INTEGRIN1_PATHWAY	28.5256
NABA_MATRISOME	28.3402
NABA_ECM_GLYCOPROTEINS	27.0156
KEGG_FOCAL_ADHESION	23.2799
REACTOME_AXON_GUIDANCE	23.1235
REACTOME_INTEGRIN_CELL_SURFACE_INTERACTIONS	22.1641
REACTOME_PLATELET_ACTIVATION_SIGNALING_AND_AGGREGATION	21.3224
KEGG_SMALL_CELL_LUNG_CANCER	21.2766
PID_AVB3_INTEGRIN_PATHWAY	20.9337
REACTOME_EXTRACELLULAR_MATRIX_ORGANIZATION	20.0341
REACTOME_HEMOSTASIS	19.9427
REACTOME_COLLAGEN_FORMATION	19.6213
PID_SYNDECAN_1_PATHWAY	19.4498
REACTOME_DEVELOPMENTAL_BIOLOGY	19.2615
PID_INTEGRIN4_PATHWAY	18.8657
KEGG_PATHWAYS_IN_CANCER	18.4394
REACTOME_RESPONSE_TO_ELEVATED_PLATELET_CYTOSOLIC_CA2_	18.4362
PID_INTEGRIN3_PATHWAY	18.4117
BIOCARTA_VITCB_PATHWAY	17.5497
REACTOME_NCAM_SIGNALING_FOR_NEURITE_OUT_GROWTH	17.4884
BIOCARTA_ACE2_PATHWAY	17.313
REACTOME_NCAM1_INTERACTIONS	17.2523
REACTOME_SIGNALING_BY_PDGF	16.9308
NABA_COLLAGENS	16.6269
BIOCARTA_AMI_PATHWAY	16.5731
BIOCARTA_PLATELETAPP_PATHWAY	16.2109
KEGG_LYSOSOME	16.1054
PID_A6B1_A6B4_INTEGRIN_PATHWAY	15.3066
BIOCARTA_INTRINSIC_PATHWAY	15.1987
REACTOME_IMMUNE_SYSTEM	15.0857
REACTOME_L1CAM_INTERACTIONS	14.6495
REACTOME_ADAPTIVE_IMMUNE_SYSTEM	14.4883
REACTOME_CLASS_I_MHC_MEDIATED_ANTIGEN_PROCESSING_PRESENTATION	14.3841
NABA_MATRISOME_ASSOCIATED	14.2346
REACTOME_PHOSPHOLIPID_METABOLISM	14.1258
REACTOME_SIGNALING_BY_HIPPO	14.0435
REACTOME_METABOLISM_OF_CARBOHYDRATES	13.5525
REACTOME_GLYCOSAMINOGLYCAN_METABOLISM	13.5023
REACTOME_PLATELET_ADHESION_TO_EXPOSED_COLLAGEN	13.4911
REACTOME_HEPARAN_SULFATE_HEPARIN_HS_GAG_METABOLISM	13.3924
REACTOME_ANTIGEN_PROCESSING_UBIQUITINATION_PROTEASOME_DEGRADATION	13.2941
KEGG_REGULATION_OF_ACTIN_CYTOSKELETON	13.1677
KEGG_RIG_I_LIKE_RECEPTOR_SIGNALING_PATHWAY	13.164
REACTOME_HS_GAG_BIOSYNTHESIS	12.8554
PID_PDGFRB_PATHWAY	12.7731
REACTOME_CELL_JUNCTION_ORGANIZATION	12.5623
REACTOME_MHC_CLASS_II_ANTIGEN_PRESENTATION	12.5497
KEGG_UBIQUITIN_MEDIATED_PROTEOLYSIS	12.4808
REACTOME_CELL_CYCLE_MITOTIC	12.4452
REACTOME_NGF_SIGNALLING_VIA_TRKA_FROM_THE_PLASMA_MEMBRANE	12.3739
REACTOME_HS_GAG_DEGRADATION	12.3436
KEGG_TIGHT_JUNCTION	12.2594
REACTOME_A_TETRASACCHARIDE_LINKER_SEQUENCE_IS_REQUIRED_FOR_GAG_SYNTHESIS	12.0745
REACTOME_APOPTOSIS	12.0274
REACTOME_CELL_CYCLE	11.9802
REACTOME_METABOLISM_OF_LIPIDS_AND_LIPOPROTEINS	11.9719
REACTOME_METABOLISM_OF_PORPHYRINS	11.8873
PID_S1P_S1P3_PATHWAY	11.7301
REACTOME_CELL_CELL_COMMUNICATION	11.5108
REACTOME_METABOLISM_OF_PROTEINS	11.4486
PID_NECTIN_PATHWAY	11.3758
BIOCARTA_AHSP_PATHWAY	11.278
REACTOME_CELL_SURFACE_INTERACTIONS_AT_THE_VASCULAR_WALL	11.1549
REACTOME_PLATELET_AGGREGATION_PLUG_FORMATION	11.0212
REACTOME_CHONDROITIN_SULFATE_DERMATAN_SULFATE_METABOLISM	10.9857
PID_INTEGRIN_A4B1_PATHWAY	10.8927
PID_LYSOPHOSPHOLIPID_PATHWAY	10.8907
KEGG_AXON_GUIDANCE	10.8894
REACTOME_SIGNALLING_BY_NGF	10.8326
PID_SYNDECAN_2_PATHWAY	10.815
REACTOME_DIABETES_PATHWAYS	10.8051

## Sheet: Key
Column Header Descriptions
Pathway Name	Gene set name from the Canonical Pathways database at GSEA
GSA Score	Gene set association score for association of genes with sex at 5 days. A positive score indicates that these genes are upregulated in male samples, while a negative score indicates that these genes are upregulated in female samples.
