# Supplementary material for: Dynamic changes in lung responses after single and repeated exposures to cigarette smoke in mice
Source: PLoS One. 2019 Feb 28;14(2):e0212866. doi: 10.1371/journal.pone.0212866 (PMC6395068; doi:10.1371/journal.pone.0212866)
Supplement: S14 Table — This table summarizes the numbers of significant genes found for genotype and sex using the linear model. The last row shows that no genes had a significantly better fit (q<0.05) using an interactive model that shows exposure-dependent responses in genotype and sex when compared with an additive linear model describing only independent changes between exposure, genotype, and sex. (XLSX) [file pone.0212866.s014.xlsx]

## Sheet: Sheet1
S14 Table. Summary of linear model testing. This table summarizes the numbers of significant genes found for genotype and sex using the linear model. The last row shows that no genes had a significantly better fit (q<0.05) using an interactive model that shows exposure-dependent responses in genotype and sex when compared with an additive linear model describing only independent changes between e…
	Number of genes significantly impacted (q<0.05)
	1 day	5 days
Genotype	1744	3178
Sex	3107	214
Interactive model	0	0
