# Supplementary material for: Dynamic changes in lung responses after single and repeated exposures to cigarette smoke in mice
Source: PLoS One. 2019 Feb 28;14(2):e0212866. doi: 10.1371/journal.pone.0212866 (PMC6395068; doi:10.1371/journal.pone.0212866)
Supplement: S1 File — This file includes the R code for setting up and running the linear model, producing the heatmap of exposure-response genes, the post-hoc interaction test between exposure and exposure duration, the correlation plots for β coefficients at 1 and 5 days, and the code for determining the robustness of the genotype-response signature from published work. (R) [file pone.0212866.s015.R]

#Disclaimer: code is provided freely and as-is, author does not assume any liability for potential use and does not provide any guarantees. 

setwd("~")
exp = read.csv("Engle_SmokeAcute_rmalog2_transposed_10-24-18.csv")
groups = read.csv("Acute_Design_Matrix_10-24-18.csv")
ann = exp[,1:5]
rownames(exp) = exp[,1]
exp = exp[,6:84]
exp = exp[,sort.list(colnames(exp))]
groups = groups[sort.list(groups[,1]),]
setwd("~")
#11-14-16: relabeled mouse #12517 as WT based on Scnn1b expression level, reran all data analysis
#10-24-18: found one mouse #12516 labeled as smoke who did not receive smoke exposure, removed from analysis

#break down dataset into 1 day and 5 day time points
exp1 = exp[,groups$Time.point=="1 day"]
exp5 = exp[,groups$Time.point=="5 day"]
groups1=groups[groups$Time.point=="1 day",]
groups5 = groups[groups$Time.point=="5 day",]

# functions for heatmaps (code from Joel Parker)
############
cols <- function(lowi = "blue", highi = "yellow", ncolors = 20) {
  low <- col2rgb(lowi)/255
  high <- col2rgb("black")/255
  col1 <- rgb(seq(low[1], high[1], len = ncolors), seq(low[2],
                                                       high[2], len = ncolors), seq(low[3], high[3], len = ncolors))
  low <- col2rgb("black")/255
  high <- col2rgb(highi)/255
  col2 <- rgb(seq(low[1], high[1], len = ncolors), seq(low[2],
                                                       high[2], len = ncolors), seq(low[3], high[3], len = ncolors))
  col<-c(col1[1:(ncolors-1)],col2)
  return(col)
}
hclust2 <- function(x, method="average", ...)
  hclust(x, method=method, ...)
dist2 <- function(x, ...)
  as.dist(1-cor(t(x), method="pearson"))
#########################################################################################################

#define additive three-var linear model function
add3_glm = function(w,x,y,z)
{   sumfit = summary(glm(w~x+y+z, family=gaussian))
return(c(sumfit$coef[2,c(1,4)], sumfit$coef[3, c(1,4)], sumfit$coef[4, c(1,4)]))
}
glm.ges.add3 = t(apply(exp1,1,add3_glm,groups1$Genotype, groups1$Treatment, groups1$Sex))
glm.ges.add3 = data.frame(glm.ges.add3)
colnames(glm.ges.add3) = c("gt.B", "gt.p", "ex.B", "ex.p", "sx.B", "sx.p")

#calculate adjusted p values for LM results
glm_3.g_padj = p.adjust(glm.ges.add3$gt.p, method="fdr")
names(glm_3.g_padj) = "gt.p.adj"
glm_3.e_padj = p.adjust(glm.ges.add3$ex.p, method="fdr")
names(glm_3.e_padj) = "ex.p.adj"
glm_3.s_padj = p.adjust(glm.ges.add3$sx.p, method="fdr")
names(glm_3.s_padj) = "sx.p.adj"

#store results in data frame
glm_1day_results = data.frame(glm.ges.add3, glm_3.g_padj, glm_3.e_padj, glm_3.s_padj)
colnames(glm_1day_results) = c("gt.B", "gt.p", "ex.B", "ex.p", "sx.B", "sx.p", "gt.p.adj", "ex.p.adj", "sx.p.adj")

ann_glm_1day_results = data.frame(ann[which(ann$ID %in% rownames(glm_1day_results)),3],
                              ann[which(ann$ID %in% rownames(glm_1day_results)),5],
                              glm_1day_results)
write.csv(ann_glm_1day_results, "1d all genes all results.csv",append=FALSE,col.names=TRUE, row.names=TRUE)


#make list of FDR-adj significant genes for each variable
geno.genes1 = rownames(glm_1day_results[which(glm_1day_results[,7]<0.05),])
exp.genes1 = rownames(glm_1day_results[which(glm_1day_results[,8]<0.05),])
sex.genes1 = rownames(glm_1day_results[which(glm_1day_results[,9]<0.05),])

#apply fold change filter of +/-1.3 fold change
exp.passing1 = glm_1day_results[which(abs(glm_1day_results[,3]) > 0.379 & glm_1day_results[,8] < 0.05),]
geno.passing1 = glm_1day_results[which(abs(glm_1day_results[,1]) > 0.379 & glm_1day_results[,7] < 0.05),]
sex.passing1 = glm_1day_results[which(abs(glm_1day_results[,5]) > 0.379 & glm_1day_results[,9] < 0.05),]

ann_exp.passing1 = data.frame(ann[which(ann$ID %in% rownames(exp.passing1)),3],
                              ann[which(ann$ID %in% rownames(exp.passing1)),5],
                              exp.passing1)
write.csv(ann_exp.passing1, "1d signif exposure genes with fold change>1.3.csv",append=FALSE,col.names=TRUE, row.names=TRUE)

ann_geno.passing1 = data.frame(ann[which(ann$ID %in% rownames(geno.passing1)),3],
                               ann[which(ann$ID %in% rownames(geno.passing1)),5],
                               geno.passing1)
write.csv(ann_geno.passing1, "1d signif genotype genes with fold change>1.3.csv",append=FALSE,col.names=TRUE, row.names=TRUE)

ann_sex.passing1 = data.frame(ann[which(ann$ID %in% rownames(sex.passing1)),3],
                              ann[which(ann$ID %in% rownames(sex.passing1)),5],
                              sex.passing1)
write.csv(ann_sex.passing1, "1d signif sex genes with fold change>1.3.csv",append=FALSE,col.names=TRUE, row.names=TRUE)


add_lm_1 = c(length(exp.genes1), length(geno.genes1), length(sex.genes1))
add_lm_subset = c(length(rownames(exp.passing1)), length(rownames(geno.passing1)), length(rownames(sex.passing1)))
add_lm_all = matrix(c(add_lm_1, add_lm_subset), ncol=3, byrow=TRUE)
dimnames(add_lm_all) = list(c("Full dataset", "Fold change filter applied"), c("Exposure","Genotype","Sex"))
add_lm_all
barplot(add_lm_all,beside=T,col=c("purple","green"), xlab = "Variable causing gene expression change", sub="Full dataset = purple, Fold Change filter = green")
write.csv(add_lm_all, "1d Full dataset vs fold change filter.csv")

##############################################################################################
#repeat for 5 day data

glm.ges.add3 = t(apply(exp5,1,add3_glm,groups5$Genotype, groups5$Treatment, groups5$Sex))
glm.ges.add3 = data.frame(glm.ges.add3)
colnames(glm.ges.add3) = c("gt.B", "gt.p", "ex.B", "ex.p", "sx.B", "sx.p")

#calculate adjusted p values for LM results
glm_3.g_padj = p.adjust(glm.ges.add3$gt.p, method="fdr")
names(glm_3.g_padj) = "gt.p.adj"
glm_3.e_padj = p.adjust(glm.ges.add3$ex.p, method="fdr")
names(glm_3.e_padj) = "ex.p.adj"
glm_3.s_padj = p.adjust(glm.ges.add3$sx.p, method="fdr")
names(glm_3.s_padj) = "sx.p.adj"

#store results in data frame
glm_5day_results = data.frame(glm.ges.add3, glm_3.g_padj, glm_3.e_padj, glm_3.s_padj)
colnames(glm_5day_results) = c("gt.B", "gt.p", "ex.B", "ex.p", "sx.B", "sx.p", "gt.p.adj", "ex.p.adj", "sx.p.adj")

ann_glm_5day_results = data.frame(ann[which(ann$ID %in% rownames(glm_5day_results)),3],
                                  ann[which(ann$ID %in% rownames(glm_5day_results)),5],
                                  glm_5day_results)
write.csv(ann_glm_5day_results, "5d all genes all results.csv",append=FALSE,col.names=TRUE, row.names=TRUE)

geno.genes5 = rownames(glm_5day_results[which(glm_5day_results[,7]<0.05),])
exp.genes5 = rownames(glm_5day_results[which(glm_5day_results[,8]<0.05),])
sex.genes5 = rownames(glm_5day_results[which(glm_5day_results[,9]<0.05),])


exp.passing5 = glm_5day_results[which(abs(glm_5day_results[,3]) > 0.379 & glm_5day_results[,8] < 0.05),]
geno.passing5 = glm_5day_results[which(abs(glm_5day_results[,1]) > 0.379 & glm_5day_results[,7] < 0.05),]
sex.passing5 = glm_5day_results[which(abs(glm_5day_results[,5]) > 0.379 & glm_5day_results[,9] < 0.05),]

ann_exp.passing5 = data.frame(ann[which(ann$ID %in% rownames(exp.passing5)),3],
                              ann[which(ann$ID %in% rownames(exp.passing5)),5],
                              exp.passing5)
write.csv(ann_exp.passing5, "5d signif exposure genes with fold change>1.3.csv",append=FALSE,col.names=TRUE, row.names=TRUE)

ann_geno.passing5 = data.frame(ann[which(ann$ID %in% rownames(geno.passing5)),3],
                               ann[which(ann$ID %in% rownames(geno.passing5)),5],
                               geno.passing5)
write.csv(ann_geno.passing5, "5d signif genotype genes with fold change>1.3.csv",append=FALSE,col.names=TRUE, row.names=TRUE)

ann_sex.passing5 = data.frame(ann[which(ann$ID %in% rownames(sex.passing5)),3],
                              ann[which(ann$ID %in% rownames(sex.passing5)),5],
                              sex.passing5)
write.csv(ann_sex.passing5, "5d signif sex genes with fold change>1.3.csv",append=FALSE,col.names=TRUE, row.names=TRUE)


add_lm_5 = c(length(exp.genes5), length(geno.genes5), length(sex.genes5))
add_lm_subset = c(length(rownames(exp.passing5)), length(rownames(geno.passing5)), length(rownames(sex.passing5)))
add_lm_all = matrix(c(add_lm_5, add_lm_subset), ncol=3, byrow=TRUE)
dimnames(add_lm_all) = list(c("Full dataset", "Fold change filter applied"), c("Exposure","Genotype","Sex"))
add_lm_all
barplot(add_lm_all,beside=T,col=c("purple","green"), xlab = "Variable causing gene expression change", sub="Full dataset = purple, Fold Change filter = green")
write.csv(add_lm_all, "5d Full dataset vs fold change filter.csv")

add_lm_1 = c(length(rownames(exp.passing1)), length(rownames(geno.passing1)), length(rownames(sex.passing1)))
add_lm_subset = c(length(rownames(exp.passing5)), length(rownames(geno.passing5)), length(rownames(sex.passing5)))
add_lm_all = matrix(c(add_lm_1, add_lm_subset), ncol=3, byrow=TRUE)
dimnames(add_lm_all) = list(c("1d Fold change filter", "5d Fold change filter"), c("Exposure","Genotype","Sex"))
add_lm_all
barplot(add_lm_all,beside=T,col=c("purple","green"), xlab = "Variable causing gene expression change", sub="Full dataset = purple, Fold Change filter = green")
write.csv(add_lm_all, "1d5d Fold change filter genes comparison between durations.csv")

###############################################################################################
#combine 1 and 5 day data within each variable 
exp.genes = c()
exp.genes = unique(c(rownames(exp.passing1), rownames(exp.passing5))) 
exp.genes.b1 = glm_1day_results[which(rownames(glm_1day_results) %in% exp.genes),]
exp.genes.b5 = glm_5day_results[which(rownames(glm_5day_results) %in% exp.genes),]
exp.genes.b1and5 = data.frame(exp.genes.b1, exp.genes.b5)
colnames(exp.genes.b1and5) = c(paste(colnames(exp.genes.b1), "1 day"), paste(colnames(exp.genes.b5), "5 day"))
write.csv(exp.genes.b1and5, "Exp genes fold change signif B coefs all unique genes 1and5 days.csv")

geno.genes = c()
geno.genes = unique(c(rownames(geno.passing1), rownames(geno.passing5))) #856 unique genes 
geno.genes.b1 = glm_1day_results[which(rownames(glm_1day_results) %in% geno.genes),]
geno.genes.b5 = glm_5day_results[which(rownames(glm_5day_results) %in% geno.genes),]
geno.genes.b1and5 = data.frame(geno.genes.b1, geno.genes.b5)
colnames(geno.genes.b1and5) = c(paste(colnames(geno.genes.b1), "1 day"), paste(colnames(geno.genes.b5), "5 day"))

sex.genes = c()
sex.genes = unique(c(rownames(sex.passing1), rownames(sex.passing5))) #273 unique genes 
sex.genes.b1 = glm_1day_results[which(rownames(glm_1day_results) %in% sex.genes),]
sex.genes.b5 = glm_5day_results[which(rownames(glm_5day_results) %in% sex.genes),]
sex.genes.b1and5 = data.frame(sex.genes.b1, sex.genes.b5)
colnames(sex.genes.b1and5) = c(paste(colnames(sex.genes.b1), "1 day"), paste(colnames(sex.genes.b5), "5 day"))


exp.both = exp.genes.b1and5[which(exp.genes.b1and5$`ex.p.adj 1 day` <0.05 & abs(exp.genes.b1and5$`ex.B 1 day`) > 0.379
                                  & exp.genes.b1and5$`ex.p.adj 5 day` < 0.05 & abs(exp.genes.b1and5$`ex.B 5 day`) > 0.379),]
exp.genes_1d5d = exp.genes.b1and5[rownames(exp.both),]
ann.exp.genes_1d5d = data.frame(ann[which(ann$ID %in% rownames(exp.genes_1d5d)),3],
                                ann[which(ann$ID %in% rownames(exp.genes_1d5d)),5],
                                exp.genes_1d5d)
ann.exp.genes_1d5d = ann.exp.genes_1d5d[order(ann.exp.genes_1d5d$ex.B.1.day, ann.exp.genes_1d5d$ex.B.5.day),]
write.csv(ann.exp.genes_1d5d, "Fold change exposure genes signif at 1d and 5d.csv",append=FALSE,
          col.names=TRUE, row.names=TRUE)

geno.both = geno.genes.b1and5[which(geno.genes.b1and5$`gt.p.adj 1 day` <0.05 & abs(geno.genes.b1and5$`gt.B 1 day`) > 0.379 &
                                      geno.genes.b1and5$`gt.p.adj 5 day` < 0.05 & abs(geno.genes.b1and5$`gt.B 5 day`) > 0.379),]
geno.genes_1d5d = geno.genes.b1and5[rownames(geno.both),]
ann.geno.genes_1d5d = data.frame(ann[which(ann$ID %in% rownames(geno.genes_1d5d)),3],
                                 ann[which(ann$ID %in% rownames(geno.genes_1d5d)),5],
                                 geno.genes_1d5d)
ann.geno.genes_1d5d = ann.geno.genes_1d5d[order(ann.geno.genes_1d5d$gt.B.1.day, ann.geno.genes_1d5d$gt.B.5.day),]
write.csv(ann.geno.genes_1d5d, "Fold change genotype genes signif at 1d and 5d.csv",append=FALSE,
          col.names=TRUE, row.names=TRUE)

sex.both = sex.genes.b1and5[which(sex.genes.b1and5$`sx.p.adj 1 day` <0.05 & abs(sex.genes.b1and5$`sx.B 1 day`) > 0.379 &
                                    sex.genes.b1and5$`sx.p.adj 5 day` < 0.05 & abs(sex.genes.b1and5$`sx.B 5 day`) > 0.379),]
sex.genes_1d5d = sex.genes.b1and5[rownames(sex.both),]
ann.sex.genes_1d5d = data.frame(ann[which(ann$ID %in% rownames(sex.genes_1d5d)),3],
                                ann[which(ann$ID %in% rownames(sex.genes_1d5d)),5],
                                sex.genes_1d5d)
ann.sex.genes_1d5d = ann.sex.genes_1d5d[order(ann.sex.genes_1d5d$sx.B.1.day, ann.sex.genes_1d5d$sx.B.5.day),]
write.csv(ann.sex.genes_1d5d, "Fold change sex genes signif at 1d and 5d.csv",append=FALSE,
          col.names=TRUE, row.names=TRUE)


#find genes unique to 1 day 
exp.1d = exp.passing1[!(rownames(exp.passing1) %in% rownames(exp.passing5)) & !(rownames(exp.passing1) %in% rownames(exp.both)),]
exp.genes_1d = exp.genes.b1and5[rownames(exp.1d),]
ann.exp.genes_1d = data.frame(ann[which(ann$ID %in% rownames(exp.genes_1d)),3],
                              ann[which(ann$ID %in% rownames(exp.genes_1d)),5],
                              exp.genes_1d)
ann.exp.genes_1d = ann.exp.genes_1d[order(ann.exp.genes_1d$ex.B.1.day, ann.exp.genes_1d$ex.B.5.day),]
write.csv(ann.exp.genes_1d, "Fold change exposure genes signif at 1d only.csv",append=FALSE,
          col.names=TRUE, row.names=TRUE)

geno.1d = geno.passing1[!(rownames(geno.passing1) %in% rownames(geno.passing5)) & !(rownames(geno.passing1) %in% rownames(geno.both)),]
geno.genes_1d = geno.genes.b1and5[rownames(geno.1d),]
ann.geno.genes_1d = data.frame(ann[which(ann$ID %in% rownames(geno.genes_1d)),3],
                               ann[which(ann$ID %in% rownames(geno.genes_1d)),5],
                               geno.genes_1d)
ann.geno.genes_1d = ann.geno.genes_1d[order(ann.geno.genes_1d$gt.B.1.day, ann.geno.genes_1d$gt.B.5.day),]
write.csv(ann.geno.genes_1d, "Fold change genotype genes signif at 1d only.csv",append=FALSE,
          col.names=TRUE, row.names=TRUE)

sex.1d = sex.passing1[!(rownames(sex.passing1) %in% rownames(sex.passing5)) & !(rownames(sex.passing1) %in% rownames(sex.both)),]
sex.genes_1d = sex.genes.b1and5[rownames(sex.1d),]
ann.sex.genes_1d = data.frame(ann[which(ann$ID %in% rownames(sex.genes_1d)),3],
                              ann[which(ann$ID %in% rownames(sex.genes_1d)),5],
                              sex.genes_1d)
ann.sex.genes_1d = ann.sex.genes_1d[order(ann.sex.genes_1d$sx.B.1.day, ann.sex.genes_1d$sx.B.5.day),]
write.csv(ann.sex.genes_1d, "Fold change sex genes signif at 1d only.csv",append=FALSE,
          col.names=TRUE, row.names=TRUE)


#find genes unique to 5 days
exp.5d = exp.passing5[!(rownames(exp.passing5) %in% rownames(exp.passing1)) & !(rownames(exp.passing5) %in% rownames(exp.both)),]
exp.genes_5d = exp.genes.b1and5[rownames(exp.5d),]
ann.exp.genes_5d = data.frame(ann[which(ann$ID %in% rownames(exp.genes_5d)),3],
                              ann[which(ann$ID %in% rownames(exp.genes_5d)),5],
                              exp.genes_5d)
ann.exp.genes_5d = ann.exp.genes_5d[order(ann.exp.genes_5d$ex.B.1.day, ann.exp.genes_5d$ex.B.5.day),]
write.csv(ann.exp.genes_5d, "Fold change exposure genes signif at 5d only.csv",append=FALSE,
          col.names=TRUE, row.names=TRUE)

geno.5d = geno.passing5[!(rownames(geno.passing5) %in% rownames(geno.passing1)) & !(rownames(geno.passing5) %in% rownames(geno.both)),]
geno.genes_5d = geno.genes.b1and5[rownames(geno.5d),]
ann.geno.genes_5d = data.frame(ann[which(ann$ID %in% rownames(geno.genes_5d)),3],
                               ann[which(ann$ID %in% rownames(geno.genes_5d)),5],
                               geno.genes_5d)
ann.geno.genes_5d = ann.geno.genes_5d[order(ann.geno.genes_5d$gt.B.1.day, ann.geno.genes_5d$gt.B.5.day),]
write.csv(ann.geno.genes_5d, "Fold change genotype genes signif at 5d only.csv",append=FALSE,
          col.names=TRUE, row.names=TRUE)

sex.5d = sex.passing5[!(rownames(sex.passing5) %in% rownames(sex.passing1)) & !(rownames(sex.passing5) %in% rownames(sex.both)),]
sex.genes_5d = sex.genes.b1and5[rownames(sex.5d),]
ann.sex.genes_5d = data.frame(ann[which(ann$ID %in% rownames(sex.genes_5d)),3],
                              ann[which(ann$ID %in% rownames(sex.genes_5d)),5],
                              sex.genes_5d)
ann.sex.genes_5d = ann.sex.genes_5d[order(ann.sex.genes_5d$sx.B.1.day, ann.sex.genes_5d$sx.B.5.day),]
write.csv(ann.sex.genes_5d, "Fold change sex genes signif at 5d only.csv",append=FALSE,
          col.names=TRUE, row.names=TRUE)


##############################################################
#plots of correlation between 1d and 5d B coefs for exposure-response gene lists 

#genes uniquely signif at 1d
plot(exp.genes_1d[,3], exp.genes_1d[,12], xlab = "B coef at 1d", ylab= "B coef at 5 days", title(main="Exposure genes signif at 1 day only", sub="Only genes with fold change >+/-1.3"))
#genes uniquely signif at 5d
plot(exp.genes_5d[,3], exp.genes_5d[,12], xlab = "B coef at 1d", ylab= "B coef at 5 days", title(main="Exposure genes signif at 5 days only", sub="Only genes with fold change >+/-1.3"))

#all signif genes with fold change filter 
exp.fold = data.frame(exp.genes.b1and5[,3], exp.genes.b1and5[,12])
colnames(exp.fold) = c("ex.B.1day", "ex.B.5day")
rownames(exp.fold) = rownames(exp.genes.b1and5)
plot(exp.fold$ex.B.1day, exp.fold$ex.B.5day, xlab = "B coef at 1d", ylab= "B coef at 5 days", title(main="Exposure genes significant at 1 and/or 5 days", sub="Only genes with fold change >+/-1.3"), pch=20, cex=0.5)
abline(lm(exp.fold$ex.B.5day~exp.fold$ex.B.1day, exp.fold), col="blue")
#regression=lm(exp.fold$ex.B.5day~exp.fold$ex.B.1day, exp.fold) 
#summary(regression) 
lines(lm(ex.B.5day~ex.B.1day, data=exp.fold), conf.level=0.95, col="blue", pred.level=0.95, args.pband=list(col=SetAlpha("grey",0.3)) )
abline(0,1, lty=3)
cor.test(exp.genes.b1and5[,3], exp.genes.b1and5[,12]) 

#plots of correlation between 1d and 5d B coefs for genotype-response gene lists 
geno.fold = data.frame(geno.genes.b1and5[,1], geno.genes.b1and5[,10])
colnames(geno.fold) = c("gt.B.1day", "gt.B.5day")
rownames(geno.fold) = rownames(geno.genes.b1and5)
plot(geno.fold$gt.B.1day, geno.fold$gt.B.5day, xlab = "B coef at 1d", ylab= "B coef at 5 days", title(main="Genotype genes significant at 1 and/or 5 days", sub="Only genes with fold change >+/-1.3"), pch=20, cex=0.5)
abline(lm(geno.fold$gt.B.5day~geno.fold$gt.B.1day, geno.fold), col="blue")
#regression=lm(geno.fold$gt.B.5day~geno.fold$gt.B.1day, geno.fold) 
#summary(regression)
lines(lm(gt.B.5day~gt.B.1day, data=geno.fold), conf.level=0.95, col="blue", pred.level=0.95, args.pband=list(col=SetAlpha("grey",0.3)) )
abline(0,1, lty=3)
cor.test(geno.genes.b1and5[,1], geno.genes.b1and5[,10])

#plots of correlation between 1d and 5d B coefs for sex-response gene lists 
sex.fold = data.frame(sex.genes.b1and5[,5], sex.genes.b1and5[,14])
colnames(sex.fold) = c("sx.B.1day", "sx.B.5day")
rownames(sex.fold) = rownames(sex.genes.b1and5)
plot(sex.fold$sx.B.1day, sex.fold$sx.B.5day, xlab = "B coef at 1d", ylab= "B coef at 5 days", title(main="Sex genes significant at 1 and/or 5 days", sub="Only genes with fold change >+/-1.3"), pch=20, cex=0.5)
abline(lm(sex.fold$sx.B.5day~sex.fold$sx.B.1day, sex.fold), col="blue")
#regression=lm(sex.fold$sx.B.5day~sex.fold$sx.B.1day, sex.fold) 
#summary(regression) 
lines(lm(sx.B.5day~sx.B.1day, data=sex.fold), conf.level=0.95, col="blue", pred.level=0.95, args.pband=list(col=SetAlpha("grey",0.3)) )
abline(0,1, lty=3)
cor.test(sex.genes.b1and5[,5], sex.genes.b1and5[,14]) 

############################################################################################
#find genes with interaction between exposure and exposure duration and fold change >1.3 for exposure
exp.genes = exp[which(rownames(exp) %in% exp.genes),]
write.csv(exp.genes, "Exp genes fold change signif all with expression info.csv")

#post-hoc test for interaction between exposure and exposure duration 
int_time_glm = function(x,y,z)
{   sumfit = summary(glm(x~y*z, family=gaussian))
return(c(sumfit$coef[4,1], sumfit$coef[4,4]))
}
exp.genes_time = t(apply(exp.genes,1,int_time_glm,groups$Treatment, groups$Time.point))
exp.genes_time = data.frame(exp.genes_time)
rownames(exp.genes_time) = rownames(exp.genes)
exp.genes_padj= p.adjust(exp.genes_time[,2], method="fdr")
names(exp.genes_padj) = rownames(exp.genes)
exp.genes_int = data.frame(exp.genes_time, exp.genes_padj,row.names=rownames(exp.genes))
colnames(exp.genes_int) = c("int.B", "int.p", "int.padj")


#create list of genes that are signif for exp at 1d and/or 5d and signif for time interaction
exp.genes_sig = exp.genes_int[exp.genes_int$int.padj < 0.05,]

#pair gene list with B value info to report 
exp.genes_int.B = data.frame(exp.genes.b1[rownames(exp.genes_int),],
                             exp.genes.b5[rownames(exp.genes_int),],
                             exp.genes_int) 
colnames(exp.genes_int.B) = c(paste(colnames(exp.genes.b1), "1 day"), paste(colnames(exp.genes.b5), "5 day"), "interact with time.B", "interact with time.p", "interact with time.p.adj")

exp.genes_sig.B = data.frame(exp.genes.b1[rownames(exp.genes_sig),],
                             exp.genes.b5[rownames(exp.genes_sig),],
                             exp.genes_sig) 
colnames(exp.genes_sig.B) = c(paste(colnames(exp.genes.b1), "1 day"), paste(colnames(exp.genes.b5), "5 day"), "interact with time.B", "interact with time.p", "interact with time.p.adj")


ann_exp.genes.int = data.frame(ann[which(ann$ID %in% rownames(exp.genes_int.B)),3], 
                               ann[which(ann$ID %in% rownames(exp.genes_int.B)),5], 
                               exp.genes_int.B)
write.csv(ann_exp.genes.int, "Exp genes with fold change and time interaction.csv")
ann_exp.genes.int.sig = data.frame(ann[which(ann$ID %in% rownames(exp.genes_sig.B)),3], 
                                   ann[which(ann$ID %in% rownames(exp.genes_sig.B)),5], 
                                   exp.genes_sig.B)
write.csv(ann_exp.genes.int.sig, "Exp genes with fold change and time interaction significant.csv")

#create list of genes that are signif for exp at 1d and/or 5d and signif for time interaction
exp.genes_sig = exp.genes_int[exp.genes_int$int.padj < 0.05,]


geno.genes = exp[which(rownames(exp) %in% geno.genes),]
geno.genes_time = t(apply(geno.genes,1,int_time_glm,groups$Genotype, groups$Time.point))
geno.genes_time = data.frame(geno.genes_time)
rownames(geno.genes_time) = rownames(geno.genes)
geno.genes_padj= p.adjust(geno.genes_time[,2], method="fdr")
names(geno.genes_padj) = rownames(geno.genes)
geno.genes_int = data.frame(geno.genes_time, geno.genes_padj,row.names=rownames(geno.genes))
colnames(geno.genes_int) = c("int.B", "int.p", "int.padj")
geno.genes_sig = geno.genes_int[geno.genes_int$int.padj < 0.05,] 

sex.genes = exp[which(rownames(exp) %in% sex.genes),]
sex.genes_time = t(apply(sex.genes,1,int_time_glm,groups$Sex, groups$Time.point))
sex.genes_time = data.frame(sex.genes_time)
rownames(sex.genes_time) = rownames(sex.genes)
sex.genes_padj= p.adjust(sex.genes_time[,2], method="fdr")
names(sex.genes_padj) = rownames(sex.genes)
sex.genes_int = data.frame(sex.genes_time, sex.genes_padj,row.names=rownames(sex.genes))
colnames(sex.genes_int) = c("int.B", "int.p", "int.padj")
sex.genes_sig = sex.genes_int[sex.genes_int$int.padj < 0.05,] 

#############################
#make correlation plot with interaction genes different color 
int.genes = rownames(exp.genes_sig.B)

#all signif genes with fold change filter 
exp.fold = data.frame(exp.genes.b1and5[,3], exp.genes.b1and5[,12])
colnames(exp.fold) = c("ex.B.1day", "ex.B.5day")
rownames(exp.fold) = rownames(exp.genes.b1and5)

int.colors = rownames(exp.fold) %in% int.genes
plot(exp.fold$ex.B.1day, exp.fold$ex.B.5day, xlab = "B coef at 1d", ylab= "B coef at 5 days", title(main="Exposure genes significant at 1 and/or 5 days", sub="Only genes with fold change >+/-1.3"), pch=20, cex=0.5)
#abline(lm(exp.fold$ex.B.5day~exp.fold$ex.B.1day, exp.fold), col="blue")
points(exp.fold[int.colors,1], exp.fold[int.colors,2], col="red", pch=20, cex=0.5)
lines(lm(ex.B.5day~ex.B.1day, data=exp.fold), conf.level=0.95, col="blue", pred.level=0.95, args.pband=list(col=SetAlpha("grey",0.3)) )
abline(0,1, lty=3)

##########################################
#which exposure-response genes are additionally impacted by genotype and/or sex?

#1 day results
dim(exp.passing1)
#exposure and genotype
g.e.1 = exp.passing1[(exp.passing1[,7]<0.05 & exp.passing1[,8]<0.05),]
dim(g.e.1) 
ann_g.e.1 = data.frame(ann[which(ann$ID %in% rownames(g.e.1)),3],
                       ann[which(ann$ID %in% rownames(g.e.1)),5],
                       g.e.1)
colnames(ann_g.e.1) = c("gene desc", "gene symbol", "gt.B", "gt.p", "ex.B", "ex.p", 
                        "sx.B", "sx.p", "gt.p.adj", "ex.p.adj", "sx.p.adj")
write.csv(ann_g.e.1, "1d signif exposure genes with genotype.csv")

#exposure and sex
s.e.1 = exp.passing1[(exp.passing1[,8]<0.05 & exp.passing1[,9]<0.05),]
dim(s.e.1) 
ann_s.e.1 = data.frame(ann[which(ann$ID %in% rownames(s.e.1)),3],
                       ann[which(ann$ID %in% rownames(s.e.1)),5],
                       s.e.1)
colnames(ann_s.e.1) = c("gene desc", "gene symbol", "gt.B", "gt.p", "ex.B", "ex.p", 
                        "sx.B", "sx.p", "gt.p.adj", "ex.p.adj", "sx.p.adj")
write.csv(ann_s.e.1, "1d signif exposure genes with sex.csv")

#exposure and genotype and sex
s.g.e.1 = exp.passing1[(exp.passing1[,7]<0.05 & exp.passing1[,8]<0.05 & exp.passing1[,9]<0.05),]
dim(s.g.e.1)
ann_s.g.e.1 = data.frame(ann[which(ann$ID %in% rownames(s.g.e.1)),3],
                         ann[which(ann$ID %in% rownames(s.g.e.1)),5],
                         s.g.e.1)
colnames(ann_s.g.e.1) = c("gene desc", "gene symbol", "gt.B", "gt.p", "ex.B", "ex.p", 
                          "sx.B", "sx.p", "gt.p.adj", "ex.p.adj", "sx.p.adj")
write.csv(ann_s.g.e.1, "1d signif exposure genes with genotype and sex.csv")

#5 day results
dim(exp.passing5) 
#exposure and genotype
g.e.5 = exp.passing5[(exp.passing5[,7]<0.05 & exp.passing5[,8]<0.05),]
dim(g.e.5) 
ann_g.e.5 = data.frame(ann[which(ann$ID %in% rownames(g.e.5)),3],
                       ann[which(ann$ID %in% rownames(g.e.5)),5],
                       g.e.5)
colnames(ann_g.e.5) = c("gene desc", "gene symbol", "gt.B", "gt.p", "ex.B", "ex.p", 
                        "sx.B", "sx.p", "gt.p.adj", "ex.p.adj", "sx.p.adj")
write.csv(ann_g.e.5, "5d signif exposure genes with genotype.csv")

#exposure and sex
s.e.5 = exp.passing5[(exp.passing5[,8]<0.05 & exp.passing5[,9]<0.05),]
dim(s.e.5) 
ann_s.e.5 = data.frame(ann[which(ann$ID %in% rownames(s.e.5)),3],
                       ann[which(ann$ID %in% rownames(s.e.5)),5],
                       s.e.5)
colnames(ann_s.e.5) = c("gene desc", "gene symbol", "gt.B", "gt.p", "ex.B", "ex.p", 
                        "sx.B", "sx.p", "gt.p.adj", "ex.p.adj", "sx.p.adj")
write.csv(ann_s.e.5, "5d signif exposure genes with sex.csv")

#exposure and genotype and sex
s.g.e.5 = exp.passing5[(exp.passing5[,7]<0.05 & exp.passing5[,8]<0.05 & exp.passing5[,9]<0.05),]
dim(s.g.e.5) 
ann_s.g.e.5 = data.frame(ann[which(ann$ID %in% rownames(s.g.e.5)),3],
                         ann[which(ann$ID %in% rownames(s.g.e.5)),5],
                         s.g.e.5)
colnames(ann_s.g.e.5) = c("gene desc", "gene symbol", "gt.B", "gt.p", "ex.B", "ex.p", 
                          "sx.B", "sx.p", "gt.p.adj", "ex.p.adj", "sx.p.adj")
write.csv(ann_s.g.e.5, "5d signif exposure genes with genotype and sex.csv")


####################################################
#Numbers of DEGs unique and common between 1 and 5 days 
#exposure DEGs with direction of change in response to smoke 

#common to 1d and 5d
dim(exp.genes_1d5d) 
both.up = exp.genes_1d5d[which(exp.genes_1d5d[,3] >0 & exp.genes_1d5d[,12] >0),] 
both.down = exp.genes_1d5d[which(exp.genes_1d5d[,3] <0 & exp.genes_1d5d[,12] <0),] 

#unique at 1d
dim(exp.genes_1d)
uniq.1d.up = exp.genes_1d[which(exp.genes_1d[,3] >0),]
uniq.1d.down = exp.genes_1d[which(exp.genes_1d[,3] <0),]
#unique at 5d 
dim(exp.genes_5d) 
uniq.5d.up = exp.genes_5d[which(exp.genes_5d[,12] >0),] 
uniq.5d.down = exp.genes_5d[which(exp.genes_5d[,12] <0),]

###################################################################################################
library(GeneOverlap)
library(GSA)

setwd("~/Documents/Doerschuk Lab/Microarray Analysis/Acute_smoke/Acute smoke LM analysis/Fold Change Filter")
genes = GSA.read.gmt("BENaC vs WT genes from BMC Genomics Fold Change.gmt") #=3 pathways
genes$geneset.names
geno.1d = genes$genesets[[which(genes$geneset.names=="Geno_1d_gene_names")]] #=467 genes (some duplicates removed during text entry)
geno.5d = genes$genesets[[which(genes$geneset.names=="Geno_5d_gene_names")]] #=772 genes 
benac = genes$genesets[[which(genes$geneset.names=="BENaC_WT_BMC_GENOMICS_2014")]] #=67 genes 
geno.1d = unique(geno.1d) #465 genes
geno.5d = unique(geno.5d) #767 genes
benac = unique(benac) #=67 genes
go.obj = newGeneOverlap(geno.1d, geno.5d)
go.obj #374 genes overlap
testGeneOverlap(go.obj) #significant overlap between geno.1d and geno.5d
go.obj = newGeneOverlap(benac, geno.1d)
go.obj #50 genes overlap 
testGeneOverlap(go.obj) #significant overlap between benac and geno.1d p=3.3e-71
go.obj = newGeneOverlap(benac, geno.5d)
go.obj #57 genes overlap 
testGeneOverlap(go.obj) #significant overlap between benac and geno.5d p=1.5e-74
temp1 = geno.1d[which(geno.1d %in% benac)]
temp5 = geno.5d[which(geno.5d %in% benac)]
write.csv(temp1, "BENaC vs WT overlap with 1d Geno genes.csv")
write.csv(temp5, "BENaC vs WT overlap with 5d Geno genes.csv")


setwd("~/Documents/Doerschuk Lab/Microarray Analysis/Acute_smoke/Acute smoke LM analysis/Fold Change Filter Updated")
genes = GSA.read.gmt("Exposure genes 1d5d vs 6mo literature updated.gmt") #=3 pathways
genes$geneset.names
exp.1d = genes$genesets[[which(genes$geneset.names=="Exp_1d_gene_names")]] #=330 genes 
exp.5d = genes$genesets[[which(genes$geneset.names=="Exp_5d_gene_names")]] #=347 genes 
miller.6mo = genes$genesets[[which(genes$geneset.names=="EXP_CS_6MO_MILLERETAL_PLOSONE_2017")]] #=111 genes 
exp.1d = unique(exp.1d) #328 genes
exp.5d = unique(exp.5d) #343 genes
miller.6mo = unique(miller.6mo) #=111 genes
go.obj = newGeneOverlap(exp.1d, exp.5d)
go.obj #120 genes overlap
testGeneOverlap(go.obj) #significant overlap between exp.1d and exp.5d
go.obj = newGeneOverlap(miller.6mo, exp.1d)
go.obj #26 genes overlap 
testGeneOverlap(go.obj) #significant overlap between miller.6mo and exp.1d p=2e-24
go.obj = newGeneOverlap(miller.6mo, exp.5d)
go.obj #40 genes overlap 
testGeneOverlap(go.obj) #significant overlap between miller.6mo and exp.5d p=8.6e-45
temp1 = exp.1d[which(exp.1d %in% miller.6mo)]
temp5 = exp.5d[which(exp.5d %in% miller.6mo)]
write.csv(temp1, "Miller 6mo 2017 overlap with 1d Exp genes.csv")
write.csv(temp5, "Miller 6mo 2017 overlap with 5d Exp genes.csv")
