# Supplementary material for: Dynamic changes in lung responses after single and repeated exposures to cigarette smoke in mice
Source: PLoS One. 2019 Feb 28;14(2):e0212866. doi: 10.1371/journal.pone.0212866 (PMC6395068; doi:10.1371/journal.pone.0212866)
Supplement: S2 File — This file includes code for testing association between the Canonical Pathways gene sets and exposure, genotype, and sex after 1 and 5 days of exposure. This file also includes gene set testing for the custom gene sets involving ECM biology and association with exposure, genotype, and sex after 1 and 5 days of exposure. (R) [file pone.0212866.s016.R]

#Disclaimer: code is provided freely and as-is, author does not assume any liability for potential use and does not provide any guarantees. 

#Exposure association with Canonical Pathways gene sets 
setwd("~")
exp = read.csv("Engle_SmokeAcute_rmalog2_transposed_10-24-18.csv")
groups = read.csv("Acute_Design_Matrix_10-24-18.csv")
ann = exp[,1:5]
rownames(exp) = exp[,1]
exp = exp[,6:84]
exp = exp[,sort.list(colnames(exp))]
groups = groups[sort.list(groups[,1]),]
setwd("~/ExposureAnalysis")

#break down dataset into 1 day and 5 day time points
exp1 = exp[,groups$Time.point=="1 day"]
exp5 = exp[,groups$Time.point=="5 day"]
groups1=groups[groups$Time.point=="1 day",]
groups5 = groups[groups$Time.point=="5 day",]
library(heatmap.plus)
library(ggplot2)
library(stringr)

# functions for heatmaps (code from Joel Parker)
############
cols <- function(lowi = "blue", highi = "yellow", ncolors = 20) {
  low <- col2rgb(lowi)/255
  high <- col2rgb("black")/255
  col1 <- rgb(seq(low[1], high[1], len = ncolors), seq(low[2],
                                                       high[2], len = ncolors), seq(low[3], high[3], len = ncolors))
  low <- col2rgb("black")/255
  high <- col2rgb(highi)/255
  col2 <- rgb(seq(low[1], high[1], len = ncolors), seq(low[2],
                                                       high[2], len = ncolors), seq(low[3], high[3], len = ncolors))
  col<-c(col1[1:(ncolors-1)],col2)
  return(col)
}
hclust2 <- function(x, method="average", ...)
  hclust(x, method=method, ...)
dist2 <- function(x, ...)
  as.dist(1-cor(t(x), method="pearson"))
################################################


#define additive three-var linear model function
add3_glm = function(w,x,y,z)
{   sumfit = summary(glm(w~x+y+z, family=gaussian))
return(c(sumfit$coef[2,c(1,4)], sumfit$coef[3, c(1,4)], sumfit$coef[4, c(1,4)]))
#return(sumfit)
}

#calculate results for 1day dataset 
glm.1day.add3 = t(apply(exp1,1,add3_glm,groups1$Genotype, groups1$Treatment, groups1$Sex))
glm.1day.add3 = data.frame(glm.1day.add3)
colnames(glm.1day.add3) = c("gt.B", "gt.p", "ex.B", "ex.p", "sx.B", "sx.p")

#calculate adjusted p values for LM results
glm_1.g_padj = p.adjust(glm.1day.add3$gt.p, method="fdr")
names(glm_1.g_padj) = "gt.p.adj"
glm_1.e_padj = p.adjust(glm.1day.add3$ex.p, method="fdr")
names(glm_1.e_padj) = "ex.p.adj"
glm_1.s_padj = p.adjust(glm.1day.add3$sx.p, method="fdr")
names(glm_1.s_padj) = "sx.p.adj"

#store results in data frame
glm_1day_add_results = data.frame(glm.1day.add3, glm_1.g_padj, glm_1.e_padj, glm_1.s_padj)
colnames(glm_1day_add_results) = c("gt.B", "gt.p", "ex.B", "ex.p", "sx.B", "sx.p", "gt.p.adj", "ex.p.adj", "sx.p.adj")

#get gene desccription name to put in Excel file
ann_glm_1day_add_results = data.frame(ann[which(ann$ID %in% rownames(glm_1day_add_results)),1],
                                      ann[which(ann$ID %in% rownames(glm_1day_add_results)),3],
                                      ann[which(ann$ID %in% rownames(glm_1day_add_results)),5],
                                      glm_1day_add_results)

#save data to csv file 
write.csv(ann_glm_1day_add_results, "1d LM additive geno.expose.sex results.csv",append=FALSE,
          col.names=TRUE, row.names=TRUE)

#calculate for 5 day data set
glm.5day.add3 = t(apply(exp5,1,add3_glm,groups5$Genotype, groups5$Treatment, groups5$Sex))
glm.5day.add3 = data.frame(glm.5day.add3)
colnames(glm.5day.add3) = c("gt.B", "gt.p", "ex.B", "ex.p", "sx.B", "sx.p")

#calculate adjusted p values for LM results
glm_5.g_padj = p.adjust(glm.5day.add3$gt.p, method="fdr")
names(glm_5.g_padj) = "gt.p.adj"
glm_5.e_padj = p.adjust(glm.5day.add3$ex.p, method="fdr")
names(glm_5.e_padj) = "ex.p.adj"
glm_5.s_padj = p.adjust(glm.5day.add3$sx.p, method="fdr")
names(glm_5.s_padj) = "sx.p.adj"

#store results in data frame
glm_5day_add_results = data.frame(glm.5day.add3, glm_5.g_padj, glm_5.e_padj, glm_5.s_padj)
colnames(glm_5day_add_results) = c("gt.B", "gt.p", "ex.B", "ex.p", "sx.B", "sx.p", "gt.p.adj", "ex.p.adj", "sx.p.adj")

#get gene desccription name to put in Excel file
ann_glm_5day_add_results = data.frame(ann[which(ann$ID %in% rownames(glm_5day_add_results)),1],
                                      ann[which(ann$ID %in% rownames(glm_5day_add_results)),3], 
                                      ann[which(ann$ID %in% rownames(glm_5day_add_results)),5],
                                      glm_5day_add_results)

#save data to csv file 
write.csv(glm_5day_add_results, "5d LM additive geno.expose.sex results.csv",append=FALSE,
          col.names=TRUE, row.names=TRUE)

# gene set analysis - code adapted from Joel Parker
library(GSA)
zCalc <- function(ids, tStat) {
  sum(tStat[names(tStat) %in% ids]) / sqrt(sum(names(tStat) %in% ids))
}

setwd("~")
all<- GSA.read.gmt("c2.cp.v5.2.symbols.gmt")
setwd("~/ExposureAnalysis")

#Gene set permutation testing to determine threshold for significance 
perm_matrix_1d = as.matrix(all$genesets,)

#define function to recalculate B coefs and p values after sample relabeling
#input: new sample labels for variable of interest
perm_lm_1d = function(x)
{#recalculate B coefs and p values 
  
  #calculate results for 1day dataset 
  glm.1day.perm = t(apply(exp1,1,add3_glm,groups1$Genotype, x, groups1$Sex))
  glm.1day.perm = data.frame(glm.1day.perm)
  colnames(glm.1day.perm) = c("gt.B", "gt.p", "ex.B", "ex.p", "sx.B", "sx.p")
  
  #run gene set analysis
  statsd<- sign(glm.1day.perm$ex.B)*-log(glm.1day.perm$ex.p)
  names(statsd)<- str_to_upper(ann[,5])
  zd <- sapply(all$genesets, zCalc, tStat=statsd)
  names(zd)<- all$geneset.names
  zd<- zd[!is.na(zd)]
  return(zd)
}

actual_results = perm_lm_1d(groups1$Treatment)

write.csv(actual_results, "1d GSA exp all genes.csv",append=FALSE,
          col.names=TRUE, row.names=TRUE)

perm_matrix_1d = matrix(nrow=length(actual_results), ncol=1000)

for(i in 1:1000){
  #run LM and geneset analysis on permutated samples
  temp_results = perm_lm_1d(sample(groups1$Treatment))
  perm_matrix_1d[,i] = temp_results
}

qqplot(perm_matrix_1d, actual_results)
abline(0,1)

#make table to summarize results from matrix 
thresholds = seq(0,max(abs(actual_results)),0.3)
threshold_test_1d = matrix(nrow=length(thresholds),ncol=4)
colnames(threshold_test_1d) = c("Zcalc Score Threshold", "Avg Background Discoveries", "Actual Discoveries", "False Discovery Rate")

#loop through results at each threshold value
for(i in 1:length(thresholds)){
  num_false = mean(apply(perm_matrix_1d, 2, function(x,y){sum(abs(x)>y)}, thresholds[i]))
  #num_actual = sum(actual_results>perm_matrix_1d[i])
  num_actual = sum(abs(actual_results)>thresholds[i])
  fdr_calc = num_false/num_actual
  threshold_test_1d[i,]=c(thresholds[i],num_false,num_actual,fdr_calc)
}
threshold_test_1d

write.csv(threshold_test_1d, "1d GSA 1000 permutations fdr calc exposure.csv",append=FALSE,
          col.names=TRUE, row.names=TRUE)


#repeat for 5d permutation analysis
perm_matrix_5d = as.matrix(all$genesets,)

perm_lm_5d = function(x)
{
  glm.5day.perm = t(apply(exp5,1,add3_glm, groups5$Genotype, x, groups5$Sex))
  glm.5day.perm = data.frame(glm.5day.perm)
  colnames(glm.5day.perm) = c("gt.B", "gt.p", "ex.B", "ex.p", "sx.B", "sx.p")
  
  #run gene set analysis
  statsd<- sign(glm.5day.perm$ex.B)*-log(glm.5day.perm$ex.p)
  names(statsd)<- str_to_upper(ann[,5])
  zd <- sapply(all$genesets, zCalc, tStat=statsd)
  names(zd)<- all$geneset.names
  zd<- zd[!is.na(zd)]
  return(zd)
}

actual_results_5 = perm_lm_5d(groups5$Treatment)

write.csv(actual_results_5, "5d GSA exp all genes.csv",append=FALSE,
          col.names=TRUE, row.names=TRUE)


perm_matrix_5d = matrix(nrow=length(actual_results_5), ncol=1000)

#open loop
for(i in 1:1000){
  #run LM and geneset analysis on permutated samples
  temp_results = perm_lm_5d(sample(groups5$Treatment))
  perm_matrix_5d[,i] = temp_results
}

qqplot(perm_matrix_1d, actual_results)
abline(0,1)

#make table to summarize results from matrix 
thresholds = seq(0,max(abs(actual_results)),0.3)
threshold_test_5d = matrix(nrow=length(thresholds),ncol=4)
colnames(threshold_test_5d) = c("Zcalc Score Threshold", "Avg Background Discoveries", "Actual Discoveries", "False Discovery Rate")

#loop through results at each threshold value
for(i in 1:length(thresholds)){
  num_false = mean(apply(perm_matrix_5d, 2, function(x,y){sum(abs(x)>y)}, thresholds[i]))
  num_actual_5 = sum(abs(actual_results_5)>thresholds[i])
  fdr_calc = num_false/num_actual_5
  threshold_test_5d[i,]=c(thresholds[i],num_false,num_actual_5,fdr_calc)
}
threshold_test_5d

write.csv(threshold_test_5d, "5d GSA 1000 permutations fdr calc exposure.csv",append=FALSE,
          col.names=TRUE, row.names=TRUE)
####################################################################################################
#Genotype association with Canonical Pathways gene sets 

setwd("~")
exp = read.csv("Engle_SmokeAcute_rmalog2_transposed_10-24-18.csv")
groups = read.csv("Acute_Design_Matrix_10-24-18.csv")
ann = exp[,1:5]
rownames(exp) = exp[,1]
exp = exp[,6:84]
exp = exp[,sort.list(colnames(exp))]
groups = groups[sort.list(groups[,1]),]
setwd("~/GenotypeAnalysis")

#break down dataset into 1 day and 5 day time points
exp1 = exp[,groups$Time.point=="1 day"]
exp5 = exp[,groups$Time.point=="5 day"]
groups1=groups[groups$Time.point=="1 day",]
groups5 = groups[groups$Time.point=="5 day",]
library(stringr)


#define additive three-var linear model function
add3_glm = function(w,x,y,z)
{   sumfit = summary(glm(w~x+y+z, family=gaussian))
return(c(sumfit$coef[2,c(1,4)], sumfit$coef[3, c(1,4)], sumfit$coef[4, c(1,4)]))
}

#calculate results for 1day dataset 
glm.1day.add3 = t(apply(exp1,1,add3_glm,groups1$Genotype, groups1$Treatment, groups1$Sex))
glm.1day.add3 = data.frame(glm.1day.add3)
colnames(glm.1day.add3) = c("gt.B", "gt.p", "ex.B", "ex.p", "sx.B", "sx.p")

#calculate adjusted p values for LM results
glm_1.g_padj = p.adjust(glm.1day.add3$gt.p, method="fdr")
names(glm_1.g_padj) = "gt.p.adj"
glm_1.e_padj = p.adjust(glm.1day.add3$ex.p, method="fdr")
names(glm_1.e_padj) = "ex.p.adj"
glm_1.s_padj = p.adjust(glm.1day.add3$sx.p, method="fdr")
names(glm_1.s_padj) = "sx.p.adj"

#store results in data frame
glm_1day_add_results = data.frame(glm.1day.add3, glm_1.g_padj, glm_1.e_padj, glm_1.s_padj)
colnames(glm_1day_add_results) = c("gt.B", "gt.p", "ex.B", "ex.p", "sx.B", "sx.p", "gt.p.adj", "ex.p.adj", "sx.p.adj")

glm_1d_exp_sig = which(glm_1day_add_results[,8] <0.05)
glm_1d_exp_sig = glm_1day_add_results[glm_1d_exp_sig,]

#get gene desccription name to put in Excel file
ann_glm_1day_add_results = data.frame(ann[which(ann$ID %in% rownames(glm_1day_add_results)),1],
                                      ann[which(ann$ID %in% rownames(glm_1day_add_results)),3],
                                      ann[which(ann$ID %in% rownames(glm_1day_add_results)),5],
                                      glm_1day_add_results)
ann_glm_1d_exp_sig = data.frame(ann[which(ann$ID %in% rownames(glm_1d_exp_sig)),1],
                                ann[which(ann$ID %in% rownames(glm_1d_exp_sig)),3], 
                                ann[which(ann$ID %in% rownames(glm_1d_exp_sig)),5], glm_1d_exp_sig)


#save data to csv file 
write.csv(ann_glm_1day_add_results, "1d LM additive geno.expose.sex results.csv",append=FALSE,
          col.names=TRUE, row.names=TRUE)
write.csv(ann_glm_1d_exp_sig, "1d additive significant exposure genes.csv",append=FALSE,
          col.names=TRUE, row.names=TRUE)


#calculate for 5 day data set
glm.5day.add3 = t(apply(exp5,1,add3_glm,groups5$Genotype, groups5$Treatment, groups5$Sex))
glm.5day.add3 = data.frame(glm.5day.add3)
colnames(glm.5day.add3) = c("gt.B", "gt.p", "ex.B", "ex.p", "sx.B", "sx.p")

#calculate adjusted p values for LM results
glm_5.g_padj = p.adjust(glm.5day.add3$gt.p, method="fdr")
names(glm_5.g_padj) = "gt.p.adj"
glm_5.e_padj = p.adjust(glm.5day.add3$ex.p, method="fdr")
names(glm_5.e_padj) = "ex.p.adj"
glm_5.s_padj = p.adjust(glm.5day.add3$sx.p, method="fdr")
names(glm_5.s_padj) = "sx.p.adj"

#store results in data frame
glm_5day_add_results = data.frame(glm.5day.add3, glm_5.g_padj, glm_5.e_padj, glm_5.s_padj)
colnames(glm_5day_add_results) = c("gt.B", "gt.p", "ex.B", "ex.p", "sx.B", "sx.p", "gt.p.adj", "ex.p.adj", "sx.p.adj")

glm_5d_exp_sig = which(glm_5day_add_results[,8] <0.05)
glm_5d_exp_sig = glm_5day_add_results[glm_5d_exp_sig,]

#get gene desccription name to put in Excel file
ann_glm_5day_add_results = data.frame(ann[which(ann$ID %in% rownames(glm_5day_add_results)),1],
                                      ann[which(ann$ID %in% rownames(glm_5day_add_results)),3], 
                                      ann[which(ann$ID %in% rownames(glm_5day_add_results)),5],
                                      glm_5day_add_results)
ann_glm_5d_exp_sig = data.frame(ann[which(ann$ID %in% rownames(glm_5d_exp_sig)),1],
                                ann[which(ann$ID %in% rownames(glm_5d_exp_sig)),3], 
                                ann[which(ann$ID %in% rownames(glm_5d_exp_sig)),5], glm_5d_exp_sig)

#save data to csv file 
write.csv(glm_5day_add_results, "5d LM additive geno.expose.sex results.csv",append=FALSE,
          col.names=TRUE, row.names=TRUE)
write.csv(ann_glm_5d_exp_sig, "5d additive significant exposure genes.csv",append=FALSE,
          col.names=TRUE, row.names=TRUE)


# gene set analysis - code adapted from Joel Parker 
library(GSA)
zCalc <- function(ids, tStat) {
  sum(tStat[names(tStat) %in% ids]) / sqrt(sum(names(tStat) %in% ids))
}
maxMean <- function(ids, tStat) {
  hi<- sum(tStat[names(tStat) %in% ids & tStat > 0]) / sqrt(sum(names(tStat) %in% ids & tStat > 0))
  lo<- sum(tStat[names(tStat) %in% ids & tStat < 0]) / sqrt(sum(names(tStat) %in% ids & tStat < 0))
  if(is.na(hi) | is.na(lo)){
    return(NA)
  }
  if( hi > abs(lo) ){ 
    return(hi) 
  }
  return(lo)
}

setwd("~")
all<- GSA.read.gmt("c2.cp.v5.2.symbols.gmt")
setwd("~/GenotypeAnalysis")

#Gene set permutation testing to determine threshold for significance 

perm_matrix_1d = as.matrix(all$genesets,)

#define function to recalculate B coefs and p values after sample relabeling
#input: new sample labels for variable of interest
perm_lm_1d = function(x)
{#recalculate B coefs and p values 
  
  #calculate results for 1day dataset 
  glm.1day.perm = t(apply(exp1,1,add3_glm, x , groups1$Treatment, groups1$Sex))
  glm.1day.perm = data.frame(glm.1day.perm)
  colnames(glm.1day.perm) = c("gt.B", "gt.p", "ex.B", "ex.p", "sx.B", "sx.p")
  
  #run gene set analysis
  statsd<- sign(glm.1day.perm$gt.B)*-log(glm.1day.perm$gt.p)
  names(statsd)<- str_to_upper(ann[,5])
  zd <- sapply(all$genesets, zCalc, tStat=statsd)
  names(zd)<- all$geneset.names
  zd<- zd[!is.na(zd)]
  return(zd)
}

actual_results = perm_lm_1d(groups1$Genotype)

write.csv(actual_results, "1d GSA geno all genes.csv",append=FALSE,
          col.names=TRUE, row.names=TRUE)

perm_matrix_1d = matrix(nrow=length(actual_results), ncol=1000)

#open loop
for(i in 1:1000){
  #run LM and geneset analysis on permutated samples
  temp_results = perm_lm_1d(sample(groups1$Genotype))
  perm_matrix_1d[,i] = temp_results
}

qqplot(perm_matrix_1d, actual_results)
abline(0,1)

#make table to summarize results from matrix 
thresholds = seq(0,max(abs(actual_results)),0.3)
threshold_test_1d = matrix(nrow=length(thresholds),ncol=4)
colnames(threshold_test_1d) = c("Zcalc Score Threshold", "Avg Background Discoveries", "Actual Discoveries", "False Discovery Rate")

#loop through results at each threshold value
for(i in 1:length(thresholds)){
  num_false = mean(apply(perm_matrix_1d, 2, function(x,y){sum(abs(x)>y)}, thresholds[i]))
  num_actual = sum(abs(actual_results)>thresholds[i])
  fdr_calc = num_false/num_actual
  threshold_test_1d[i,]=c(thresholds[i],num_false,num_actual,fdr_calc)
}
threshold_test_1d

write.csv(threshold_test_1d, "1d GSA 1000 permutations fdr calc genotype.csv",append=FALSE,
          col.names=TRUE, row.names=TRUE)


#repeat for 5d permutation analysis
perm_matrix_5d = as.matrix(all$genesets,)

perm_lm_5d = function(x)
{
  glm.5day.perm = t(apply(exp5,1,add3_glm, x, groups5$Treatment, groups5$Sex))
  glm.5day.perm = data.frame(glm.5day.perm)
  colnames(glm.5day.perm) = c("gt.B", "gt.p", "ex.B", "ex.p", "sx.B", "sx.p")
  
  #run gene set analysis
  statsd<- sign(glm.5day.perm$gt.B)*-log(glm.5day.perm$gt.p)
  names(statsd)<- str_to_upper(ann[,5])
  zd <- sapply(all$genesets, zCalc, tStat=statsd)
  names(zd)<- all$geneset.names
  zd<- zd[!is.na(zd)]
  return(zd)
}

actual_results_5 = perm_lm_5d(groups5$Genotype)

write.csv(actual_results_5, "5d GSA geno all genes.csv",append=FALSE,
          col.names=TRUE, row.names=TRUE)

perm_matrix_5d = matrix(nrow=length(actual_results_5), ncol=1000)

#open loop
for(i in 1:1000){
  #run LM and geneset analysis on permutated samples
  temp_results = perm_lm_5d(sample(groups5$Genotype))
  perm_matrix_5d[,i] = temp_results
}

qqplot(perm_matrix_1d, actual_results)
abline(0,1)

#make table to summarize results from matrix 
thresholds = seq(0,max(abs(actual_results)),0.3)
threshold_test_5d = matrix(nrow=length(thresholds),ncol=4)
colnames(threshold_test_5d) = c("Zcalc Score Threshold", "Avg Background Discoveries", "Actual Discoveries", "False Discovery Rate")

#loop through results at each threshold value
for(i in 1:length(thresholds)){
  num_false = mean(apply(perm_matrix_5d, 2, function(x,y){sum(abs(x)>y)}, thresholds[i]))
  #num_actual_5 = sum(actual_results_5>perm_matrix_5d[i])
  num_actual_5 = sum(abs(actual_results_5)>thresholds[i])
  fdr_calc = num_false/num_actual_5
  threshold_test_5d[i,]=c(thresholds[i],num_false,num_actual_5,fdr_calc)
}
threshold_test_5d

write.csv(threshold_test_5d, "5d GSA 1000 permutations fdr calc genotype.csv",append=FALSE,
          col.names=TRUE, row.names=TRUE)

####################################################################################################
setwd("~")
exp = read.csv("Engle_SmokeAcute_rmalog2_transposed_10-24-18.csv")
groups = read.csv("Acute_Design_Matrix_10-24-18.csv")
ann = exp[,1:5]
rownames(exp) = exp[,1]
exp = exp[,6:84]
exp = exp[,sort.list(colnames(exp))]
groups = groups[sort.list(groups[,1]),]
setwd("~/SexAnalysis")

#break down dataset into 1 day and 5 day time points
exp1 = exp[,groups$Time.point=="1 day"]
exp5 = exp[,groups$Time.point=="5 day"]
groups1=groups[groups$Time.point=="1 day",]
groups5 = groups[groups$Time.point=="5 day",]
library(stringr)

# functions for heatmaps (code from Joel Parker)
############
cols <- function(lowi = "blue", highi = "yellow", ncolors = 20) {
  low <- col2rgb(lowi)/255
  high <- col2rgb("black")/255
  col1 <- rgb(seq(low[1], high[1], len = ncolors), seq(low[2],
                                                       high[2], len = ncolors), seq(low[3], high[3], len = ncolors))
  low <- col2rgb("black")/255
  high <- col2rgb(highi)/255
  col2 <- rgb(seq(low[1], high[1], len = ncolors), seq(low[2],
                                                       high[2], len = ncolors), seq(low[3], high[3], len = ncolors))
  col<-c(col1[1:(ncolors-1)],col2)
  return(col)
}
hclust2 <- function(x, method="average", ...)
  hclust(x, method=method, ...)
dist2 <- function(x, ...)
  as.dist(1-cor(t(x), method="pearson"))
################################################
#Sex association with Canonical Pathways gene sets 

#define additive three-var linear model function
add3_glm = function(w,x,y,z)
{   sumfit = summary(glm(w~x+y+z, family=gaussian))
return(c(sumfit$coef[2,c(1,4)], sumfit$coef[3, c(1,4)], sumfit$coef[4, c(1,4)]))
#return(sumfit)
}

#calculate results for 1day dataset 
glm.1day.add3 = t(apply(exp1,1,add3_glm,groups1$Genotype, groups1$Treatment, groups1$Sex))
glm.1day.add3 = data.frame(glm.1day.add3)
colnames(glm.1day.add3) = c("gt.B", "gt.p", "ex.B", "ex.p", "sx.B", "sx.p")

#calculate adjusted p values for LM results
glm_1.g_padj = p.adjust(glm.1day.add3$gt.p, method="fdr")
names(glm_1.g_padj) = "gt.p.adj"
glm_1.e_padj = p.adjust(glm.1day.add3$ex.p, method="fdr")
names(glm_1.e_padj) = "ex.p.adj"
glm_1.s_padj = p.adjust(glm.1day.add3$sx.p, method="fdr")
names(glm_1.s_padj) = "sx.p.adj"

#store results in data frame
glm_1day_add_results = data.frame(glm.1day.add3, glm_1.g_padj, glm_1.e_padj, glm_1.s_padj)
colnames(glm_1day_add_results) = c("gt.B", "gt.p", "ex.B", "ex.p", "sx.B", "sx.p", "gt.p.adj", "ex.p.adj", "sx.p.adj")

glm_1d_exp_sig = which(glm_1day_add_results[,8] <0.05)
glm_1d_exp_sig = glm_1day_add_results[glm_1d_exp_sig,]

#get gene desccription name to put in Excel file
ann_glm_1day_add_results = data.frame(ann[which(ann$ID %in% rownames(glm_1day_add_results)),1],
                                      ann[which(ann$ID %in% rownames(glm_1day_add_results)),3],
                                      ann[which(ann$ID %in% rownames(glm_1day_add_results)),5],
                                      glm_1day_add_results)
ann_glm_1d_exp_sig = data.frame(ann[which(ann$ID %in% rownames(glm_1d_exp_sig)),1],
                                ann[which(ann$ID %in% rownames(glm_1d_exp_sig)),3], 
                                ann[which(ann$ID %in% rownames(glm_1d_exp_sig)),5], glm_1d_exp_sig)


#save data to csv file 
write.csv(ann_glm_1day_add_results, "1d LM additive geno.expose.sex results.csv",append=FALSE,
          col.names=TRUE, row.names=TRUE)
write.csv(ann_glm_1d_exp_sig, "1d additive significant exposure genes.csv",append=FALSE,
          col.names=TRUE, row.names=TRUE)


#calculate for 5 day data set
glm.5day.add3 = t(apply(exp5,1,add3_glm,groups5$Genotype, groups5$Treatment, groups5$Sex))
glm.5day.add3 = data.frame(glm.5day.add3)
colnames(glm.5day.add3) = c("gt.B", "gt.p", "ex.B", "ex.p", "sx.B", "sx.p")

#calculate adjusted p values for LM results
glm_5.g_padj = p.adjust(glm.5day.add3$gt.p, method="fdr")
names(glm_5.g_padj) = "gt.p.adj"
glm_5.e_padj = p.adjust(glm.5day.add3$ex.p, method="fdr")
names(glm_5.e_padj) = "ex.p.adj"
glm_5.s_padj = p.adjust(glm.5day.add3$sx.p, method="fdr")
names(glm_5.s_padj) = "sx.p.adj"

#store results in data frame
glm_5day_add_results = data.frame(glm.5day.add3, glm_5.g_padj, glm_5.e_padj, glm_5.s_padj)
colnames(glm_5day_add_results) = c("gt.B", "gt.p", "ex.B", "ex.p", "sx.B", "sx.p", "gt.p.adj", "ex.p.adj", "sx.p.adj")

glm_5d_exp_sig = which(glm_5day_add_results[,8] <0.05)
glm_5d_exp_sig = glm_5day_add_results[glm_5d_exp_sig,]

#get gene desccription name to put in Excel file
ann_glm_5day_add_results = data.frame(ann[which(ann$ID %in% rownames(glm_5day_add_results)),1],
                                      ann[which(ann$ID %in% rownames(glm_5day_add_results)),3], 
                                      ann[which(ann$ID %in% rownames(glm_5day_add_results)),5],
                                      glm_5day_add_results)
ann_glm_5d_exp_sig = data.frame(ann[which(ann$ID %in% rownames(glm_5d_exp_sig)),1],
                                ann[which(ann$ID %in% rownames(glm_5d_exp_sig)),3], 
                                ann[which(ann$ID %in% rownames(glm_5d_exp_sig)),5], glm_5d_exp_sig)

#save data to csv file 
write.csv(glm_5day_add_results, "5d LM additive geno.expose.sex results.csv",append=FALSE,
          col.names=TRUE, row.names=TRUE)
write.csv(ann_glm_5d_exp_sig, "5d additive significant exposure genes.csv",append=FALSE,
          col.names=TRUE, row.names=TRUE)


# gene set analysis - code adapted from Joel Parker
library(GSA)
zCalc <- function(ids, tStat) {
  sum(tStat[names(tStat) %in% ids]) / sqrt(sum(names(tStat) %in% ids))
}
maxMean <- function(ids, tStat) {
  hi<- sum(tStat[names(tStat) %in% ids & tStat > 0]) / sqrt(sum(names(tStat) %in% ids & tStat > 0))
  lo<- sum(tStat[names(tStat) %in% ids & tStat < 0]) / sqrt(sum(names(tStat) %in% ids & tStat < 0))
  if(is.na(hi) | is.na(lo)){
    return(NA)
  }
  if( hi > abs(lo) ){ 
    return(hi) 
  }
  return(lo)
}

setwd("~")
all<- GSA.read.gmt("c2.cp.v5.2.symbols.gmt")
setwd("~/SexAnalysis")

#Gene set permutation testing to determine threshold for significance 

perm_matrix_1d = as.matrix(all$genesets,)

#define function to recalculate B coefs and p values after sample relabeling
#input: new sample labels for variable of interest
perm_lm_1d = function(x)
{#recalculate B coefs and p values 
  
  #calculate results for 1day dataset 
  glm.1day.perm = t(apply(exp1,1,add3_glm, groups1$Genotype, groups1$Treatment, x))
  glm.1day.perm = data.frame(glm.1day.perm)
  colnames(glm.1day.perm) = c("gt.B", "gt.p", "ex.B", "ex.p", "sx.B", "sx.p")
  
  #run gene set analysis
  statsd<- sign(glm.1day.perm$sx.B)*-log(glm.1day.perm$sx.p)
  names(statsd)<- str_to_upper(ann[,5])
  zd <- sapply(all$genesets, zCalc, tStat=statsd)
  names(zd)<- all$geneset.names
  zd<- zd[!is.na(zd)]
  return(zd)
}

actual_results = perm_lm_1d(groups1$Sex)

write.csv(actual_results, "1d GSA sex all genes.csv",append=FALSE,
          col.names=TRUE, row.names=TRUE)

perm_matrix_1d = matrix(nrow=length(actual_results), ncol=1000)

#open loop
for(i in 1:1000){
  #run LM and geneset analysis on permutated samples
  temp_results = perm_lm_1d(sample(groups1$Sex))
  perm_matrix_1d[,i] = temp_results
}

#make table to summarize results from matrix 
thresholds = seq(0,max(abs(actual_results)),0.3)
threshold_test_1d = matrix(nrow=length(thresholds),ncol=4)
colnames(threshold_test_1d) = c("Zcalc Score Threshold", "Avg Background Discoveries", "Actual Discoveries", "False Discovery Rate")

#loop through results at each threshold value
for(i in 1:length(thresholds)){
  num_false = mean(apply(perm_matrix_1d, 2, function(x,y){sum(abs(x)>y)}, thresholds[i]))
  num_actual = sum(abs(actual_results)>thresholds[i])
  fdr_calc = num_false/num_actual
  threshold_test_1d[i,]=c(thresholds[i],num_false,num_actual,fdr_calc)
}
threshold_test_1d

write.csv(threshold_test_1d, "1d GSA 1000 permutations fdr calc sex.csv",append=FALSE,
          col.names=TRUE, row.names=TRUE)


#repeat for 5d permutation analysis
perm_matrix_5d = as.matrix(all$genesets,)

perm_lm_5d = function(x)
{
  glm.5day.perm = t(apply(exp5,1,add3_glm, groups5$Genotype, groups5$Treatment, x))
  glm.5day.perm = data.frame(glm.5day.perm)
  colnames(glm.5day.perm) = c("gt.B", "gt.p", "ex.B", "ex.p", "sx.B", "sx.p")
  
  #run gene set analysis
  statsd<- sign(glm.5day.perm$sx.B)*-log(glm.5day.perm$sx.p)
  names(statsd)<- str_to_upper(ann[,5])
  zd <- sapply(all$genesets, zCalc, tStat=statsd)
  names(zd)<- all$geneset.names
  zd<- zd[!is.na(zd)]
  return(zd)
}

actual_results_5 = perm_lm_5d(groups5$Sex)

write.csv(actual_results_5, "5d GSA sex all genes.csv",append=FALSE,
          col.names=TRUE, row.names=TRUE)

perm_matrix_5d = matrix(nrow=length(actual_results_5), ncol=1000)

#open loop
for(i in 1:1000){
  #run LM and geneset analysis on permutated samples
  temp_results = perm_lm_5d(sample(groups5$Sex))
  perm_matrix_5d[,i] = temp_results
}

#make table to summarize results from matrix 
thresholds = seq(0,max(abs(actual_results)),0.3)
threshold_test_5d = matrix(nrow=length(thresholds),ncol=4)
colnames(threshold_test_5d) = c("Zcalc Score Threshold", "Avg Background Discoveries", "Actual Discoveries", "False Discovery Rate")

#loop through results at each threshold value
for(i in 1:length(thresholds)){
  num_false = mean(apply(perm_matrix_5d, 2, function(x,y){sum(abs(x)>y)}, thresholds[i]))
  num_actual_5 = sum(abs(actual_results_5)>thresholds[i])
  fdr_calc = num_false/num_actual_5
  threshold_test_5d[i,]=c(thresholds[i],num_false,num_actual_5,fdr_calc)
}
threshold_test_5d

write.csv(threshold_test_5d, "5d GSA 1000 permutations fdr calc sex.csv",append=FALSE,
          col.names=TRUE, row.names=TRUE)


####################################################################################################
#ECM custom gene set testing from Eickelberg Review 
#bsub -q fortnight -o test.lsfout -n 1 Rscript EickelbergReview_Permutations_ServerCode.R

setwd("~")
exp = read.csv("Engle_SmokeAcute_rmalog2_transposed_10-24-18.csv")
groups = read.csv("Acute_Design_Matrix_10-24-18.csv")
ann = exp[,1:5]
rownames(exp) = exp[,1]
exp = exp[,6:84]
exp = exp[,sort.list(colnames(exp))]
groups = groups[sort.list(groups[,1]),]
setwd("~/EickelbergGSEA.Analysis")

#break down dataset into 1 day and 5 day time points
exp1 = exp[,groups$Time.point=="1 day"]
exp5 = exp[,groups$Time.point=="5 day"]
groups1=groups[groups$Time.point=="1 day",]
groups5 = groups[groups$Time.point=="5 day",]
library(stringr)


#define additive three-var linear model function
add3_glm = function(w,x,y,z)
{   sumfit = summary(glm(w~x+y+z, family=gaussian))
return(c(sumfit$coef[2,c(1,4)], sumfit$coef[3, c(1,4)], sumfit$coef[4, c(1,4)]))
}

#calculate results for 1day dataset 
glm.1day.add3 = t(apply(exp1,1,add3_glm,groups1$Genotype, groups1$Treatment, groups1$Sex))
glm.1day.add3 = data.frame(glm.1day.add3)
colnames(glm.1day.add3) = c("gt.B", "gt.p", "ex.B", "ex.p", "sx.B", "sx.p")

#calculate adjusted p values for LM results
glm_1.g_padj = p.adjust(glm.1day.add3$gt.p, method="fdr")
names(glm_1.g_padj) = "gt.p.adj"
glm_1.e_padj = p.adjust(glm.1day.add3$ex.p, method="fdr")
names(glm_1.e_padj) = "ex.p.adj"
glm_1.s_padj = p.adjust(glm.1day.add3$sx.p, method="fdr")
names(glm_1.s_padj) = "sx.p.adj"

#store results in data frame
glm_1day_add_results = data.frame(ann[,5], glm.1day.add3, glm_1.g_padj, glm_1.e_padj, glm_1.s_padj)
colnames(glm_1day_add_results) = c("Gene Symbol", "gt.B", "gt.p", "ex.B", "ex.p", "sx.B", "sx.p", "gt.p.adj", "ex.p.adj", "sx.p.adj")

#calculate for 5 day data set
glm.5day.add3 = t(apply(exp5,1,add3_glm,groups5$Genotype, groups5$Treatment, groups5$Sex))
glm.5day.add3 = data.frame(glm.5day.add3)
colnames(glm.5day.add3) = c("gt.B", "gt.p", "ex.B", "ex.p", "sx.B", "sx.p")

#calculate adjusted p values for LM results
glm_5.g_padj = p.adjust(glm.5day.add3$gt.p, method="fdr")
names(glm_5.g_padj) = "gt.p.adj"
glm_5.e_padj = p.adjust(glm.5day.add3$ex.p, method="fdr")
names(glm_5.e_padj) = "ex.p.adj"
glm_5.s_padj = p.adjust(glm.5day.add3$sx.p, method="fdr")
names(glm_5.s_padj) = "sx.p.adj"

#store results in data frame
glm_5day_add_results = data.frame(ann[,5], glm.5day.add3, glm_5.g_padj, glm_5.e_padj, glm_5.s_padj)
colnames(glm_5day_add_results) = c("Gene Symbol", "gt.B", "gt.p", "ex.B", "ex.p", "sx.B", "sx.p", "gt.p.adj", "ex.p.adj", "sx.p.adj")

# gene set analysis - code adapted from Joel Parker
library(GSA)
zCalc <- function(ids, tStat) {
  sum(tStat[names(tStat) %in% ids]) / sqrt(sum(names(tStat) %in% ids))
}
setwd("~")
#use ECM Burgstaller review pathways file 
all<- GSA.read.gmt("ECM pathways from Burgstaller review.gmt")
setwd("~/BurgstallerGSEA.Analysis")

# format test statistics
#assign test statistic (signed p value of the Beta coefs) to variable
stats.geno1<- sign(glm_1day_add_results$gt.B)*-log(glm_1day_add_results$gt.p)
stats.exp1<- sign(glm_1day_add_results$ex.B)*-log(glm_1day_add_results$ex.p)
stats.sex1<- sign(glm_1day_add_results$sx.B)*-log(glm_1day_add_results$sx.p)
stats.geno5<- sign(glm_5day_add_results$gt.B)*-log(glm_5day_add_results$gt.p)
stats.exp5<- sign(glm_5day_add_results$ex.B)*-log(glm_5day_add_results$ex.p)
stats.sex5<- sign(glm_5day_add_results$sx.B)*-log(glm_5day_add_results$sx.p)
#assign names to that vector (gene names) from glm matrix
names(stats.geno1)<- glm_1day_add_results[,1]
names(stats.exp1)<- glm_1day_add_results[,1]
names(stats.sex1)<- glm_1day_add_results[,1]
names(stats.geno5)<- glm_5day_add_results[,1]
names(stats.exp5)<- glm_5day_add_results[,1]
names(stats.sex5)<- glm_5day_add_results[,1]


#calculate gene set scores (=mean B coef or similar) for each gene set  
z.g1 <- sapply(all$genesets, zCalc, tStat=stats.geno1)
z.e1 <- sapply(all$genesets, zCalc, tStat=stats.exp1)
z.s1 <- sapply(all$genesets, zCalc, tStat=stats.sex1)
z.g5 <- sapply(all$genesets, zCalc, tStat=stats.geno5)
z.e5 <- sapply(all$genesets, zCalc, tStat=stats.exp5)
z.s5 <- sapply(all$genesets, zCalc, tStat=stats.sex5)
#reassigns annotation to results, assume same order 
names(z.g1)<- all$geneset.names
names(z.e1)<- all$geneset.names
names(z.s1)<- all$geneset.names
names(z.g5)<- all$geneset.names
names(z.e5)<- all$geneset.names
names(z.s5)<- all$geneset.names
#filter out results with "NA" (no calcualtion made)
z.g1<- z.g1[!is.na(z.g1)]
z.e1<- z.e1[!is.na(z.e1)]
z.s1<- z.s1[!is.na(z.s1)]
z.g5<- z.g5[!is.na(z.g5)]
z.e5<- z.e5[!is.na(z.e5)]
z.s5<- z.s5[!is.na(z.s5)]

z.ecm = data.frame(z.g1, z.g5, z.e1, z.e5, z.s1, z.s5)

write.csv(z.ecm, "ECM GSA Burgstaller review pathways.csv",append=FALSE,
          col.names=TRUE, row.names=TRUE)

#Gene set permutation testing to determine threshold for significance 

perm_matrix_1d = as.matrix(all$genesets,)

#define function to recalculate B coefs and p values after sample relabeling
#input: new sample labels for variable of interest
perm_lm_1d = function(x)
{#recalculate B coefs and p values 
  
  #calculate results for 1day dataset 
  glm.1day.perm = t(apply(exp1,1,add3_glm,groups1$Genotype, x, groups1$Sex))
  glm.1day.perm = data.frame(glm.1day.perm)
  colnames(glm.1day.perm) = c("gt.B", "gt.p", "ex.B", "ex.p", "sx.B", "sx.p")
  
  #run gene set analysis
  statsd<- sign(glm.1day.perm$ex.B)*-log(glm.1day.perm$ex.p)
  #names(statsd)<- str_to_upper(ann[,5])
  names(statsd)<- ann[,5]
  zd <- sapply(all$genesets, zCalc, tStat=statsd)
  names(zd)<- all$geneset.names
  zd<- zd[!is.na(zd)]
  return(zd)
}

actual_results = perm_lm_1d(groups1$Treatment)

write.csv(actual_results, "ECM 1d GSA exp.csv",append=FALSE,
          col.names=TRUE, row.names=TRUE)


perm_matrix_1d = matrix(nrow=length(actual_results), ncol=1000)

#open loop
for(i in 1:1000){
  #run LM and geneset analysis on permutated samples
  temp_results = perm_lm_1d(sample(groups1$Treatment))
  perm_matrix_1d[,i] = temp_results
}

#make table to summarize results from matrix 
thresholds = seq(0,max(abs(actual_results)),0.3)
threshold_test_1d = matrix(nrow=length(thresholds),ncol=4)
colnames(threshold_test_1d) = c("Zcalc Score Threshold", "Avg Background Discoveries", "Actual Discoveries", "False Discovery Rate")

#loop through results at each threshold value
for(i in 1:length(thresholds)){
  num_false = mean(apply(perm_matrix_1d, 2, function(x,y){sum(abs(x)>y)}, thresholds[i]))
  num_actual = sum(abs(actual_results)>thresholds[i])
  fdr_calc = num_false/num_actual
  threshold_test_1d[i,]=c(thresholds[i],num_false,num_actual,fdr_calc)
}
threshold_test_1d

write.csv(threshold_test_1d, "ECM 1d GSA 1000 permutations fdr calc exposure.csv",append=FALSE,
          col.names=TRUE, row.names=TRUE)


#repeat for 5d permutation analysis
perm_matrix_5d = as.matrix(all$genesets,)

perm_lm_5d = function(x)
{
  glm.5day.perm = t(apply(exp5,1,add3_glm, groups5$Genotype, x, groups5$Sex))
  glm.5day.perm = data.frame(glm.5day.perm)
  colnames(glm.5day.perm) = c("gt.B", "gt.p", "ex.B", "ex.p", "sx.B", "sx.p")
  
  #run gene set analysis
  statsd<- sign(glm.5day.perm$ex.B)*-log(glm.5day.perm$ex.p)
  names(statsd)<- ann[,5]
  zd <- sapply(all$genesets, zCalc, tStat=statsd)
  names(zd)<- all$geneset.names
  zd<- zd[!is.na(zd)]
  return(zd)
}

actual_results_5 = perm_lm_5d(groups5$Treatment)

write.csv(actual_results_5, "ECM 5d GSA exp.csv",append=FALSE,
          col.names=TRUE, row.names=TRUE)

perm_matrix_5d = matrix(nrow=length(actual_results_5), ncol=1000)

#open loop
for(i in 1:1000){
  #run LM and geneset analysis on permuted samples
  temp_results = perm_lm_5d(sample(groups5$Treatment))
  perm_matrix_5d[,i] = temp_results
}

#make table to summarize results from matrix 
thresholds = seq(0,max(abs(actual_results)),0.3)
threshold_test_5d = matrix(nrow=length(thresholds),ncol=4)
colnames(threshold_test_5d) = c("Zcalc Score Threshold", "Avg Background Discoveries", "Actual Discoveries", "False Discovery Rate")

#loop through results at each threshold value
for(i in 1:length(thresholds)){
  num_false = mean(apply(perm_matrix_5d, 2, function(x,y){sum(abs(x)>y)}, thresholds[i]))
  num_actual_5 = sum(abs(actual_results_5)>thresholds[i])
  fdr_calc = num_false/num_actual_5
  threshold_test_5d[i,]=c(thresholds[i],num_false,num_actual_5,fdr_calc)
}
threshold_test_5d

write.csv(threshold_test_5d, "ECM 5d GSA 1000 permutations fdr calc exposure.csv",append=FALSE,
          col.names=TRUE, row.names=TRUE)

####################
#repeat for genotype 
perm_matrix_1d = as.matrix(all$genesets,)

#define function to recalculate B coefs and p values after sample relabeling
#input: new sample labels for variable of interest
perm_lm_1d = function(x)
{#recalculate B coefs and p values 
  
  #calculate results for 1day dataset 
  glm.1day.perm = t(apply(exp1,1,add3_glm, x, groups1$Treatment, groups1$Sex))
  glm.1day.perm = data.frame(glm.1day.perm)
  colnames(glm.1day.perm) = c("gt.B", "gt.p", "ex.B", "ex.p", "sx.B", "sx.p")
  
  #run gene set analysis
  statsd<- sign(glm.1day.perm$gt.B)*-log(glm.1day.perm$gt.p)
  names(statsd)<- ann[,5]
  zd <- sapply(all$genesets, zCalc, tStat=statsd)
  names(zd)<- all$geneset.names
  zd<- zd[!is.na(zd)]
  return(zd)
}

actual_results = perm_lm_1d(groups1$Genotype)

write.csv(actual_results, "ECM 1d GSA geno.csv",append=FALSE,
          col.names=TRUE, row.names=TRUE)

perm_matrix_1d = matrix(nrow=length(actual_results), ncol=1000)

#open loop
for(i in 1:1000){
  #run LM and geneset analysis on permutated samples
  temp_results = perm_lm_1d(sample(groups1$Genotype))
  perm_matrix_1d[,i] = temp_results
}

#make table to summarize results from matrix 
thresholds = seq(0,max(abs(actual_results)),0.3)
threshold_test_1d = matrix(nrow=length(thresholds),ncol=4)
colnames(threshold_test_1d) = c("Zcalc Score Threshold", "Avg Background Discoveries", "Actual Discoveries", "False Discovery Rate")

#loop through results at each threshold value
for(i in 1:length(thresholds)){
  num_false = mean(apply(perm_matrix_1d, 2, function(x,y){sum(abs(x)>y)}, thresholds[i]))
  num_actual = sum(abs(actual_results)>thresholds[i])
  fdr_calc = num_false/num_actual
  threshold_test_1d[i,]=c(thresholds[i],num_false,num_actual,fdr_calc)
}
threshold_test_1d

write.csv(threshold_test_1d, "ECM 1d GSA 1000 permutations fdr calc genotype.csv",append=FALSE,
          col.names=TRUE, row.names=TRUE)


#repeat for 5d permutation analysis
perm_matrix_5d = as.matrix(all$genesets,)

perm_lm_5d = function(x)
{
  glm.5day.perm = t(apply(exp5,1,add3_glm, x, groups5$Treatment, groups5$Sex))
  glm.5day.perm = data.frame(glm.5day.perm)
  colnames(glm.5day.perm) = c("gt.B", "gt.p", "ex.B", "ex.p", "sx.B", "sx.p")
  
  #run gene set analysis
  statsd<- sign(glm.5day.perm$gt.B)*-log(glm.5day.perm$gt.p)
  names(statsd)<- ann[,5]
  zd <- sapply(all$genesets, zCalc, tStat=statsd)
  names(zd)<- all$geneset.names
  zd<- zd[!is.na(zd)]
  return(zd)
}

actual_results_5 = perm_lm_5d(groups5$Genotype)

write.csv(actual_results_5, "ECM 5d GSA geno.csv",append=FALSE,
          col.names=TRUE, row.names=TRUE)

perm_matrix_5d = matrix(nrow=length(actual_results_5), ncol=1000)

#open loop
for(i in 1:1000){
  #run LM and geneset analysis on permutated samples
  temp_results = perm_lm_5d(sample(groups5$Genotype))
  perm_matrix_5d[,i] = temp_results
}

#make table to summarize results from matrix 
thresholds = seq(0,max(abs(actual_results_5)),0.3)
threshold_test_5d = matrix(nrow=length(thresholds),ncol=4)
colnames(threshold_test_5d) = c("Zcalc Score Threshold", "Avg Background Discoveries", "Actual Discoveries", "False Discovery Rate")

#loop through results at each threshold value
for(i in 1:length(thresholds)){
  num_false = mean(apply(perm_matrix_5d, 2, function(x,y){sum(abs(x)>y)}, thresholds[i]))
  num_actual_5 = sum(abs(actual_results_5)>thresholds[i])
  fdr_calc = num_false/num_actual_5
  threshold_test_5d[i,]=c(thresholds[i],num_false,num_actual_5,fdr_calc)
}
threshold_test_5d

write.csv(threshold_test_5d, "ECM 5d GSA 1000 permutations fdr calc genotype.csv",append=FALSE,
          col.names=TRUE, row.names=TRUE)

#########################
#repeat for sex 
perm_matrix_1d = as.matrix(all$genesets,)

#define function to recalculate B coefs and p values after sample relabeling
#input: new sample labels for variable of interest
perm_lm_1d = function(x)
{#recalculate B coefs and p values 
  
  #calculate results for 1day dataset 
  glm.1day.perm = t(apply(exp1,1,add3_glm,groups1$Genotype, groups1$Treatment, x))
  glm.1day.perm = data.frame(glm.1day.perm)
  colnames(glm.1day.perm) = c("gt.B", "gt.p", "ex.B", "ex.p", "sx.B", "sx.p")
  
  #run gene set analysis
  statsd<- sign(glm.1day.perm$sx.B)*-log(glm.1day.perm$sx.p)
  #names(statsd)<- str_to_upper(ann[,5])
  names(statsd)<- ann[,5]
  zd <- sapply(all$genesets, zCalc, tStat=statsd)
  names(zd)<- all$geneset.names
  zd<- zd[!is.na(zd)]
  return(zd)
}

actual_results = perm_lm_1d(groups1$Sex)

write.csv(actual_results, "ECM 1d GSA sex.csv",append=FALSE,
          col.names=TRUE, row.names=TRUE)

perm_matrix_1d = matrix(nrow=length(actual_results), ncol=1000)

#open loop
for(i in 1:1000){
  #run LM and geneset analysis on permutated samples
  temp_results = perm_lm_1d(sample(groups1$Sex))
  perm_matrix_1d[,i] = temp_results
}

#make table to summarize results from matrix 
thresholds = seq(0,max(abs(actual_results)),0.3)
threshold_test_1d = matrix(nrow=length(thresholds),ncol=4)
colnames(threshold_test_1d) = c("Zcalc Score Threshold", "Avg Background Discoveries", "Actual Discoveries", "False Discovery Rate")

#loop through results at each threshold value
for(i in 1:length(thresholds)){
  num_false = mean(apply(perm_matrix_1d, 2, function(x,y){sum(abs(x)>y)}, thresholds[i]))
  #num_actual = sum(actual_results>perm_matrix_1d[i])
  num_actual = sum(abs(actual_results)>thresholds[i])
  fdr_calc = num_false/num_actual
  threshold_test_1d[i,]=c(thresholds[i],num_false,num_actual,fdr_calc)
}
threshold_test_1d

write.csv(threshold_test_1d, "ECM 1d GSA 1000 permutations fdr calc sex.csv",append=FALSE,
          col.names=TRUE, row.names=TRUE)


#repeat for 5d permutation analysis
perm_matrix_5d = as.matrix(all$genesets,)

perm_lm_5d = function(x)
{
  glm.5day.perm = t(apply(exp5,1,add3_glm, groups5$Genotype, groups5$Treatment, x))
  glm.5day.perm = data.frame(glm.5day.perm)
  colnames(glm.5day.perm) = c("gt.B", "gt.p", "ex.B", "ex.p", "sx.B", "sx.p")
  
  #run gene set analysis
  statsd<- sign(glm.5day.perm$sx.B)*-log(glm.5day.perm$sx.p)
  names(statsd)<- ann[,5]
  zd <- sapply(all$genesets, zCalc, tStat=statsd)
  names(zd)<- all$geneset.names
  zd<- zd[!is.na(zd)]
  return(zd)
}

actual_results_5 = perm_lm_5d(groups5$Sex)

write.csv(actual_results_5, "ECM 5d GSA sex.csv",append=FALSE,
          col.names=TRUE, row.names=TRUE)

perm_matrix_5d = matrix(nrow=length(actual_results_5), ncol=1000)

#open loop
for(i in 1:1000){
  #run LM and geneset analysis on permutated samples
  temp_results = perm_lm_5d(sample(groups5$Sex))
  perm_matrix_5d[,i] = temp_results
}

#make table to summarize results from matrix 
thresholds = seq(0,max(abs(actual_results_5)),0.3)
threshold_test_5d = matrix(nrow=length(thresholds),ncol=4)
colnames(threshold_test_5d) = c("Zcalc Score Threshold", "Avg Background Discoveries", "Actual Discoveries", "False Discovery Rate")

#loop through results at each threshold value
for(i in 1:length(thresholds)){
  num_false = mean(apply(perm_matrix_5d, 2, function(x,y){sum(abs(x)>y)}, thresholds[i]))
  num_actual_5 = sum(abs(actual_results_5)>thresholds[i])
  fdr_calc = num_false/num_actual_5
  threshold_test_5d[i,]=c(thresholds[i],num_false,num_actual_5,fdr_calc)
}
threshold_test_5d

write.csv(threshold_test_5d, "ECM 5d GSA 1000 permutations fdr calc sex.csv",append=FALSE,
          col.names=TRUE, row.names=TRUE)
