# Supplementary material for: Dynamic changes in lung responses after single and repeated exposures to cigarette smoke in mice
Source: PLoS One. 2019 Feb 28;14(2):e0212866. doi: 10.1371/journal.pone.0212866 (PMC6395068; doi:10.1371/journal.pone.0212866)
Supplement: S4 File — GMT file of all custom ECM gene sets derived from published literature [47] used for gene set analysis. (GMT) [file pone.0212866.s018.gmt]

ECM_ALL_COMPONENTS_ERS_REVIEW_2017_EICKELBERG_WHITE	http://erj.ersjournals.com/content/50/1/1601805	Col6a1	Col6a3	Col6a2	Col4a1	Col4a2	Col1a2	Col1a1	Col4a5	Col12a1	Col18a1	Col14a1	Col4a3	Col3a1	Col5a1	Col15a1	Col4a4	Col16a1	Col4a6	Col7a1	Col8a1	Col6a6	Col5a2	Col6a4	Col11a1	Col14a1	Col10a1	Col6a5	Col5a3	Col28a1	Col2a1	Bgn	Hspg2	Lum	Prep	Ogn	Prg2	Dcn	Aspn	Podn	Prg3	Chad	Fmod	Vcan	Hapln1	Srgn	Omd	Acan	Prg4	Mfap4	Lamc1	Lamb2	Nid1	Postn	Fbln5	Lamb3	Lamb5	Lamc2	Lama3	Fga	Dpt	Emilin1	Fn1	Fgb	Nid2	Nptn	Fgg	Lama4	Adipoq	Tinagl1	Agrn	Mgp	Vwa5a	Vtn	Eln	Tgfbi	Efemp1	Igfbp7	Sparc	Vwf	Mfge8	Mfap2	Lama2	Spon1	Fbn1	Ltbp1	Emid1	Thbs1	Mfap5	Wisp2	Tnxb	Sparcl1	Tinag	Lrg1	Ntn4	Mmrn2	Ecm1	Pxdn	Ntn1	Papln	Abi3bp	Fbln1	Pcolce	Ltbp2	Vwa1	Fbln2	Creld2	Sned1	Matn4	Thbs3	Ltbp4	Tnc	Igfbp5	Slit3	Igfbp6	Pcolce2	Aebp1	Svep1	Igfals	Postn	Efemp2	Colq	Hmnc1	Srpx2	Mmrn1	Egflam	Bmper	Lama1	Emid1	Lamc3	Creld1	Fras1	Spp1	Ctgf	Thsd4	Clip	Emilin2	Fgl2	Igsf10	Kcp	Lama2	Lgi3	Ltbp3	Ecm2	Crispld2	Ddx26b	Man	Fgl1	Fbn2	Slit2	Srpx	Vwa3a	Hmcn2	Thbs4	Agm	Cthrc1
ECM_COLLAGENS_ERS_REVIEW_2017_EICKELBERG_WHITE	http://erj.ersjournals.com/content/50/1/1601805	Col6a1	Col6a3	Col6a2	Col4a1	Col4a2	Col1a2	Col1a1	Col4a5	Col12a1	Col18a1	Col14a1	Col4a3	Col3a1	Col5a1	Col15a1	Col4a4	Col16a1	Col4a6	Col7a1	Col8a1	Col6a6	Col5a2	Col6a4	Col11a1	Col14a1	Col10a1	Col6a5	Col5a3	Col28a1	Col2a1
ECM_PROTEOGLYCANS_ERS_REVIEW_2017_EICKELBERG_WHITE	http://erj.ersjournals.com/content/50/1/1601805	Bgn	Hspg2	Lum	Prep	Ogn	Prg2	Dcn	Aspn	Podn	Prg3	Chad	Fmod	Vcan	Hapln1	Srgn	Omd	Acan	Prg4
ECM_GLYCOPROTEINS_ERS_REVIEW_2017_EICKELBERG_WHITE	http://erj.ersjournals.com/content/50/1/1601805	Mfap4	Lamc1	Lamb2	Nid1	Postn	Fbln5	Lamb3	Lamb5	Lamc2	Lama3	Fga	Dpt	Emilin1	Fn1	Fgb	Nid2	Nptn	Fgg	Lama4	Adipoq	Tinagl1	Agrn	Mgp	Vwa5a	Vtn	Eln	Tgfbi	Efemp1	Igfbp7	Sparc	Vwf	Mfge8	Mfap2	Lama2	Spon1	Fbn1	Ltbp1	Emid1	Thbs1	Mfap5	Wisp2	Tnxb	Sparcl1	Tinag	Lrg1	Ntn4	Mmrn2	Ecm1	Pxdn	Ntn1	Papln	Abi3bp	Fbln1	Pcolce	Ltbp2	Vwa1	Fbln2	Creld2	Sned1	Matn4	Thbs3	Ltbp4	Tnc	Igfbp5	Slit3	Igfbp6	Pcolce2	Aebp1	Svep1	Igfals	Postn	Efemp2	Colq	Hmnc1	Srpx2	Mmrn1	Egflam	Bmper	Lama1	Emid1	Lamc3	Creld1	Fras1	Spp1	Ctgf	Thsd4	Clip	Emilin2	Fgl2	Igsf10	Kcp	Lama2	Lgi3	Ltbp3	Ecm2	Crispld2	Ddx26b	Man	Fgl1	Fbn2	Slit2	Srpx	Vwa3a	Hmcn2	Thbs4	Agm	Cthrc1
