# Supplementary material for: Dynamic changes in lung responses after single and repeated exposures to cigarette smoke in mice
Source: PLoS One. 2019 Feb 28;14(2):e0212866. doi: 10.1371/journal.pone.0212866 (PMC6395068; doi:10.1371/journal.pone.0212866)
Supplement: S5 File — GMT file of all custom βENaC vs WT gene sets derived from published literature [35] and from our own linear model analysis at 1 and 5 days used for gene set analysis. (GMT) [file pone.0212866.s019.gmt]

BENaC_WT_BMC_GENOMICS_2014	http://www.biomedcentral.com/1471-2164/15/726	Chi3l4 	Clca3	Slc26a4	Muc5ac	Gpnmb	Mmp12	Cd177	Ctsk	Pigr	Gp49a	Lilrb4	Ccl9	Mcoln3	Cd68	Gp2	Arg1	BC048546	Ear11	Awat1	Ch25h	Chi3l3	Cxcr1	Bcl2a1d	Retnla	Fizz1	Itgax	Igk-V1	Fbp1	Chia	Ccl6	Ly75	Ighv8-12	Tm4sf19	Slc39a2	Kynu	Ms4a8a	Reg3g	Csf2rb	Mgl2	Slc7a2	Cd84	F7	Gla	Itgb2	Mmp19	Tbxas1	Lrp12	Bcl2a1a	Slc6a20a	Cd200r4	Rbp4	Lipa	Bcl2a1b	Il7r	Fn1	Mrc1	Ctsd	Hc	Ptgir	Lilra5	Dhcr7	Tnfrsf26	Fnip2	Acp5	Myo5a	Syk	Fetub
Geno_1d_gene_names	Internal data from linear model	1300002K09Rik	1700019G06Rik	1810011H11Rik	2610203C22Rik	4833428L15Rik	4930425F17Rik	4932443I19Rik	9330159F19Rik	9530077C05Rik	A630077J23Rik	AA467197	Abca17	Abcc3	Abra	Acp5	Adam23	Adam3	Adam8	Adh7	Aff2	Aff3	Agr2	Ahsp	Alox15	Amd2	Ankrd37	Ankrd55	Ankrd63	Ankub1	Anxa8	Apln	Aplnr	Apob	Aqp3	Aqp4	Aqp9	Arg1	Arg2	Arl11	Arnt2	Aspn	Atp10b	Atp2b2	Atp6v0a4	Atp6v0d2	AU022793	AU040972	Awat1	B3galt2	B3gnt7	B430010I23Rik	Basp1	BC048546	Bcas3os1	Bcl2a1b	Bcl2a1d	Bdkrb2	Bhlhe40	Birc5	Bmp6	Bpifa1	Bpifa2	Bpifb1	Brinp1	Bst1	Bub1b	C1qa	C1qb	C1qc	C3ar1	C4b	Calml3	Car13	Ccdc129	Ccdc33	Cckar	Ccl11	Ccl17	Ccl28	Ccl3	Ccl6	Ccl8	Ccl9	Ccr5	Cd14	Cd177	Cd200r1	Cd200r2	Cd200r4	Cd209a	Cd209e	Cd300e	Cd300lf	Cd300lg	Cd33	Cd63	Cd68	Cd7	Cd84	Cdhr1	Cdhr4	Cdk19	Ceacam10	Cemip	Cep55	Ces1f	Cfb	Cfi	Ch25h	Chia1	Chil1	Chil3	Chil4	Chst1	Chst2	Cideb	Cidec	Ckmt1	Clca3	Clca4	Clec12b	Clec5a	Clec7a	Clip4	Clmp	Cnga2	Cnksr2	Cnn1	Col8a1	Cpne5	Cpxm2	Csf2	Csf2rb2	Cstb	Ctsd	Ctsk	Ctss	Ctsz	Cxcl1	Cxcl12	Cxcl17	Cxcl5	Cxcr1	Cyp2a4	Cyp2a5	Cyp3a13	Cyp4b1	Cyp7b1	D430001F17Rik	D530008I23	D730045B01Rik	D930020B18Rik	Dclk1	Diap3	Dio1	Dmbt1	Dpysl5	Dysf	E2f8	Ear1	Ear6	Ear7	Edil3	Edn1	Ednrb	Elf3	Eln	Erich2	Erich3	Erich3	Esm1	Esyt3	F630111L10Rik	F7	Fabp1	Fabp5	Fabp7	Faim2	Fam150a	Fam162b	Fam180a	Fam181b	Fbp1	Fcamr	Fcgr2b	Fcgr3	Fcgr4	Fermt1	Fetub	Fhl5	Fibin	Fmo1	Fmo3	Fndc7	Fpr2	Fst	Gal	Galnt6	Gas2l3	Gata2	Gatm	Gla	Gm10415	Gm14102	Gm14964	Gm15902	Gm23010	Gm23181	Gm23918	Gm24468	Gm24840	Gm25357	Gm25505	Gm25519	Gm25885	Gm26902	Gm3776	Gm6329	Gm7097	Gm9930	Gna15	Gnao1	Gp2	Gp49a	Gpnmb	Gpr176	Gpr182	Gprc6a	Gtsf1l	H2-M2	H60c	Hamp	Hcar2	Hebp1	Hes2	Hoga1	Hpgd	Hpgds	Ifltd1	Ifltd1	Igf1	Igfbp3	Igh-V11	Ighv11-1	Ighv12-3	Ighv1-67	Igkv14-126	Igkv15-103	Igkv4-91	Il1a	Il1rl1	Il1rn	Il33	Itga7	Itgax	Itgb2	Itgb8	Itgbl1	Itih4	Itih5	Itln1	Kcnn3	Kcnq5	Klk10	Klk13	Klk14	Klra2	Klrc3	Klri2	Kng2	Krt79	Kynu	Lcn2	Lgals1	Lgals3	Lgmn	Lhfpl2	Lilrb4	Lipa	Lipf	LOC102632321	LOC102632516	LOC102642151	Lpar3	Lphn3	Lrg1	Lrp12	Lrrc3b	Lrrn3	Lrtm2	Ltf	Ly6g6c	Ly6i	Ly75	Lypd2	Lyve1	Malt1	Marco	Mark1	Mcoln3	Mctp1	Meg3	Mfap4	Mfap5	Mfsd12	Mfsd2a	Mgl2	Mir490	Mmp12	Mmp19	Mmp25	Mrc1	Mreg	Ms4a14	Ms4a6d	Ms4a7	Ms4a8a	Msln	Mt2	Muc4	Muc5ac	Muc5b	Myo5a	Myzap	Naip2	Ncapg	Ncapg2	Ncr1	Nek2	Nlrp1c-ps	Nos2	Noxa1	Noxo1	Npl	Npr3	Npy1r	Nrcam	Ntrk2	Nwd1	Olfml2a	Olfr110	Olfr111	Olr1	Orm1	Orm2	P2ry2	P4ha3	Pdcd1lg2	Pde4b	Pdgfrl	Pgf	Pglyrp1	Pigr	Pik3r5	Pld3	Plet1	Plk3	Plvap	Pon1	Ppbp	Prdm8	Prg4	Prom1	Prox1	Proz	Ptafr	Ptgir	Ptgs2	Ptgs2os2	Pydc3	Pydc4	Rab3il1	Reep6	Reg3g	Retnla	Rgs1	Rgs16	Rgs5	Rgs9	Rilpl2	Rnase2a	Rnf128	Ros1	Rragd	S1pr5	Saa3	Samd5	Scel	Scgb1c1	Scnn1b	Sdf2l1	Sdk1	Serpina3n	Serpina9	Serpind1	Sfrp1	Sfrp2	Sgcg	Sh3pxd2b	Shh	Slamf8	Slc13a2	Slc16a9	Slc26a10	Slc26a4	Slc28a3	Slc37a2	Slc38a11	Slc39a12	Slc39a2	Slc5a1	Slc5a12	Slc6a2	Slc6a20a	Slc7a2	Slc7a8	Slco1a5	Slpi	Slurp1	Sncg	Snhg11	Spink5	Sprr1a	Sprr2a2	Sptssb	Sstr2	St8sia6	Stab2	Stac2	Steap2	Steap4	Stxbp6	Sult1d1	Tacr1	Tbxas1	Tcrg-V6	Tdo2	Tfec	Timp1	Tm4sf19	Tmc5	Tmem213	Tmem221	Tnf	Tnfrsf23	Tnfrsf26	Tnfrsf9	Tnfsf9	Tnip3	Tnxb	Tppp	Trem2	Tril	Trim29	Trpv4	Vnn1	Vnn3	Vsig1	Vtn	Wdr95	Wfdc13	Wfdc17	Wfdc21	Xpnpep2	Zfp641	Zfp663	Zranb3
Geno_5d_gene_names	Internal data from linear model	Sept3	1300002K09Rik	1500035N22Rik	1700012B09Rik	1810011H11Rik	2010310C07Rik	2610203C22Rik	4833428L15Rik	4930425F17Rik	4930451C15Rik	4930486L24Rik	4930542D17Rik	5031410I06Rik	5330413P13Rik	6330416G13Rik	9030622O22Rik	9130230L23Rik	9330159F19Rik	9530034E10Rik	9530077C05Rik	A630038E17Rik	A630077J23Rik	AA467197	Aass	Abcc3	Abcd2	Ace2	Acp5	Acss2	Adam23	Adam3	Adam8	Adora2b	Aff2	Aff3	Agr2	Ahsp	AI662270	Aif1	Aif1l	Aim2	Akr1c14	Akr1c18	Alas2	Aldh1a7	Alox12e	Alox15	Amd2	Ankrd37	Ankrd55	Ankrd63	Ankub1	Ano5	Aoah	Apob	Apol7c	Aqp3	Aqp9	Arg1	Arg2	Arl11	Arnt2	Atf7ip2	Atp10b	Atp2b2	Atp2c2	Atp6v0a4	Atp6v0d2	Atp6v1b1	AU022793	AU040972	Awat1	B3galt2	B3gnt7	B430010I23Rik	B430306N03Rik	Basp1	Batf3	BC021614	BC048546	Bcat1	Bcl2a1a	Bcl2a1b	Bcl2a1d	Bex2	Bhlhe40	Bpifa1	Bpifb1	Brinp1	Bst1	Bves	C1qa	C1qb	C1qc	C1qtnf3	C3	C3ar1	C4b	C6	Calml3	Capg	Car13	Ccdc129	Cckar	Ccl11	Ccl12	Ccl17	Ccl2	Ccl22	Ccl24	Ccl28	Ccl3	Ccl6	Ccl7	Ccl8	Ccl9	Ccr1	Ccr5	Cd14	Cd177	Cd200r1	Cd200r2	Cd200r4	Cd209g	Cd274	Cd300e	Cd300lf	Cd300lg	Cd33	Cd53	Cd63	Cd68	Cd80	Cd83	Cd84	Cdh13	Cdhr1	Cdk19	Ceacam10	Cemip	Cep70	Ces1d	Ces1f	Ces1g	Ces2c	Cfb	Cfi	Cftr	Ch25h	Chia1	Chil1	Chil3	Chil4	Chl1	Chrm2	Chrm3	Chst1	Ciart	Cideb	Cidec	Ciita	Ckmt1	Clca3	Clca4	Cldn10	Cldn22	Cldn8	Clec4d	Clec4e	Clec5a	Clec7a	Clip4	Clmp	Clstn2	Cndp2	Cnga2	Cnksr2	Cnn1	Cntfr	Col12a1	Col15a1	Col6a5	Col8a1	Corin	Coro6	Cotl1	Cpne2	Cpne5	Cpxm2	Csf2	Csf2ra	Csf2rb	Csf2rb2	Cst8	Cstb	Ctsb	Ctsd	Ctsk	Ctsl	Ctss	Ctsz	Cxcl1	Cxcl10	Cxcl12	Cxcl17	Cxcl3	Cxcl5	Cxcr1	Cxcr6	Cyba	Cybb	Cyp2a5	Cyp2f2	Cyp3a13	Cyp4b1	Cyp4f15	Cyp7b1	Cyth4	D330045A20Rik	D530008I23	D930020B18Rik	Ddhd1	Dhrs9	Dio1	Dmbt1	Dpp7	Dpysl5	Duox1	Duoxa1	Ear1	Ear6	Ear7	Edil3	Edn1	Ednrb	Egfl6	Egln3	Egr2	Elf3	Eln	Emr1	Enpp1	Epb4.1l3	Erich3	Esm1	Esr2	Esyt3	F10	F630111L10Rik	F7	Fabp1	Fabp5	Fabp7	Fam150a	Fam162b	Fam181b	Fam20c	Fancb	Fbp1	Fcamr	Fcer1g	Fcgbp	Fcgr2b	Fcgr3	Fcgr4	Fcrls	Fer1l6	Fermt1	Fetub	Fgfbp1	Fgg	Fgl1	Fhl5	Fibin	Fjx1	Flnc	Flt3	Fmo3	Fmo4	Fmo6	Fndc1	Fndc7	Fnip2	Fpr2	Fsd2	Fstl4	Fut2	Fxyd4	Fxyd7	Gabre	Gadd45g	Galnt6	Gas2l3	Gatm	Gcnt1	Gdf11	Gdpd2	Gla	Glipr1	Gm10230	Gm10415	Gm10521	Gm12474	Gm13235	Gm13251	Gm14102	Gm14964	Gm15726	Gm15902	Gm16192	Gm16292	Gm16451	Gm19935	Gm20016	Gm2030	Gm21190	Gm21647	Gm21671	Gm22149	Gm23918	Gm24009	Gm25505	Gm25885	Gm26902	Gm2964	Gm3776	Gm4201	Gm5169	Gm6121	Gm7097	Gm7945	Gm8074	Gm8677	Gm9930	Gmcl1l	Gna15	Gnao1	Gnptab	Gp2	Gp49a	Gpnmb	Gpr155	Gpr182	Gpr55	Gpr65	Gprc6a	Grhl1	Grp	Gsta3	Gtsf1l	Gusb	H2-M2	Hamp	Havcr2	Hbb-b2	Hbb-bt	Hbb-bt	Hc	Hcar2	Hdc	Hebp1	Hexa	Hexb	Hk3	Hmox1	Hoga1	Hpgds	Hpse	Hvcn1	Ifitm6	Ifltd1	Igf1	Igf2bp3	Igfbp2	Igfbp3	Ighj1	Ighj3	Ighm	Ighm	Igh-V11	Ighv11-1	Ighv12-3	Ighv14-3	Ighv1-53	Ighv1-62-2	Ighv1-62-3	Ighv1-73	Igh-V3660	Igh-VJ558	Igh-VJ558	Igh-VJ558	Igh-VS107	Igh-VX24	Igj	Igkj1	Igkj5	Igkv10-94	Igkv12-89	Igkv14-126	Igkv15-103	Igkv17-121	Igkv17-127	Igkv2-109	Igkv2-137	Igkv3-1	Igkv4-53	Igkv4-57	Igkv4-57-1	Igkv4-61	Igkv4-62	Igkv4-68	Igkv4-69	Igkv4-70	Igkv4-72	Igkv4-91	Igkv8-19	Igkv8-30	Il1a	Il1rl1	Il1rn	Il23r	Il2ra	Il33	Il6	Il7r	Inhba	Irg1	Itga7	Itgae	Itgam	Itgax	Itgb1bp2	Itgb2	Itgb8	Itih1	Itih2	Itih4	Itih5	Itln1	Kcnma1	Kcnn3	Kcnq5	Kif1a	Klk10	Klk13	Klk14	Kng2	Krt79	Krtap17-1	Kynu	Lacc1	Lair1	Laptm5	Lcn2	Lgals12	Lgals3	Lgmn	Lhfpl2	Lilra5	Lilrb4	Lipa	Lipf	Lipn	LOC102632321	LOC102632516	LOC102634900	LOC102635554	LOC102638521	LOC73899	Lpar3	Lphn3	Lpxn	Lrg1	Lrp12	Lrp2	Lrrc26	Lrrn3	Lrtm2	Ltf	Ly6g6c	Ly6i	Ly75	Ly9	Lypd2	Lyve1	Mab21l3	Mafb	Malt1	Marco	Mark1	Mcoln2	Mcoln3	Mctp1	Metrnl	Mfsd12	Mfsd2a	Mfsd7a	Mgat3	Mgl2	Mia2	Mir186	Mir490	Mir511	Mir680-3	Mmp12	Mmp13	Mmp19	Mmp25	Mpeg1	Mrc1	Mreg	Ms4a14	Ms4a6d	Ms4a7	Ms4a8a	Msr1	Mt2	Mthfd2	Muc4	Muc5ac	Muc5b	Mx1	Myb	Myh7	Myo1f	Myo1h	Myo5a	Myoz2	Myzap	Nabp1	Naglu	Naip2	Naip5	Naip6	Ncf1	Ncf2	Ncf4	Nckap1l	Nek6	Nfkb2	Nfkbie	Nkd2	Nlrp1c-ps	Nos2	Nova1	Noxa1	Noxo1	Npas2	Npr3	Npy	Nrcam	Ntrk2	Nwd1	Oas1g	Oas2	Olfml2a	Olfr110	Olfr111	Olr1	Orm1	Orm2	P2ry14	P2ry2	P2ry6	P4ha3	Panct2	Pclo	Pcp4	Pdcd1	Pdcd1lg2	Pdlim3	Pglyrp1	Pigr	Pik3r5	Pim1	Pirb	Pla2g4c	Pla2g4f	Pla2g7	Plagl1	Plau	Plcl2	Pld3	Plek	Plekhn1	Plet1	Plin2	Plk3	Plod2	Plvap	Pon1	Prdm8	Proz	Prrt4	Prss35	Psap	Ptafr	Ptgir	Ptgs2	Ptgs2os2	Ptpru	Pydc3	Rab20	Rab32	Rab3il1	Rbp4	Reg3g	Retnla	Rgs1	Rgs16	Rgs9	Rhbg	Rilpl2	Rnase2a	Rnase2b	Rnf128	Rnf19b	Ros1	Rptoros	Rragd	Saa3	Samd5	Sbk3	Scel	Scgb1c1	Scimp	Scin	Scn5a	Scnn1b	Sdf2l1	Sectm1b	Sel1l3	Serpina10	Serpina3f	Serpina3h	Serpina3m	Serpina3n	Serpina9	Serpind1	Sfrp1	Sgcg	Sgpp2	Sh2b2	Sh3pxd2b	Siglec1	Six4	Slamf7	Slamf8	Slc10a5	Slc11a1	Slc13a2	Slc15a3	Slc16a11	Slc16a6	Slc16a9	Slc26a10	Slc26a4	Slc28a3	Slc29a3	Slc37a2	Slc38a11	Slc38a4	Slc39a12	Slc39a2	Slc5a1	Slc5a12	Slc6a15	Slc6a2	Slc6a20a	Slc7a11	Slc7a2	Slc7a8	Slco1a5	Slpi	Smad6	Snca	Sncg	Speer4c	Spink5	Spp1	Sprr1a	Sprr2a2	Sprr2a2	Sstr2	St8sia6	Stac2	Stc1	Steap2	Steap4	Stxbp6	Sult1d1	Syngr1	Syt10	Sytl5	Tacr1	Tarm1	Tas2r126	Tas2r143	Tbx3os1	Tbxas1	Tcirg1	Tdo2	Tecrl	Tekt2	Tfec	Tff2	Tfpi2	Tgm1	Ticam2	Timp1	Timp4	Tlr13	Tlr8	Tm4sf19	Tmc5	Tmem106a	Tmem117	Tmem213	Tmem221	Tmem26	Tnf	Tnfaip2	Tnfrsf11a	Tnfrsf23	Tnfrsf26	Tnfrsf4	Tnfrsf9	Tnip3	Tnxb	Tppp	Trem2	Tril	Trim29	Ttr	Ttyh2	Tyrobp	Ulbp1	Upk1a	Upk2	Usp2	Vmn1r100	Vmn1r101	Vmn1r104	Vmn1r114	Vmn1r116	Vmn1r117	Vmn1r118	Vmn1r119	Vmn1r120	Vmn1r127	Vmn1r128	Vmn1r129	Vmn1r132	Vmn1r143	Vmn1r148	Vmn1r149	Vmn1r151	Vmn1r94	Vmn1r-ps79	Vnn1	Vnn3	Vsig1	Vtn	Wdfy4	Wdr27	Wdr91	Wfdc13	Wfdc17	Wfdc21	Zbp1	Zfp641	Zranb3
